# Supplementary material for: Signalling couples hair follicle stem cell quiescence with reduced histone H3 K4/K9/K27me3 for proper tissue homeostasis
Source: Nat Commun. 2016 Apr 15;7:11278. doi: 10.1038/ncomms11278 (PMC4835553; doi:10.1038/ncomms11278)
Supplement: Supplementary Data 1 — Reconstituted microarray signal from HFSCs in catagen (PD42) [file ncomms11278-s2.xlsx]

## Sheet: Sheet1
Supplementary Data 1. Reconstituted microarray signal from HFSCs in catagen (PD42)
PD25: N=3 mice average
PD42: N=2 mice average
Probe ID	PD25 Bu	PD25 CD34-	PD42 Bu	PD42 CD34-
1415670_at	4826.12	3823.97	3561.12	4042.8
1415671_at	2792.93	2306.03	2857.01	2237.65
1415672_at	2732.36	3385.27	3365.94	2512.75
1415673_at	1568.42	2385.3	878.185	745.4
1415674_a_at	1107.52	1269.9	1605.21	1191.1
1415675_at	682.849	700.133	633.632	514.35
1415676_a_at	1930.4	1861.27	933.573	1333.5
1415677_at	1139.78	1229.43	1337.23	1313.15
1415678_at	2679.34	2961.07	2398.95	3538.2
1415679_at	2531.27	2866.03	2932.64	2277.25
1415680_at	815.124	877.567	619.181	829.75
1415681_at	663.275	995.933	594.355	804.6
1415682_at	1542.66	1434.87	1230.4	1762.2
1415683_at	1559.72	1515.1	1063.9	1513.55
1415684_at	315.688	350.733	292.427	360
1415685_at	520.046	743.467	555.632	643.4
1415686_at	5704.67	6334.23	5384.1	5700.65
1415687_a_at	3970.38	2934.7	2889.45	4052.85
1415688_at	1364.98	1253.43	940.158	1112.55
1415689_s_at	1364.04	1337.77	1318.44	935.7
1415690_at	514.96	554.833	527.824	497.7
1415691_at	1456.03	1291.17	1431.55	1127.45
1415692_s_at	1895.25	2669.6	1519.69	1623.05
1415693_at	2060.29	2291.3	1975.53	2200.7
1415694_at	178.012	193.567	185.689	203.85
1415695_at	2696.76	3262.23	1711.62	1938
1415696_at	8257.64	7342.13	6890.26	8255.85
1415697_at	1352.08	1931.93	1115.69	1243.35
1415698_at	201.485	65.8	244.192	141.55
1415699_a_at	801.061	1038.03	690.783	1130.6
1415700_a_at	12169.9	10602.3	8179.51	9540.95
1415701_x_at	22803.8	23844.4	15367.4	21277.2
1415702_a_at	1728.22	1280.73	1221.04	1605.2
1415703_at	2106.19	2605.57	2315.31	2645.55
1415704_a_at	10823.1	11283.9	7288.13	10020.5
1415705_at	2032.46	3191.8	2058.82	2115.05
1415706_at	6145.37	5655.03	5669.8	4709.8
1415707_at	1695.45	1396.73	1423.54	1345.95
1415708_at	2472.13	2200.33	2661.7	2134.05
1415709_s_at	929.52	884.767	819.858	1145.4
1415710_at	263.508	322.567	315.913	352.15
1415711_at	3101.8	2743.17	2423.8	3722.9
1415712_at	2473.99	2110.6	2586.57	2748.85
1415713_a_at	784.312	946.2	885.585	1081.5
1415714_a_at	1223.34	1575.1	1136.16	1199.75
1415715_at	348.841	253.833	316.355	327.45
1415716_a_at	31103.2	29143.7	19649.6	24878.8
1415717_at	592.254	549.633	598.996	640.95
1415718_at	876.097	1032.27	871.523	920.2
1415719_s_at	591.393	569.667	443.737	420.95
1415720_s_at	131.307	178.867	228.395	170.65
1415721_a_at	595.28	701.167	678.977	806.5
1415722_a_at	1517.38	1727.9	1670.13	1591.85
1415723_at	5235.61	6263.13	5925.89	5915.35
1415724_a_at	3010.28	2973.2	2476.81	2224.9
1415725_at	638.5	805.933	588.018	659.65
1415726_at	2034.5	3063.47	2331.73	2564.65
1415727_at	2535.73	2726.93	2417.98	2197.95
1415728_at	1948.66	1339.33	1302.12	1149.15
1415729_at	1134.11	1479.37	992.22	1475
1415730_at	2942.99	2945.73	2912.64	3637.3
1415731_at	675.118	637.333	828.362	877.4
1415732_at	830.349	967.733	762.537	909
1415733_a_at	1229.28	1641.1	865.212	1142.65
1415734_at	6684.81	6585.73	6036.55	6582.55
1415735_at	3206.18	2985.23	2347.48	3279
1415736_at	3882.9	4592.7	4511.33	3853.65
1415737_at	767.981	837.6	797.625	537.75
1415738_at	1228.15	1161.5	1104.87	976.95
1415739_at	2118.83	2168	1326.38	1781.35
1415740_at	2458.88	2519.03	2016.94	2007.85
1415741_at	1915.37	2221.87	1672.07	2292.95
1415742_at	920.422	1201.4	878.316	1259.5
1415743_at	634.929	732.167	1048.24	1138.75
1415744_at	1601.06	1901.23	1055.96	1401.1
1415745_a_at	637.67	390.5	672.741	480
1415746_at	725.079	689.967	969.872	920
1415747_s_at	1580.87	1618	1507.29	1541.6
1415748_a_at	1567.14	1621.03	1668.18	1544.9
1415749_a_at	1868.84	2363	1747.26	2426.35
1415750_at	414.445	444.367	333.718	413.45
1415751_at	7684.89	9834.17	6740.63	6467.5
1415752_at	1418.85	1905.13	1724.32	1366.05
1415753_at	151.332	140.833	122.824	84.4
1415754_at	2996.04	2247.57	2290.37	2314.9
1415755_a_at	618.276	522.967	519.769	435.75
1415756_a_at	972.048	950.6	1528.21	1003.1
1415757_at	91.5735	97.4667	115.407	109.5
1415758_at	3133.09	1723.17	3025.89	2422.05
1415759_a_at	1709.52	1712.63	1784.8	1970.8
1415760_s_at	3403.38	3909.43	2104.99	3486.05
1415761_at	929.599	1538.97	627.209	1003.3
1415762_x_at	1365.8	2172.53	1025.81	1587.65
1415763_a_at	5536.17	6376.93	5110.25	7485.4
1415764_at	3459.96	3108.93	3126.28	3207.75
1415765_at	3831.17	3401.77	2615.68	3685.8
1415766_at	273.168	170.9	230.307	154.6
1415767_at	847.784	926.967	744.279	766.2
1415768_a_at	5071.08	4314.47	5872.93	3929.3
1415769_at	846.741	578.533	703.747	544.55
1415770_at	1898.32	1389.2	1692.64	1230.7
1415771_at	8070.59	9767.23	6722.1	8923.9
1415772_at	2262.34	2494.1	1514.36	1787.5
1415773_at	11285.2	12820.5	9739.33	11105.5
1415774_at	748.135	863.667	732.565	941.4
1415775_at	6226.83	6559.07	4232.77	5393.5
1415776_at	810.014	589.7	780.273	573.5
1415777_at	9.01617	11.0333	18.7145	8.1
1415778_at	7767.39	6061.73	5391.25	4172.75
1415779_s_at	19014.7	17737.8	11859.8	13389.5
1415780_a_at	214.322	5.73333	127.431	23
1415781_a_at	8492.05	9373.07	7200.91	5748.25
1415782_at	9671.2	9752.17	7522.31	7760.2
1415783_at	1906.87	2223.63	1858.63	2223.25
1415784_at	333.442	518.9	435.031	317.95
1415785_a_at	3497.89	4395.67	2519.88	3106.85
1415786_at	17.3557	34.8333	32.6072	31.35
1415787_at	1145.32	1076	943.485	1167.2
1415788_at	615.75	554.333	506.492	497.5
1415789_a_at	1048.34	1012.17	1196.58	916.9
1415790_at	612.855	437.633	679.841	497
1415791_at	615.427	540.467	619.079	654.1
1415792_at	497.194	469.8	472.848	553.55
1415793_at	118.351	195.1	204.538	152.35
1415794_a_at	2249.96	1608.23	2157.79	2102.65
1415795_at	2582.29	1689.67	2489.17	2818.8
1415796_at	2357.55	2999.33	2835.87	2838.45
1415797_at	1253.16	819	1553.84	906.45
1415798_at	745.574	443.167	914.872	502.45
1415799_at	692.5	619.567	693.273	832.35
1415800_at	15340.1	14323.6	8435.32	10005
1415801_at	2299.88	1833.77	967.219	2155
1415802_at	1130.85	2513.03	333.627	601.5
1415803_at	71.3873	73.8333	108.982	121.65
1415804_at	117.118	87.7667	163.129	182.95
1415805_at	20.126	12.5	43.4855	34.3
1415806_at	305.494	170.833	427.294	188.65
1415807_s_at	334.761	464.667	269.673	366.9
1415808_at	10.5802	11.9333	8.17765	6.8
1415809_at	7.068	7.03333	10.8455	4.4
1415810_at	2067.12	1801.9	351.949	1490.7
1415811_at	859.701	761.467	487.845	880.4
1415812_at	5533.06	3463.5	5374.57	4079.55
1415813_at	4894.32	5169.03	4628.89	5085
1415814_at	1298.96	1161.63	950.511	1163.9
1415815_at	101.264	69.6	83.843	81.8
1415816_at	18785.4	19378.3	11982.3	19250.9
1415817_s_at	4473.37	4586.97	2776.29	3547.4
1415818_at	1108.66	296	701.844	184
1415819_a_at	1941.89	2004.53	1898.68	1947.45
1415820_x_at	13136.4	11656.6	7996.83	7738.85
1415821_at	6462.78	5215.23	5430.2	5152.7
1415822_at	3923.6	1496.5	1257.65	431.05
1415823_at	919.632	238.733	302.022	51.25
1415824_at	364.863	190.033	227.521	52.6
1415825_s_at	1082.89	1157	910.516	1069.9
1415826_at	1091.64	1750.3	1007.26	1324.15
1415827_a_at	2996.44	3393.83	2483.22	2874.7
1415828_a_at	1350.87	1856	1208.31	1592.9
1415829_at	2531.29	2693.2	1431.01	1427.85
1415830_at	208.164	308.867	272.167	409.55
1415831_at	3947.17	3406.77	2555.52	3017.3
1415832_at	12.705	11	8.3619	1.9
1415833_x_at	14180.5	14166.5	7983.61	13524.8
1415834_at	1013.03	938.9	824.237	713.85
1415835_at	24.4825	21.4667	19.1298	23.75
1415836_at	240.873	130.2	130.333	79.15
1415837_at	34.4777	43.6333	45.7875	21.05
1415838_at	1753.88	1667.27	2181.93	1616.6
1415839_a_at	10431.2	10573.2	7869.26	11306
1415840_at	5193.24	2546.3	4293.24	2199.6
1415841_at	3047.19	3227.37	2946.49	2741.95
1415842_at	238.662	205.333	210.253	263.15
1415843_at	127.356	46.9667	101.217	73.95
1415844_at	7.96733	3.06667	5.95075	5.25
1415845_at	48.0388	58.8333	61.8142	33.7
1415846_a_at	23.0457	21.4	56.5252	31.95
1415847_at	63.7047	30.0667	81.3182	38.55
1415848_at	26.6378	14.8333	35.2949	21.1
1415849_s_at	17306.5	16394.4	6799.31	11054.9
1415850_at	265.94	1027.4	269.503	988
1415851_a_at	3230.45	3844.87	2389.02	4039.7
1415852_at	1875.14	1786.8	1250.44	2214.65
1415853_at	852.57	891.7	594.26	742.5
1415854_at	327.717	31.8333	381.666	46.35
1415855_at	568.018	31.8333	533.22	75.75
1415856_at	8684.83	1510.93	6175.8	1571.25
1415857_at	6411.35	1343.53	4152.29	907.4
1415858_at	2092.7	2446.83	1414.78	1739.5
1415859_at	6004.28	7395.93	5372.71	5513.45
1415860_at	4004.07	4570.73	954.875	1424.25
1415861_at	37.222	14.9	34.1642	38.9
1415862_at	11.599	7.9	18.1117	3.3
1415863_at	10068	8604.77	6838.78	6298.35
1415864_at	2264.63	1043.2	1826.35	1819.8
1415865_s_at	4048.29	2278.8	4094.66	5132.6
1415866_at	689.394	797.967	667.349	1068.9
1415867_at	4987.95	6584.37	4507.07	5873.4
1415868_at	465.764	395.3	410.107	367.7
1415869_a_at	2451.69	2274.1	1767.18	2607.45
1415870_at	2494.21	1640.63	2031.62	1517.15
1415871_at	7216.38	6439.83	9141.75	9303.85
1415872_at	13028.4	13078.9	9287.86	11866.3
1415873_a_at	3980.23	3400.67	3077.28	3423.65
1415874_at	466.088	231.733	604.968	625.15
1415875_at	1955.14	2850.4	2236.61	3279.8
1415876_a_at	9841.36	12153	6670.44	11266.8
1415877_at	167.814	22.2667	95.6673	18.7
1415878_at	6103.99	5174.27	2455.01	4866.85
1415879_a_at	19150.7	20253.9	11033.4	16333.5
1415880_a_at	11517.6	13683.9	10088.3	14309.5
1415881_at	2342.94	2470.7	2516.09	2231.1
1415882_at	2359.36	2739.37	2107.71	2460.8
1415883_a_at	11.5818	28.5	33.4155	40.6
1415884_at	126.056	98.2333	125.406	67.2
1415885_at	26.9078	35.9333	13.9281	4.2
1415886_at	17.2672	10.9667	7.7417	8.4
1415887_at	1353.65	1658.7	782.091	1175.95
1415888_at	2699.02	4269.07	2611.13	3849.4
1415889_a_at	6506.61	7358.27	5207.23	4986.95
1415890_at	2788.92	2378.9	2915.51	2638.6
1415891_at	1072.81	1602.2	1085.56	937.25
1415892_at	1293.91	1077.37	1139.5	1035.15
1415893_at	409.486	394.233	589.011	429.2
1415894_at	26.2492	20.3333	55.0394	14.75
1415895_at	533.152	41.8333	345.327	48.95
1415896_x_at	365.439	36.7	333.973	33.25
1415897_a_at	980.521	2177.07	2271.74	335.8
1415898_at	16.7458	16.4	28.318	11.95
1415899_at	134.631	120.2	95.1565	130.2
1415900_a_at	10.565	11.3	21.3748	10.65
1415901_at	596.237	581.1	620.524	472.45
1415902_at	56.61	13.4	63.9292	16.1
1415903_at	39.8163	23.6667	37.0521	21.35
1415904_at	604.983	1935.17	318.779	236.35
1415905_at	3.86767	3.46667	4.8774	13.1
1415906_at	23200.6	23689	15039.1	16749.8
1415907_at	781.309	542.767	896.448	548.4
1415908_at	997.479	1009.8	1013.63	594.25
1415909_at	1194.11	1743.2	732.695	1223.35
1415910_s_at	1543.35	1736.37	1097.74	2046.85
1415911_at	176.515	201.633	217.642	175.25
1415912_a_at	6222.57	8444.53	4499.95	5660.2
1415913_at	147.121	154.167	129.513	211.1
1415914_at	8416.31	8835.67	4746.9	7291.7
1415915_at	4342.71	4126.23	2964.55	4115.85
1415916_a_at	3704.93	4994.67	3112.73	7666.2
1415917_at	400.635	630.5	382.413	528.5
1415918_a_at	2008.01	2342.53	1310.75	2306.8
1415919_at	675.671	727.833	797.408	766.8
1415920_at	1123.53	1029.4	1008.37	966.8
1415921_a_at	65.7833	475.867	58.3117	347.95
1415922_s_at	1799.47	807.933	894.054	396
1415923_at	76.2025	6.9	43.7506	23.85
1415924_at	26.9682	19.5667	41.3013	22.1
1415925_a_at	3723.96	4283.33	2446.22	4135.1
1415926_at	4714.97	5466.37	2826.17	5181.3
1415927_at	8.25067	16.5667	9.41975	12.25
1415928_a_at	12166.6	10850.9	10543.8	10284.4
1415929_at	3012.33	3098.13	4485.88	3387.55
1415930_a_at	7506.01	7562.17	8695.43	9522.8
1415931_at	26.5515	40.8333	15.3858	24.05
1415932_x_at	617.262	486.333	581.721	478.7
1415933_a_at	5605.91	7541.87	3377.15	3406.65
1415934_at	1167.33	1360	926.589	1369.85
1415935_at	449.306	2008.77	428.992	3978.3
1415936_at	390.496	579.7	469.301	918.6
1415937_s_at	641.085	724.167	817.47	683.95
1415938_at	19.0217	17.8	38.029	29.1
1415939_at	29.8655	12.4333	197.191	44.7
1415940_at	731.705	829.6	614.453	631.6
1415941_s_at	394.451	581.867	370.071	416.1
1415942_at	10540.6	14297.9	8522.06	9977.6
1415943_at	10582.8	8940.83	8175.96	8222.8
1415944_at	9964.8	7874.3	9304.17	7564.1
1415945_at	1189.57	1183.1	216.04	1571.6
1415946_at	481.903	581.367	435.149	594.35
1415947_at	455.583	699.5	566.635	748.5
1415948_at	326.517	437.1	419.9	432.2
1415949_at	3311.59	5928.3	4914.07	6381.35
1415950_a_at	13955.7	14535.1	9796.53	12773.1
1415951_at	179.949	27.8667	532.482	55.35
1415952_at	614.446	791.2	648.889	823.7
1415953_s_at	250.755	209.933	292.648	288.5
1415954_at	1.17383	9.7	2.4056	1.6
1415955_x_at	349.191	574.533	690.266	522
1415956_a_at	2670.43	2215.9	1990.34	2278.8
1415957_a_at	1401.72	1798.03	1359.06	1466.55
1415958_at	178.916	115.033	87.4398	68.3
1415959_at	69.104	63.9333	55.8752	78.95
1415960_at	56.8987	38.5	38.6833	23.1
1415961_at	5781.79	3883.53	3710.6	3065.7
1415962_at	10531.9	11135.6	8934.12	12085.8
1415963_at	3639.02	3627	2759.04	2644.35
1415964_at	8466.59	12155.5	5250.02	5526.3
1415965_at	3916.33	5774.8	2454.34	2709.1
1415966_a_at	3199.39	3143.87	2289.3	2591.1
1415967_at	2344.01	2351.3	1703.39	1946.55
1415968_a_at	13.3388	4.8	18.6121	6.45
1415969_s_at	6.9495	6.4	4.64435	4.6
1415970_at	22227.5	22816.3	12467.3	15663.9
1415971_at	2133.37	1854.57	2672.14	1026.9
1415972_at	2746.76	2030.9	2511.02	965
1415973_at	1614.61	1252.7	1872.8	579
1415974_at	750.811	916.4	504.17	597.95
1415975_at	2096.62	2961.43	2037.49	3264.75
1415976_a_at	160.749	208.333	223.435	231.25
1415977_at	238.357	313.767	185.286	149.45
1415978_at	23.3517	31.9333	7.88305	17.25
1415979_x_at	13474.3	14870.6	10630.3	11494
1415980_at	1180.77	1145.33	842.331	1219.4
1415981_at	1073.25	967.8	1354.7	1115.7
1415982_at	575.289	645.167	856.854	828.05
1415983_at	38.0193	21.7667	16.6424	24.05
1415984_at	1421.08	1756.4	1674.25	2069.35
1415985_at	4458.36	5549.63	3559.13	5304.1
1415986_at	410.487	569.867	605.761	693.2
1415987_at	1708.5	1694.9	1281.37	1435.65
1415988_at	3298.64	3533.47	3109.84	3865.25
1415989_at	45.9875	7.03333	51.5008	34.3
1415990_at	7093.74	7428.43	5374.68	7722.15
1415991_a_at	1463.44	1451.17	1478.89	1274.65
1415992_at	170.247	233.633	223.958	275.1
1415993_at	1135.86	995.133	558.11	383.55
1415994_at	27.5412	2.16667	20.4335	6.3
1415995_at	347.941	266.167	349.173	257.8
1415996_at	3286.27	4213.83	5494.4	4195.95
1415997_at	736.461	748	1684.74	1336.65
1415998_at	6842.19	7801.8	6698.05	8757.75
1415999_at	182.264	12.6333	556.812	148.45
1416000_a_at	9231.14	10550	5555.88	5492.95
1416001_a_at	75.8638	126.8	49.7972	94.75
1416002_x_at	61.8363	43.0667	28.1089	80.1
1416003_at	12.2147	8.33333	6.9926	7.9
1416004_at	7846.96	6908.53	6566.58	5986.55
1416005_at	6380.12	7048.63	4462.86	5372.45
1416006_at	154.789	94.2	94.7704	82.6
1416007_at	104.039	955.433	105.678	1424.8
1416008_at	223.613	1637.7	202.9	1750.45
1416009_at	1411.75	725.667	1141	643.25
1416010_a_at	11080.8	8628.57	4863.42	5542.85
1416011_x_at	2054.95	1472.33	1088.03	903.45
1416012_at	123.031	121.3	134.529	131.1
1416013_at	705.288	649.933	658.592	564.75
1416014_at	707.146	1159.03	494.634	837
1416015_s_at	1319.09	1688.87	727.85	1221.4
1416016_at	368.533	715.933	513.889	930.9
1416017_at	1539.66	972.767	1304.92	1160.2
1416018_at	1430.7	1723.53	1351.8	1418.05
1416019_at	408.953	309	353.224	336.55
1416020_a_at	1391.59	1539.8	858.954	1205.35
1416021_a_at	16837.9	20302.8	9263.93	9535
1416022_at	4420.44	6746.9	1966.54	2291.85
1416023_at	90.4473	108.367	146.881	115.95
1416024_x_at	5841.15	7201.3	3573.31	4532.85
1416025_at	36.8838	23.0667	15.4095	21.2
1416026_a_at	7462.3	10108	5745.76	8100.15
1416027_at	2788.96	3579.3	2953.65	3611.2
1416028_a_at	757.175	673.1	248.652	214.95
1416029_at	2635.78	1910.6	1833.64	2160.4
1416030_a_at	610.819	527.2	311.324	613.65
1416031_s_at	3306.28	3265.93	1324.86	3629.9
1416032_at	2929.03	2329.67	3049.23	1818.55
1416033_at	86.3202	84.6333	181.982	97.15
1416034_at	7996.28	9436.2	11040.9	7594.65
1416035_at	1012.39	773.967	630.751	706
1416036_at	2248.4	1290.17	1897.92	1331.1
1416037_a_at	5722.07	6823.4	4060.91	6781.4
1416038_at	1191.76	1490	916.701	1059.1
1416039_x_at	1357.69	1943.6	2144.56	3272.4
1416040_at	19.5458	3.9	8.61305	10.4
1416041_at	8043.8	2704.17	6594.15	3300.55
1416042_s_at	3336.86	3636.7	1804.49	3146.35
1416043_at	600.673	605.367	224.239	425.85
1416044_at	1633.24	1627.47	1699.63	1852.7
1416045_a_at	2240.14	2022.87	1601	1993.45
1416046_a_at	226.87	317.333	300.823	392.25
1416047_at	60.8887	95	94.5708	142.45
1416048_at	2239.64	1986.23	1590.45	1713.65
1416049_at	47.9738	34.4333	61.1205	46.6
1416050_a_at	95.2293	47.8333	57.7766	45.55
1416051_at	27.4265	112.767	79.8542	148.95
1416052_at	255.905	470.467	265.821	354.95
1416053_at	4.80683	18.4	13.5597	7.85
1416054_at	13289.9	15100.7	10572.7	14636.5
1416055_at	5.82217	7.1	2.736	1.8
1416056_a_at	12519.5	15267.7	9048.37	11438
1416057_at	1559.25	2111.87	1098.04	1541.35
1416058_s_at	11881.3	13175.6	8494.53	11341.2
1416059_at	645.906	802.167	604.859	677.05
1416060_at	1343.32	1431.23	1561.74	1212.75
1416061_at	1529.16	1608.3	1849.1	2008.35
1416062_at	2062.91	1910.23	2359.73	2770.85
1416063_x_at	10.7323	3.03333	12.7083	8.9
1416064_a_at	8562.97	8818.63	4694.9	7947.65
1416065_a_at	4715.36	2996.3	4794.74	2415.15
1416066_at	6850.67	6376.5	5485.69	5324.25
1416067_at	2436.18	2673.73	2867.37	3048.05
1416068_at	988.194	1048.77	527.338	735.25
1416069_at	4472.49	4887.73	3209.03	6383.6
1416070_a_at	1718.68	1980.9	1442.2	2620.85
1416071_at	733.703	1007.63	612.959	889.5
1416072_at	4781.24	18.0333	9665.88	90.15
1416073_a_at	1824.35	1893.7	1323.85	2702.35
1416074_a_at	15233.9	17295.7	10151.7	14722.1
1416075_at	583.898	719.033	728.581	966.9
1416076_at	579.686	471.633	85.5285	140.15
1416077_at	40.0265	18.1333	33.6165	33
1416078_s_at	454.67	581.233	441.141	464
1416079_a_at	1775.3	1914.5	1349.32	1871.15
1416080_at	88.6973	44.6	90.8665	69.05
1416081_at	264.546	146.6	274.933	167.3
1416082_at	16222.2	15775.5	9272.38	12556.2
1416083_at	2483.78	2334.43	1767.72	1980.85
1416084_at	954.882	1353.1	1084.6	1484.8
1416085_s_at	5328.11	7187.87	4801.19	5858.65
1416086_at	330.556	185.733	394.603	296.5
1416087_at	310.888	398.7	327.057	278.4
1416088_a_at	15080	17206.8	11537.9	13161.2
1416089_at	5773.27	6996.57	4616.03	5129.05
1416090_at	3145.65	4073.8	2750.38	3069.95
1416091_at	3962.32	4319.2	2727.7	4489.55
1416092_a_at	4807.24	4894.6	2705.39	5192.95
1416093_a_at	561.031	723.967	422.517	508.7
1416094_at	1467.22	1021.3	1616.67	1294.8
1416095_x_at	2486.89	2615.07	1781.66	1810.8
1416096_at	286.506	289.833	352.003	392.5
1416097_at	229.899	67.8667	252.298	124.95
1416098_at	11.6943	20.6333	13.9324	6.3
1416099_at	17310.8	18434	12526.6	17392.4
1416100_at	2292.27	2257.33	1581.39	2229.25
1416101_a_at	1615.69	999.233	977.951	627.8
1416102_at	13559.2	14150.9	10361.2	13328.2
1416103_at	1119.74	859.733	817.13	754.55
1416104_at	381.663	358.433	425.644	320.9
1416105_at	1531	1124.57	1779.64	1003.1
1416106_at	243.013	430.4	229.571	265.7
1416107_at	5.21317	20.0333	33.5938	12.75
1416108_a_at	1573.26	1619.3	1468.5	1902.15
1416109_at	2067.93	2683.63	2859.86	2820.45
1416110_at	1253.13	1502.8	1201.1	1349.7
1416111_at	43.1955	77.9667	48.5199	342.8
1416112_at	733.571	686.267	518.78	462.6
1416113_at	952.186	839.933	833.568	777.8
1416114_at	9.20267	10.5333	26.1344	23.1
1416115_at	908.747	989.633	899.466	750.55
1416116_at	419.057	346.9	425.15	376.2
1416117_at	919.033	868.1	1216.26	660.05
1416118_at	6007.41	2707.23	4845.17	1635.35
1416119_at	14856.9	9975.3	11340	5010.4
1416120_at	1166.26	755.367	301.363	621.55
1416121_at	17.1602	18.4333	8.8492	7.9
1416122_at	2307.54	4477.33	1194.68	4674.5
1416123_at	4662.09	8342.77	3449.7	10343.1
1416124_at	9879.92	14380.4	6586.41	10479.7
1416125_at	667.033	555.867	2371.41	1357
1416126_at	168.86	333.9	184.116	210.4
1416127_a_at	404.398	743.4	334.6	822.55
1416128_at	147.623	180.533	142.295	210.75
1416129_at	2478.94	3739.73	1901.19	3428.65
1416130_at	519.139	537.4	895.615	627
1416131_s_at	533.161	426	656.923	365.9
1416132_at	924.499	826.033	1007.66	877.95
1416133_at	1414.68	1094.8	1383.92	1132.8
1416134_at	78.1915	41.9667	119.863	18.05
1416135_at	1407.65	1770.67	895.115	1080.45
1416136_at	265.73	657.7	591.886	767.5
1416137_at	592.555	777.7	852.565	889.2
1416138_at	2285.27	3658.7	3078.75	4261.4
1416139_at	13.4848	22.5333	25.6597	32.2
1416140_a_at	563.881	563.667	538.841	679.15
1416141_a_at	27250.1	27066.7	19212.4	26377.2
1416142_at	2072.78	2274.47	2153.87	2347.65
1416143_at	10994.7	11832.4	7070.83	8556.35
1416144_a_at	5798.87	6781.8	4783.17	5667.2
1416145_at	3950.13	4882.03	3249.4	4692.2
1416146_at	12030	12586.8	8030.48	11489.2
1416147_at	1625.04	1324.3	1017.91	1170.85
1416148_at	1830.2	877.9	1844.78	1338.5
1416149_at	13.8547	20.4	13.7158	30.6
1416150_a_at	8532.42	10670.8	6395.49	7383.25
1416151_at	877.805	691.167	731.968	523.35
1416152_a_at	1592.6	1554.83	1045.83	898.35
1416153_at	2487.24	2260.9	2635.15	2311.15
1416154_at	569.591	452.933	641.655	500.3
1416155_at	1812.96	2780.47	923.993	1723.55
1416156_at	3239.69	2596.8	1872.67	1835.95
1416157_at	2384.71	2125.67	1610.2	1579.8
1416158_at	33.1027	76.7333	55.7502	71.05
1416159_at	24.022	18.3667	13.8881	2.35
1416160_at	2.27783	7.86667	7.4615	3.45
1416161_at	1236.62	1438.83	990.566	689.75
1416162_at	1003.42	912.067	854.781	879.85
1416163_at	2118.49	2349.53	2053.36	2160.1
1416164_at	14.5698	4.43333	13.8502	11
1416165_at	466.141	91.3	218.584	216
1416166_a_at	766.605	782.667	470.387	330.6
1416167_at	746.878	615.533	442.43	527.3
1416168_at	203.211	58.4	119.161	92.25
1416169_at	6.6215	2.86667	6.59495	5.6
1416170_at	1556.54	2352.7	1442.46	2026.05
1416171_at	1878.88	2267.13	1352.35	2227
1416172_at	2073.01	2482.5	1516.01	2413.5
1416173_at	111.318	102.733	149.772	172.4
1416174_at	262.375	185.067	328.794	142.6
1416175_a_at	3054.09	3364.37	2256.14	2368
1416176_at	4721.52	3945.33	3054.71	3159.3
1416177_at	2826.48	2829.6	1844.79	2765.25
1416178_a_at	58.3907	68.8	101.908	66.55
1416179_a_at	3640.76	2398.83	3735.48	1639.85
1416180_a_at	3295.65	2109.17	3625.66	1859.4
1416181_at	6287.51	5043.1	6146.4	4632.8
1416182_at	512.68	871.533	602.877	829.85
1416183_a_at	2565.34	2437.83	1653.7	414.8
1416184_s_at	2144.29	2182.63	1859.48	1813.55
1416185_a_at	8817.98	8454.5	6385.37	8601.4
1416186_at	4229.65	4605.03	4593.58	3691.4
1416187_s_at	6772.74	7245.2	6686.78	7120.5
1416188_at	79.9432	79.9333	249.982	50.85
1416189_a_at	12606.6	11006	8434.37	9699.4
1416190_a_at	141.998	106.433	122.975	86.2
1416191_at	147.52	87.9333	183.427	104.45
1416192_at	261.734	307.967	184.912	320.15
1416193_at	19.612	25.5333	16.6435	19.75
1416194_at	2035.19	1824.57	5434.81	1963.35
1416195_at	341.896	317.9	693.904	385.3
1416196_at	121.555	256.4	104.847	159.9
1416197_at	1607.63	1648.27	771.51	774.25
1416198_at	543.553	464.7	421.136	415.65
1416199_at	118.022	50.3	212.557	137.6
1416200_at	133.813	2049.4	172.943	2853
1416201_at	1082.24	936.8	1029.29	1192.7
1416202_at	4181.14	5927.93	3356.87	5250.6
1416203_at	31.6938	36.9667	58.2394	28.55
1416204_at	92.989	91.0333	137.999	65.85
1416205_at	109.164	101.233	110.866	179.75
1416206_at	79.2883	69	54.0308	40.85
1416207_at	1231.41	2153.03	1733.38	1480.7
1416208_at	855.809	1134.8	864.243	868.35
1416209_at	7891.79	8905.53	8686.52	8727.6
1416210_at	1467.95	2305.67	1186.49	1688.6
1416211_a_at	11607.1	2686	12533.9	2926.25
1416212_at	3957.12	4515.2	2319.96	2414.2
1416213_x_at	2568.74	1811.97	1913.8	1794.1
1416214_at	2100.26	2132.13	839.307	2823.05
1416215_at	728.428	500.733	580.066	790
1416216_at	461.163	544.467	370.341	564.55
1416217_a_at	12919.9	12977.9	7616.56	11846.8
1416218_x_at	404.447	457.6	453.045	451
1416219_at	16626.5	19734.4	11386.6	15261.3
1416220_at	3105.63	2651.8	1825.23	1646.35
1416221_at	307.795	36.6	409.985	18.15
1416222_at	595.991	612.6	414.329	306.95
1416223_at	741.839	945.833	1086.95	1076
1416224_at	359.888	505.7	427.257	415.65
1416225_at	443.651	893.533	382.744	631.7
1416226_at	1568.72	1487.87	1254.95	1450.2
1416227_at	130.199	65.9	74.3712	50.8
1416228_at	317.583	313.833	389.779	270.4
1416229_at	753.49	811.667	704.529	496.8
1416230_at	641.28	677.267	718.566	575.8
1416231_at	107.209	117.367	107.944	157.95
1416232_at	8.8565	6.8	8.25965	4.55
1416233_at	7855.66	8186.27	5107.54	7039.9
1416234_at	1888.1	2071.77	1108.69	1892.3
1416235_at	509.921	642.533	316.091	318.05
1416236_a_at	3255.21	4219.57	2269.31	1846.85
1416237_at	683.384	1036.53	749.142	948.25
1416238_at	11.892	18.2	12.422	15.65
1416239_at	34.3228	196.033	107.546	119.15
1416240_at	3271.05	3734.1	2650	2232.15
1416241_at	2508.1	2155.3	1343.3	1767.25
1416242_at	22.5647	32.4333	62.5886	18.5
1416243_a_at	16773.3	18593.5	12622	14493.7
1416244_a_at	15023.3	15940.1	11990.5	15067.4
1416245_at	453.613	585.133	656.303	648.95
1416246_a_at	87.9268	41.2	112.852	57.65
1416247_at	3553.39	4465.27	3545.96	3190.1
1416248_at	1300.08	1557.47	978.412	1269.9
1416249_at	329.648	527.767	408.084	454.3
1416250_at	168.694	337.667	262.529	280.05
1416251_at	2189.43	2248	757.563	3093.2
1416252_at	4158.23	4510.2	4153.81	7212.95
1416253_at	531.411	449.833	462.992	442.45
1416254_a_at	1488.15	1551	1322.12	1827.9
1416255_at	52.1333	33.9667	44.4435	43.35
1416256_a_at	5297.17	4411.43	1965.21	3300.65
1416257_at	1913.49	584.8	2453.88	572.7
1416258_at	988.636	656.533	226.896	731.3
1416259_at	253.542	337.467	459.983	272.5
1416260_a_at	1119.93	973.667	1211.83	1070.95
1416261_at	921.366	981.867	972.736	863.3
1416262_at	265.051	281.633	350.812	270.75
1416263_at	76.7247	89.5	56.2367	73.45
1416264_at	28.768	51.2	14.7402	12.35
1416265_at	101.202	111.233	136.712	176.55
1416266_at	47.1058	42.0333	51.1962	48.15
1416267_at	1012.75	589.6	704.512	586.05
1416268_at	6656.55	8837.6	6075.79	9208.4
1416269_at	3714.01	3758.2	2194.59	2714.4
1416270_at	3264.99	3168.1	2736.05	2528.3
1416271_at	24066.1	26807.4	20280.1	20642.2
1416272_at	2022.89	2220.8	2034.77	2135.9
1416273_at	39.705	22.1	16.0487	13.4
1416274_at	206.527	139.733	279.702	234.3
1416275_at	134.809	59.6667	94.9004	67.65
1416276_a_at	18964.1	22394.9	14770.9	18796.2
1416277_a_at	6637.8	9137.37	6027.88	8947.75
1416278_a_at	3633.08	3888.93	2008.26	2481.55
1416279_at	537.554	636.867	386.868	641.35
1416280_at	2386.07	2631.8	1809.37	2818.2
1416281_at	1184.06	980.233	773.923	849.65
1416282_at	3513.66	3177.9	2110.96	2362.5
1416283_at	897.193	1306.2	620.601	878.7
1416284_at	584.95	675.633	523.882	521.3
1416285_at	739.179	750.8	458.77	570.65
1416286_at	7.4445	0.8	3.62695	1.75
1416287_at	9.02983	10.9	9.35825	15
1416288_at	9281.5	10534.5	6588.85	9404.65
1416289_at	487.25	610.733	561.422	345.4
1416290_a_at	4251.57	4271.23	2893.39	2327.8
1416291_at	2302.66	2170.5	1527.59	1886
1416292_at	731.462	490.567	510.43	270.05
1416293_at	5197.03	1750.47	5172.09	1259
1416294_at	598.663	501	499.669	575.25
1416295_a_at	12.155	225.167	37.2806	228.9
1416296_at	29.9718	161.533	14.5485	164.2
1416297_s_at	26.911	27.0333	60.5823	29.15
1416298_at	20.8045	48.0667	15.2544	55.2
1416299_at	525.436	430.967	106.245	221
1416300_a_at	6130.41	7708.7	4553.89	5160.45
1416301_a_at	7.77383	10.1667	21.1724	20.3
1416302_at	21.845	8.83333	12.5142	7.75
1416303_at	2741.29	4396.17	2508.48	3444.65
1416304_at	927.389	1493.63	1090.88	1455
1416305_at	268.103	224.767	210.854	220.6
1416306_at	42.703	106.033	35.0308	154.35
1416307_at	465.755	442.567	426.014	418.95
1416308_at	3363.39	1483.93	2384.57	1309.1
1416309_at	957.003	887.167	210.739	198.7
1416310_at	81.5973	63.8667	136.182	47.4
1416311_s_at	52.1313	18.6667	43.014	28.7
1416312_at	2475.29	2524.87	1505.37	1833
1416313_at	378.683	327.633	546.587	329.25
1416314_at	47.5115	40.7	61.1342	44.1
1416315_at	382.256	428.8	574.329	390.8
1416316_at	10.8248	19.4	31.6495	20.2
1416317_a_at	86.5352	77.8667	226.12	197.2
1416318_at	614.321	896.267	365.245	266.4
1416319_at	1731.44	1990.73	1182.8	1392.7
1416320_at	307.504	347.4	400.163	530.3
1416321_s_at	67.5002	14.9	106.047	29.6
1416322_at	153.206	52.3	193.079	42.05
1416323_at	1746.29	1900.7	1571.76	1648.5
1416324_s_at	1794.68	1960.87	1527.24	1656.8
1416325_at	10.9397	4	5.46055	0.2
1416326_at	10641.9	6307.47	7497.92	3427.05
1416327_at	1301.24	1519.13	1099.29	1466.6
1416328_a_at	3573.56	2835.8	3250.48	2580.65
1416329_at	3268.28	3028.9	2359.55	3140.7
1416330_at	7006.95	5297.8	6538.44	4624.5
1416331_a_at	1214.92	1320.1	1408.95	1685.65
1416332_at	2354.38	1789.2	3240.46	2293.9
1416333_at	32.3213	41.6333	78.4634	39.7
1416334_at	194.462	112.9	241.154	120.15
1416335_at	3622.97	4203	1496.7	3331.8
1416336_s_at	3263.97	4472.3	2284.35	2447.6
1416337_at	2659.76	2800.37	1848.16	1516.95
1416338_at	309.979	327.033	248.849	249.4
1416339_a_at	728.019	768.9	513.07	599.15
1416340_a_at	849.762	1075.23	754.167	907.45
1416341_at	529.461	805.1	603.934	669.15
1416342_at	10690.6	3871.1	5654.13	506.15
1416343_a_at	3941.47	3648.9	4025.01	3116.15
1416344_at	2221.28	2679.7	2616	1958
1416345_at	4499.18	6609.23	3342.67	5030
1416346_at	126.512	191.667	117.016	160.95
1416347_at	136.463	179.167	150.005	187.75
1416348_at	249.295	283.1	315.229	295.35
1416349_at	112.203	209.2	191.084	185.45
1416350_at	279.774	492.933	262.641	375.35
1416351_at	806.179	997.867	862.758	966.45
1416352_s_at	6629.85	5007.7	3851.98	3942.1
1416353_at	203.433	228.6	291.693	278.55
1416354_at	2266.01	2805.5	1898.4	2169.15
1416355_at	127.669	99.7667	224.714	128.1
1416356_at	960.718	895.433	1177.31	835.7
1416357_a_at	194.846	77.3333	85.7072	53.65
1416358_at	116.279	144.2	129.546	142.1
1416359_at	7796.16	4265.17	4963.38	2884.75
1416360_at	752.494	299.133	654.783	306.3
1416361_a_at	40.5217	13.2333	42.4321	35.8
1416362_a_at	2524.71	2869.4	1804.65	2590.05
1416363_at	104.893	112.6	116.894	103.15
1416364_at	13892.3	15250.1	9780.73	13088.8
1416365_at	6316.84	6462.07	5490.18	7244.1
1416366_at	3658.58	2706.9	2361.2	2048.4
1416367_at	176.295	293.4	241.285	228.6
1416368_at	317.556	499	190.417	370.3
1416369_at	3709.7	3743.73	3498.68	3575.7
1416370_at	456.166	357.133	491.208	471.9
1416371_at	7.80467	9.96667	48.9755	9.7
1416372_at	2997.45	2956.63	2781.31	3222.25
1416373_at	513.968	390.533	368.014	511.2
1416374_at	853.351	1070.13	1105.99	1266.5
1416375_at	292.481	390.6	338.045	311.4
1416376_at	268.042	218.533	168.351	105.6
1416377_at	407.624	601.9	484.004	589.75
1416378_at	223.314	184.067	204.406	153.65
1416379_at	520.452	1452.97	443.998	1860.45
1416380_at	131.559	62.2	150.129	103.4
1416381_a_at	4237.15	4414.83	4122.98	3750.2
1416382_at	281.111	1042.3	173.45	694.35
1416383_a_at	205.707	365	90.3613	167.55
1416384_a_at	2030.81	1884.83	1276.63	1487.5
1416385_a_at	2670.7	3538.1	2202.33	2945.7
1416386_a_at	1237.44	1484.27	1229.85	1267.4
1416387_at	2274.94	1616.83	2300.35	2346.7
1416388_at	386.478	302.567	653.039	459.15
1416389_a_at	245.301	141.567	137.57	203.65
1416390_at	44.8387	28.0667	53.2455	34.65
1416391_at	2262.75	2662.87	1760.85	1985.35
1416392_a_at	1367.09	1300.57	1327	1197.8
1416393_at	2103.57	2394.5	1533.44	2154.9
1416394_at	8652.7	11307.3	8377.89	10621.4
1416395_at	1090.43	1294.6	743.576	1018.95
1416396_at	61.5883	78.5667	117.861	80.65
1416397_at	82.2195	111.667	161.576	178.75
1416398_at	72.1807	100.2	105.996	68.3
1416399_a_at	3379.98	2762.6	3259.24	3921.2
1416400_at	265.064	274.867	237.646	345.3
1416401_at	712.197	542.1	732.805	730.9
1416402_at	546.869	647.2	449.716	930.2
1416403_at	100.84	100.9	143.566	165.95
1416404_s_at	12977.8	16212.7	8275.96	12152
1416405_at	6432.33	171.4	1948.74	37.3
1416406_at	880.962	761.333	1179.6	1074.65
1416407_at	518.051	415.6	853.658	491.2
1416408_at	1252.81	1344.83	1353.48	1221.15
1416409_at	1490.87	1404.77	1411.06	1290.9
1416410_at	625.278	558.3	518.786	548.4
1416411_at	1639.5	2421.5	1944.46	1777.75
1416412_at	98.2437	69.5667	197.761	140.05
1416413_at	7.9645	15.3333	12.6592	10.3
1416414_at	46.8928	8.06667	47.2181	42.55
1416415_a_at	11370.3	11340.2	6456.26	8103.75
1416416_x_at	2149.25	2265.93	2637.55	1537.6
1416417_a_at	16717.5	15117.6	9373.89	13186
1416418_at	657.13	485.233	1326.18	645.6
1416419_s_at	1931.49	1326.77	2484.71	1395.05
1416420_a_at	17889.7	19176.3	11741.2	15716.7
1416421_a_at	4299.39	4913.57	4082.12	4210.95
1416422_a_at	1744.22	1524.73	1327.58	1024.05
1416423_x_at	788.529	593.733	707.084	426.2
1416424_at	331.653	386.467	427.395	503.05
1416425_at	456.062	514.733	501.633	357.15
1416426_at	1312.52	1480.1	1390.88	1324.4
1416427_at	2696.25	2797.93	2809.72	2407.35
1416428_at	916.288	1356.73	1051.54	1061.5
1416429_a_at	4023.14	3913.97	3369.06	2215.85
1416430_at	3592.26	4319.2	4121.7	2696.8
1416431_at	864.864	242.867	271.577	142.05
1416432_at	882.311	398.967	652.742	515.4
1416433_at	1511.23	1737.53	1175.29	1947.15
1416434_at	3.53417	11.3333	7.3231	13.5
1416435_at	42.9847	75.0667	101.811	95.35
1416436_a_at	136.614	168.5	195.132	188.95
1416437_a_at	400.567	692.467	621.201	663.95
1416438_at	5861.07	5323.1	3379.63	5410.7
1416439_at	1880.16	2099.13	922.838	2010.3
1416440_at	2941.02	2836.03	2672.89	2614.85
1416441_at	16.7992	2.83333	12.6104	2.35
1416442_at	123.683	415.367	189.828	596.15
1416443_a_at	2997.49	3190	1832.4	1936.35
1416444_at	19.1297	12.9667	13.7217	23.55
1416445_at	1271.07	1204.37	808.618	1202.65
1416446_at	1800.21	1328.2	1820.17	1582.2
1416447_at	607.622	590.1	873.29	622.7
1416448_at	218.498	225.767	143.568	138.8
1416449_x_at	1938.26	1468.2	1598.51	1709.95
1416450_at	52.6705	76.7	119.566	60.05
1416451_s_at	387.599	309.667	490.117	460.05
1416452_at	2919.57	6284.03	1246.67	4567.4
1416453_x_at	21091.7	24757.9	13955.4	20133.7
1416454_s_at	44.1355	84.0333	48.0613	52
1416455_a_at	656.563	106.967	919.159	152.65
1416456_a_at	16.1283	10.2667	25.5119	31.6
1416457_at	235.626	43.5333	433.375	29.05
1416458_at	1409.21	1153.83	736.724	973.85
1416459_at	94.2753	63.2667	66.5423	88.45
1416460_at	16.4577	45.3667	24.9898	5.1
1416461_at	3803.97	3764.63	2527.79	3174.95
1416462_at	3568.7	3532.27	2665.05	2998.45
1416463_at	291.842	165.733	274.116	174.05
1416464_at	48.5195	42.7333	61.6565	19.45
1416465_a_at	7618.18	6178.23	4797.75	5390.3
1416466_at	4483.65	3817.17	2800.61	3002.1
1416467_at	7739.79	7668.07	6858.48	7384.55
1416468_at	6.11767	11	8.59675	27.05
1416469_at	780.226	676.233	988.578	748.9
1416470_a_at	3246.63	3479.53	2033.61	3366.35
1416471_at	735.06	875.167	664.601	876.4
1416472_at	1644.46	1507.9	1564.47	1383.85
1416473_a_at	932.302	48.3667	4268.1	214.15
1416474_at	199.697	35.5667	848.202	51
1416475_at	1565.12	1849	1562.98	1631.3
1416476_a_at	3199.31	3365.07	3049.48	1647.4
1416477_at	5685.95	5056.53	4288.02	4214.2
1416478_a_at	6298.05	8080.87	3655.47	4813.95
1416479_a_at	1034.54	1168.37	575.301	1275.1
1416480_a_at	3264.68	3974.9	1111.56	4426.7
1416481_s_at	1731.3	2796	1159.8	2930.6
1416482_at	300.266	490.6	333.253	728.2
1416483_at	1001.14	1864.87	896.819	3163.7
1416484_at	1288.25	2303.1	1488.44	2940.15
1416485_at	4235.25	5578.9	3016.18	4436.85
1416486_at	2441.99	2658.87	1819.6	2409.8
1416487_a_at	413.279	425.2	631.861	639.5
1416488_at	1615.74	1413.63	1073.5	1079.85
1416489_at	706.345	454.8	686.948	584.05
1416490_at	6.16517	11.8333	26.2814	26.95
1416491_at	88.203	95.4	133.191	63.4
1416492_at	240.23	319.9	199.728	218.9
1416493_at	2512.4	2631.13	1820.19	2271.3
1416494_at	444.52	552.7	358.596	325.8
1416495_s_at	4215.14	3860.9	2205.73	3092.4
1416496_at	19254.6	18786.5	12988.9	16560.2
1416497_at	1481.82	1713.53	1005.74	1116.8
1416498_at	2822.76	1716.93	2657.29	1365.9
1416499_a_at	1288.57	1430.23	1627	1017.35
1416500_at	2301.7	2313.4	2215.46	2204.55
1416501_at	1872.97	2449.67	2008.44	2766.75
1416502_a_at	674.199	803.933	707.31	908.65
1416503_at	489.984	661.133	536.996	691.15
1416504_at	241.82	176.2	237.417	199.15
1416505_at	138.109	314.633	168.303	1261.3
1416506_at	6296.42	6699.2	5034.65	5364.65
1416507_at	531.044	269.467	647.531	290.85
1416508_at	2157.39	1952.07	1782.63	1409.9
1416509_at	7007.12	8019.27	5919.01	6252.95
1416510_at	926.127	1522.43	993.157	1406.25
1416511_a_at	1190.47	994.633	1000.24	854.65
1416512_at	244.711	528.6	288.178	435
1416513_at	530.774	640.933	655.832	831.85
1416514_a_at	3094.92	1819.97	462.944	230.9
1416515_at	280.422	190.333	76.3345	46.6
1416516_at	50.5362	23.5667	108.779	150.2
1416517_at	561.255	838.5	940.702	1138.1
1416518_at	4.21217	4.03333	6.86355	4.8
1416519_at	20319.5	20808.7	13940.5	18088
1416520_x_at	14620.4	15810.5	10316.9	14192.2
1416521_at	6190.81	4291.7	4347.1	4482.4
1416522_a_at	1761.61	1781.4	1555.37	1436.35
1416523_at	14.513	18.6333	17.7848	24.3
1416524_at	2410.39	1992.2	2039.83	2190.05
1416525_at	550.093	548.967	807.76	561.5
1416526_a_at	4669.54	4630.77	3759.59	5449.35
1416527_at	113.79	124.6	62.1557	52.15
1416528_at	2917.05	4855.53	2774.17	4423
1416529_at	2135.08	2827.77	2089.14	1522.1
1416530_a_at	1395.71	1767.17	1016.35	1256.5
1416531_at	769.853	1250.17	609.995	973.35
1416532_at	594.031	449.667	558.879	494.35
1416533_at	2246.03	2035.5	2187.38	2545.1
1416534_at	1299.07	1198.9	1069.26	1104.7
1416535_at	166.868	201.833	136.37	162.75
1416536_at	505.332	339.933	442.152	499.55
1416537_at	159.535	433.533	282.295	585.75
1416538_at	67.8162	66.1333	159.705	163.45
1416539_at	159.337	119.8	289.884	302.2
1416540_at	347.105	365.433	323.877	339.75
1416541_at	348.06	308.633	221.011	289.15
1416542_at	125.719	89.2667	273.028	144.35
1416543_at	2710.24	3637	2015.11	2497.45
1416544_at	1747.41	2239.1	933.606	2354.3
1416545_at	743.206	876.1	778.542	926.35
1416546_a_at	21099.5	23579.1	13738.4	19637.5
1416547_at	4453.12	5093.03	3804.49	4439.2
1416548_at	114.462	76.0667	219.942	165.55
1416549_at	280.865	156.1	314.569	167.2
1416550_at	345.76	163.3	426.49	298.8
1416551_at	1286.01	794.7	856.499	703.85
1416552_at	48.5477	42.7	75.0641	64.55
1416553_at	556.255	578.267	414.975	423.85
1416554_at	2388.3	2649.2	1408.21	2783.15
1416555_at	5673.89	6056.93	5086.25	5821.2
1416556_at	4863.16	3993.47	3211.38	2825.5
1416557_a_at	515.156	431.467	321.539	379.55
1416558_at	642.639	556.767	115.055	300.9
1416559_at	1283.4	1353.93	1067.22	1514.45
1416560_at	23.0652	7.33333	30.3492	17.6
1416561_at	5.04667	1.16667	16.937	7.95
1416562_at	20.3273	19.4333	28.1971	4.15
1416563_at	1420.55	1000.33	822.29	1541.35
1416564_at	211.477	636.433	116.79	149.4
1416565_at	9454.16	9002.97	5299.42	7468.4
1416566_at	2550.88	2865.93	2132.07	2781.55
1416567_s_at	7177.84	6609.6	3790.22	4223.85
1416568_a_at	639.013	797.033	761.445	753.35
1416569_at	854.087	882.033	405.023	670.5
1416570_s_at	849.838	1059.8	577.944	880.45
1416571_at	120.045	79.6333	180.105	95.35
1416572_at	239.836	269.333	323.048	230.95
1416573_at	188.173	146.967	211.07	130.45
1416574_at	705.803	766.667	779.541	799.7
1416575_at	212.719	175.467	116.968	208.2
1416576_at	350.571	328.833	185.396	769.95
1416577_a_at	25649.7	23791.7	15052.3	19419.2
1416578_at	1136.26	1365.37	1182.25	979
1416579_a_at	5894.71	6194.63	6135.44	4787.05
1416580_a_at	4850.27	4508.37	3648.4	4769.3
1416581_at	2121.15	2052	1520.82	1991
1416582_a_at	2773.27	2351.97	2119.24	2128
1416583_at	881.538	1031.83	723.771	580.5
1416584_at	201.681	333.867	242.561	323.3
1416585_at	1212.31	1295.77	896.735	966
1416586_at	105.599	76.9667	314.617	104.7
1416587_a_at	963.617	857.5	713.704	845.3
1416588_at	42.8363	38.4333	48.2364	26.95
1416589_at	5380.6	3603.73	8318.03	4181.1
1416590_a_at	558.183	178.867	359.485	113.05
1416591_at	1792.91	734.7	919.54	399.25
1416592_at	247.521	300	227.322	230.5
1416593_at	100.627	150.167	124.44	111.8
1416594_at	6334.66	150	3774.82	641.15
1416595_at	1298.65	1328.83	818.247	984
1416596_at	34.156	32.6333	15.7032	17.25
1416597_at	1004.39	857.2	781.635	1223.95
1416598_at	372.665	162.367	489.945	90.85
1416599_at	21.7278	59.3667	44.4994	83.95
1416600_a_at	8308.63	8102	5981.7	8769.1
1416601_a_at	1727.21	1126.8	1902.68	1844.4
1416602_a_at	1023.68	781.733	1388.53	1276.75
1416603_at	12248.3	15851.1	9336.01	13539.9
1416604_at	2227.92	3347	1452.64	2056.55
1416605_at	348.497	624.867	236.108	438.1
1416606_s_at	2811.62	4199.23	1712.17	2600.5
1416607_at	300.882	227.567	545.122	245.25
1416608_a_at	2628.88	2139.13	2045.31	2295
1416609_at	1557.94	1591.13	1787.87	1480.35
1416610_a_at	816.59	739.567	835.902	1047
1416611_at	586.821	502.033	537.475	666.85
1416612_at	3939.07	704.467	4139.82	597
1416613_at	637.83	114.467	826.077	100
1416614_at	4008.63	3051.5	3928.94	2996
1416615_at	217.13	315.3	201.75	257.25
1416616_s_at	744.238	941.167	788.885	953.1
1416617_at	43.4033	65.1333	165.657	61.3
1416618_at	420.665	524.1	567.047	490.35
1416619_at	1285.69	537.233	835.997	513.85
1416620_at	274.182	121.4	278.099	226.05
1416621_at	947.016	695.133	694.696	674.45
1416622_at	477.536	641.433	407.582	391.45
1416623_at	479.581	242.333	387.898	220.85
1416624_a_at	25313.9	26870.5	16013.3	23868.3
1416625_at	29.3795	27.5667	92.317	21.15
1416626_at	3.193	6.7	10.7553	7.7
1416627_at	1387.13	1223.03	1648.49	1894.05
1416628_at	767.508	1009.93	828.687	976.5
1416629_at	91.6778	76.6333	76.6098	59.8
1416630_at	4490.03	1247.07	3427.57	1594.65
1416631_at	135.358	96.2667	189.323	132.05
1416632_at	355.533	355.233	261.525	448
1416633_a_at	1718.7	2370.6	1438.99	1410.05
1416634_at	551.317	938.733	514.132	580.25
1416635_at	775.451	553.067	1243.15	1045.35
1416636_at	2589.06	2969.57	2034.46	2436.3
1416637_at	931.522	614.533	805.862	745.8
1416638_at	806.573	191.233	761.882	241.85
1416639_at	96.8632	195.867	110.074	451.75
1416640_at	8.49467	12.7667	8.6846	5.35
1416641_at	2256.31	2318.07	1072.72	2491.85
1416642_a_at	26521.7	28126.1	19532.5	23797.1
1416643_at	15.7288	4.06667	4.57935	6.5
1416644_a_at	45.2335	40.0667	55.7438	27.75
1416645_a_at	8.34917	2.36667	7.06015	9.2
1416646_at	13.5678	8.93333	17.1493	19.9
1416647_at	118.593	133.433	129.752	77.15
1416648_at	4915.19	4562.8	4818.7	5702.55
1416649_at	6.92017	14.0333	6.61285	13.5
1416650_at	7.42617	5.43333	9.3964	5.9
1416651_at	439.863	583.933	492.716	434.9
1416652_at	99.0855	49.4333	697.784	211.8
1416653_at	5275.9	6950.33	4925.34	7004.55
1416654_at	1664.62	2221.5	1966.44	3655.75
1416655_at	1352.48	1226.3	1553.56	1155.9
1416656_at	5652.52	5544.03	5169.81	4774.6
1416657_at	496.312	514.867	285.724	299.65
1416658_at	32.4928	15.4	26.6552	20.3
1416659_at	5817.44	6358.7	4263.59	4974.6
1416660_at	12953	12472.7	8693.41	13885.2
1416661_at	4685.67	5406.3	3911.98	5094.15
1416662_at	1068.04	103.7	704.249	56.65
1416663_at	4734.07	5567.53	3697.97	4532.85
1416664_at	462.471	435	160.155	174.45
1416665_at	905.757	985.767	575.208	810.9
1416666_at	50.6038	18.6667	31.5525	34
1416667_at	881.823	1099.43	732.121	714.05
1416668_at	923.85	944.233	642.598	662.15
1416669_s_at	13708.8	15551.8	9592.87	13132.8
1416670_at	1112.19	1410.7	1207.46	1059.3
1416671_a_at	306.05	322.5	429.558	327.7
1416672_s_at	497.591	435.567	651.458	856.35
1416673_at	293.505	705.3	194.406	715.45
1416674_at	140.068	56.1	322.282	158.9
1416675_s_at	265.49	375.833	539.939	373.55
1416676_at	25.7078	27	46.6979	31.45
1416677_at	12.1585	20.1333	20.5936	7.95
1416678_at	1594.96	1441.9	1128.52	1451.1
1416679_at	8090.93	8753.03	5570.38	8695.2
1416680_at	3558.56	3492.63	3899.69	3214.35
1416681_at	337.948	391.467	572.144	396.2
1416682_at	249.281	255.4	301.773	215.65
1416683_at	756.812	795.067	517.277	1001.7
1416684_at	2808.43	3817.03	1783.55	3124.8
1416685_s_at	3648.22	4520.53	2007.58	4126.85
1416686_at	20.8035	19.6	14.3334	24.9
1416687_at	21.4407	21.9333	20.316	20.95
1416688_at	50.6662	26.3667	36.7611	34.1
1416689_at	921.057	976.8	1198.51	1154.8
1416690_at	734.465	637.633	923.054	711.7
1416691_at	97.1037	72.4667	161.974	145.55
1416692_at	101.392	106.133	145.866	118.05
1416693_at	23.2768	9.5	18.8943	6.55
1416694_at	10.3107	10.7333	6.9929	12.45
1416695_at	353.216	450.1	458.829	349.9
1416696_at	505.216	696.933	349.861	404.55
1416697_at	207.954	1888.73	96.222	449.9
1416698_a_at	8517.6	6536.63	5211.28	5013.95
1416699_at	1731.85	2052.83	1385.2	2026.6
1416700_at	2991.76	2417.27	3866.67	2814.65
1416701_at	2490.58	2075.93	3903.16	2853.65
1416702_at	33.9018	20.7333	22.4084	15.25
1416703_at	4705.24	5760.9	3320.13	5975.15
1416704_at	1074.31	1236.37	844.626	1564.25
1416705_at	392.534	464.5	342.169	331.95
1416706_at	1350.09	2071.13	1035.77	1187.75
1416707_a_at	217.117	166.167	47.4187	137.8
1416708_a_at	219.821	139.7	354.58	274.4
1416709_a_at	556.886	738.8	938.772	815.65
1416710_at	31.4687	105.2	58.7112	50.4
1416711_at	14.0458	13.5667	15.4807	27.05
1416712_at	585.853	406.3	436.067	306.85
1416713_at	1212.08	1187.9	558.057	2160.75
1416714_at	20.0227	27.1333	32.3118	25.1
1416715_at	5356.75	4653.8	2984.61	4026
1416716_at	1505.71	1642.87	1956.51	2113.45
1416717_at	21.6762	9.46667	33.1798	16.85
1416718_at	21.6578	57.6333	18.8695	26.9
1416719_a_at	7808.25	7835.3	4806.1	7620.15
1416720_at	2969.71	2627.4	2422.24	2655.25
1416721_s_at	7476	7546.97	6065.28	7578.85
1416722_at	779.802	888.6	809.661	719.2
1416723_at	1830.47	1548.67	1737.05	1106.25
1416724_x_at	1597.38	1003.43	1865.1	1052
1416725_at	19.9385	8.73333	20.0105	14.95
1416726_s_at	903.152	732.733	556.258	540.75
1416727_a_at	2600.49	4406.77	2372.62	3626.1
1416728_at	3231.46	3266.07	2436.91	2872.35
1416729_at	1.833	2	3.38605	4.45
1416730_at	441.163	748.033	322.522	393.6
1416731_at	2280.94	2257.73	1844.96	2021.05
1416732_at	3381.78	3394.83	2718.23	3024.5
1416733_at	1538.89	1488.7	1769.53	1503.35
1416734_at	313.827	195.467	600.713	366.65
1416735_at	1826.51	1942.83	2236.46	2030.1
1416736_at	1295.7	1328.6	1242.25	1312.3
1416737_at	153.626	66.2	147.282	89.65
1416738_at	2500.38	3003.17	2515.15	3169.8
1416739_a_at	498.663	637.4	569.614	615.7
1416740_at	1540.49	154.667	414.02	81.75
1416741_at	155.151	25.8333	59.9976	22.5
1416742_at	3398.27	3934	3116.1	3259.95
1416743_at	659.33	1050.77	804.376	1261.35
1416744_at	27.7022	22.0667	32.9565	33
1416745_x_at	42.0545	34.6667	64.284	42.75
1416746_at	1991.96	1387.13	572.343	769.9
1416747_at	642.945	978	465.871	904.65
1416748_a_at	633.528	654.333	468.719	605.9
1416749_at	603.872	2877.67	1214.74	3271.2
1416750_at	454.225	527.433	595.395	373.7
1416751_a_at	708.021	613.867	516.087	635.15
1416752_at	42.2237	49.5667	89.827	47.4
1416753_at	87.5015	49.1667	107.652	67.65
1416754_at	60.0135	60.4	76.0571	17.95
1416755_at	19230.2	17979.3	13751.9	14479.2
1416756_at	856.764	1049.5	867.53	1161.9
1416757_at	832.614	786.167	332.086	523.15
1416758_at	139.086	232	180.111	338.3
1416759_at	456.361	117.533	285.311	298.35
1416760_at	12.9753	11.3333	14.3689	22.4
1416761_at	278.904	75.5333	163.625	60.05
1416762_at	7071.59	7229.2	4966.88	4787.2
1416763_at	6293.62	6716.87	5520.75	6835.55
1416764_at	2620.18	2096.17	2150.35	1928.1
1416765_s_at	2330.05	2216.3	1713.53	1519.75
1416766_at	2488.18	3189.77	1671.3	2147.85
1416767_a_at	9582.15	9094.6	10985.2	9833.55
1416768_at	2196.78	2135.67	3016.26	1879.8
1416769_s_at	487.904	754.9	731.724	871.2
1416770_at	801.605	844.933	852.334	875.25
1416771_at	1348.3	908.067	1449.17	805.8
1416772_at	322.649	686.033	350.225	400.2
1416773_at	1387.52	2875.47	1518.37	2668.6
1416774_at	956.972	2317.47	1283.44	3151.8
1416775_at	191.549	148.633	204.198	194.4
1416776_at	28.0908	27.7667	61.7908	9.7
1416777_at	21.004	54.9	23.8239	35.8
1416778_at	1626.58	139.633	443.457	57.85
1416779_at	319.531	36.5333	85.3178	13.9
1416780_at	590.659	450.733	762.108	520.4
1416781_at	190.146	97.9333	145.259	76.95
1416782_s_at	402.275	297.7	282.767	259.9
1416783_at	10.431	21.7	20.2617	23.4
1416784_at	6.55767	14.8333	16.9412	33.95
1416785_at	28.0663	44.7333	67.328	50.95
1416786_at	1019.07	822.4	926.948	1339.6
1416787_at	123.172	103.4	238.27	126.15
1416788_a_at	2739.58	3617.97	2320.84	2644.7
1416789_at	2819.27	4340.73	3168.66	3218.8
1416790_a_at	4700.07	5495.73	3186.74	4072.15
1416791_a_at	3089.8	3268.33	3245.91	3324.25
1416792_at	1101.1	1469.17	914.222	1241.9
1416793_at	2807.04	2695.93	2327.46	2569.5
1416794_at	1203.57	932.367	1297.32	1268.35
1416795_at	150.851	116.533	195.14	165.55
1416796_at	2735.88	726.233	2054.56	668.15
1416797_at	169.407	57.1	184.457	48.5
1416798_a_at	199.309	106.7	278.416	56.7
1416799_at	885.334	899.767	787.263	817.75
1416800_at	658.999	825.333	764.23	980.35
1416801_at	1512.17	1631.17	1425.5	1430.45
1416802_a_at	740.895	608.533	171.932	312.4
1416803_at	84.9185	36.5333	285.3	229.25
1416804_at	240.088	176.367	387.416	309.8
1416805_at	1230.37	361.1	343.637	48.75
1416806_at	271.088	203.267	284.894	279.75
1416807_at	15415.8	15233.9	7789.05	16875.8
1416808_at	12.868	43.0667	18.1776	21.45
1416809_at	16.2823	17.1333	27.3807	26.5
1416810_at	1932.89	1875.13	1418.13	1463.95
1416811_s_at	64.6285	108.933	126.146	82.2
1416812_at	520.148	506.767	631.381	599.95
1416813_at	1172.01	1133.47	1092.5	1476.95
1416814_at	221.069	217.933	245.465	233.85
1416815_s_at	3141.92	3610.07	2097.48	2679.5
1416816_at	5072.04	4076.17	5484.63	4065.2
1416817_at	115.218	81.8	167.145	87.5
1416818_at	1036.16	652.2	862.252	550.75
1416819_at	1507.5	1487.97	1062.19	1233.75
1416820_at	496.661	418.3	420.661	349.3
1416821_at	429.463	186.267	389.391	240.6
1416822_at	47.1525	46.8667	33.7234	71.25
1416823_a_at	271.469	181.033	380.568	302.55
1416824_at	663.97	417.033	770.632	504.85
1416825_at	100.889	18.8	80.0129	12.35
1416826_a_at	1366.56	1308.93	1281.05	1111.5
1416827_at	85.1463	84.5333	105.477	135.65
1416828_at	13.486	5.5	4.92565	11.1
1416829_at	11940.2	13689.2	7965.44	11283.1
1416830_at	267.58	258.1	302.817	371.9
1416831_at	29.046	85.5667	93.269	71.95
1416832_at	2547.3	5246.77	6741.21	3601.4
1416833_at	11.5808	4.53333	6.14495	18.95
1416834_x_at	982.881	1068.37	617.857	695.2
1416835_s_at	2675.59	2299.87	2713.09	2170.7
1416836_at	788.609	942.133	572.746	732.2
1416837_at	528.282	480.6	531.248	481.1
1416838_at	1394.11	1439.53	1671.35	1816.45
1416839_at	35.4678	99.6	104.251	47.15
1416840_at	796.847	1469.67	509.442	1902.45
1416841_at	483.459	440.9	391.522	372.95
1416842_at	2869.73	3486.07	2292.4	570.55
1416843_at	620.697	506.5	727.808	402.95
1416844_at	529.059	126.867	882.856	657.5
1416845_at	465.726	366	191.889	217.3
1416846_a_at	4457.43	205.667	3145.44	156.55
1416847_s_at	28.2473	22.4	44.63	63.15
1416848_at	1553.32	1688.57	1922.44	1838.9
1416849_at	305.5	436.933	187.789	335.55
1416850_s_at	2860.28	4027.7	1789.45	3745.7
1416851_at	84.9297	197.767	151.859	166.8
1416852_a_at	1003.33	1022.97	873.719	1025.25
1416853_at	388.861	233.7	294.48	267.05
1416854_at	19.2692	25	18.5577	17.8
1416855_at	8822.83	3457.7	7087.41	2827.1
1416856_at	2467.46	2581.1	2668.19	2940.1
1416857_at	3957.23	4129.67	3128.68	3787.7
1416858_a_at	4751.71	5124.4	4059.47	3571.1
1416859_at	5622.55	5525.97	3854.23	5527.35
1416860_s_at	2195.26	1635.3	1799.11	1823.8
1416861_at	274.921	274.733	264.845	244.85
1416862_at	118.838	142.533	176.355	153.65
1416863_at	122.89	92.6333	80.5263	87.9
1416864_at	2962.17	3289.67	2871	2996.75
1416865_at	140.563	33.0333	204.101	80.5
1416866_at	1573.37	1292.73	1443.2	1448.15
1416867_at	199.448	224.633	300.659	274.9
1416868_at	1027.06	1050.9	423.774	531.3
1416869_x_at	133.498	119.733	231.896	283.35
1416870_at	264.851	116.4	280.795	123.95
1416871_at	58.575	294.6	36.7765	209.25
1416872_at	80.4882	53.0333	229.902	142.6
1416873_a_at	414.966	414.7	308.132	550.6
1416874_a_at	5318.22	4687.4	3975.61	4734
1416875_at	12.308	28.0667	8.5139	23.15
1416876_at	15.6543	29.3	66.6255	22.95
1416877_a_at	5424.03	5841.47	4029.26	4286.45
1416878_at	116.776	168.1	114.665	88.35
1416879_at	176.701	196.433	204.278	184.75
1416880_at	7181.42	8430.03	8651.53	9967.9
1416881_at	1585.13	1838.17	2197.7	3240.45
1416882_at	207.018	384.233	187.665	233.65
1416883_at	956.765	1145.8	898.172	915.15
1416884_at	6990.98	6625.5	4410.44	4790.15
1416885_at	1086.65	1058.6	988.868	1104.85
1416886_at	459.45	222.633	357.846	198.65
1416887_at	57.7955	67.2	64.3546	35.95
1416888_at	900.83	816.967	743.936	1005.2
1416889_at	35.6402	43.4667	47.0245	89.2
1416890_at	750.919	1266.83	596.809	850.55
1416891_at	2821.53	2206.43	3733.85	3057
1416892_s_at	2284.47	550.567	1500.89	403.55
1416893_at	2238.75	507.667	1881.36	569.25
1416894_at	129.446	164	167.045	142.15
1416895_at	1009.06	987.733	1472.74	1027.1
1416896_at	309.049	237.633	244.708	259.75
1416897_at	266.191	483.367	363.972	507.8
1416898_a_at	423.099	597.4	434.014	546.95
1416899_at	18.8827	18.1667	29.6349	47.85
1416900_s_at	3.97633	6.7	11.5836	9.3
1416901_at	4040.47	3492.33	4332.16	3006.45
1416902_a_at	5140.79	5906.3	3982.64	5109.1
1416903_at	903.475	910.467	963.432	896.35
1416904_at	4014.12	2114.3	4091.73	2285.5
1416905_at	36.68	308.3	26.1886	226.8
1416906_at	3018.17	2816.73	2878.77	3267.15
1416907_at	792.103	1080.13	867.933	681
1416908_s_at	2004.58	1791.23	1829.37	2193.5
1416909_at	1116.16	1258.8	1102.85	1018.2
1416910_at	798.908	1122.57	467.049	547.8
1416911_a_at	2359.6	2633.9	1817.05	1813.35
1416912_at	1402.57	1348.37	1061.36	1043.05
1416913_at	14.1842	23.6667	22.8506	23.3
1416914_s_at	482.674	501.567	492.66	476.5
1416915_at	2628.86	3178.5	1764.76	3451.95
1416916_at	32.0875	29.2667	40.3343	31.5
1416917_at	1454.44	1655.13	1097.03	917.6
1416918_at	1083.6	574.033	716.036	680.65
1416919_a_at	144.411	88.7	141.291	95.5
1416920_at	688.724	825.867	632.399	858.05
1416921_x_at	8326.38	9963.17	6710.71	8829.75
1416922_a_at	2928.79	2765.87	2972.35	3110.95
1416923_a_at	1928.47	1854.23	2159.14	2201.5
1416924_at	841.176	733.9	821.112	829.95
1416925_at	6346.28	7017.43	4362.65	6157
1416926_at	6211.99	5438.03	8030.58	6021.8
1416927_at	1199.97	806.4	2131.6	1108.7
1416928_at	1946.61	2153.23	1492.73	1487.65
1416929_at	332.285	308.533	389.624	247.75
1416930_at	1181.49	6915.7	773.963	4505.9
1416931_at	578.126	492.1	421.902	370.7
1416932_at	380.737	225.167	240.995	319.95
1416933_at	151.049	190.467	136.139	179.75
1416934_at	251.804	411.4	370.501	472.9
1416935_at	26.6232	33.4333	43.9787	19.75
1416936_at	23.5055	20.9333	10.5326	6.55
1416937_at	2772.81	2688.63	3219.76	2724.95
1416938_at	1775.47	1921.53	1234.88	1473.85
1416939_at	1413.76	2625.6	803.927	1503.95
1416940_at	595.736	452.133	292.809	277.35
1416941_s_at	4344.12	4591.57	3376.61	4553.1
1416942_at	175.539	360.667	185.919	377.9
1416943_at	4689.45	5611.53	3990.01	4522.75
1416944_a_at	3311.36	3290.6	3147.04	3274.95
1416945_at	465.933	506.167	302.984	331.25
1416946_a_at	293.222	448.6	271.299	232.75
1416947_s_at	2996.72	3860.7	2169.04	3104.65
1416948_at	1230.67	1601.27	1176.58	1582.25
1416949_s_at	1612.78	1437.17	1127.51	1053.7
1416950_at	2496.42	3196.47	2844.67	3418
1416951_a_at	2194.72	2452.23	2366.55	2448.6
1416952_at	3112.88	3568.2	2726.07	2845
1416953_at	6985.13	475.5	13383.8	1473.4
1416954_at	168.672	164.933	125.874	146.7
1416955_at	46.9092	70.5	49.5124	80
1416956_at	30.8005	20.9333	45.3324	26.6
1416957_at	13.7152	8.06667	9.514	13.05
1416958_at	2065.14	1789	2713.7	2459.75
1416959_at	2475.34	2165.87	4048.04	4544.65
1416960_at	258.139	251.767	239.891	221.25
1416961_at	396.48	463.567	68.9314	129.9
1416962_at	242.726	322.033	194.62	274.55
1416963_at	896.702	863.7	813.667	915.75
1416964_at	258.524	259.8	191.758	214.55
1416965_at	36.7753	34.9333	93.5988	48
1416966_at	30.2562	15.6	34.8307	44.55
1416967_at	12.9045	9.43333	9.7542	19.25
1416968_a_at	175.283	233.633	347.453	628.3
1416969_at	175.443	93.7333	66.492	77.5
1416970_a_at	10776.7	11144.2	7008.17	8646
1416971_at	4841.64	5489.9	3439.55	4041.35
1416972_at	2099.43	2494.2	1368.39	1403.05
1416973_at	2220.37	2828.6	1393.8	2426.35
1416974_at	837.269	797.033	1073.92	923
1416975_at	1109.99	1103.3	1290.22	1236.2
1416976_at	498.568	413.167	501.338	427.9
1416977_at	97.1745	84.5333	161.01	91.25
1416978_at	219.071	188.5	362.427	178.85
1416979_at	7994.62	7351.8	4480.69	5930.65
1416980_at	19.0508	56.1667	48.876	21.9
1416981_at	493.299	482.733	535.178	618.05
1416982_at	496.514	689.3	741.256	877.75
1416983_s_at	2527.12	1982.63	2794.41	3774.45
1416984_at	648.915	697.533	575.407	613.35
1416985_at	2452.41	1463.9	2049.15	1790.2
1416986_a_at	1598.07	1114.63	1726.11	1693.45
1416987_at	112.901	92.3	111.279	101
1416988_at	900.604	1296.17	783.925	1572.35
1416989_at	1035.47	1090.53	952.303	996.2
1416990_at	1068.37	1621.1	935.286	1461
1416991_at	442.524	592.733	468.939	761.75
1416992_at	101.384	69.0667	64.4274	49.65
1416993_at	586.861	492.4	488.134	633.65
1416994_at	711.73	726.733	970.627	864
1416995_at	312.465	228.433	297.649	259.55
1416996_at	1244.38	1244.6	1773.7	2024.55
1416997_a_at	104.202	39.7	58.694	45.15
1416998_at	1604.84	2287.43	818.961	1412.3
1416999_at	538.445	559.467	492.191	651.4
1417000_at	209.667	194.567	399.889	342.45
1417001_a_at	4211.53	4692.7	4363.89	4833.3
1417002_at	156.528	311.267	123.521	215.15
1417003_at	41.9782	34.2667	61.4224	55.55
1417004_at	502.344	528.9	416.009	526
1417005_at	181.3	174.633	126.115	163.4
1417006_at	841.15	1067.27	797.049	951.2
1417007_a_at	10295.9	10731.9	8401.33	10417.9
1417008_at	120.218	213.967	131.235	140.65
1417009_at	30.9968	37.0667	74.5097	9.9
1417010_at	2309.15	1605	2230.77	1557.2
1417011_at	910.404	97.8	1477.1	334.6
1417012_at	513.678	106.767	810.027	227.65
1417013_at	2843.16	3711.3	6529.36	4878.9
1417014_at	431.449	563.3	1613.05	1006.75
1417015_at	39.9502	34.7667	78.4169	24.8
1417016_at	1186.74	1685.5	1305.45	2120.4
1417017_at	74.2122	71.2333	42.9357	77.9
1417018_at	128.889	32.4333	259.13	77.15
1417019_a_at	735.149	521.933	200.79	501.8
1417020_at	7.1985	13.3333	6.37265	18
1417021_a_at	14.3592	13.8667	27.5601	25.35
1417022_at	43.661	28.4	44.0913	43.05
1417023_a_at	115.944	96.4667	134.027	32.7
1417024_at	1735.55	2153.3	1449.21	1709.85
1417025_at	35.5812	4.93333	45.7602	52.55
1417026_at	2056.76	1814.2	1093.9	975.95
1417027_at	2797.28	987.367	4101.99	2164.55
1417028_a_at	428.127	134.267	654.299	281.2
1417029_a_at	231.85	110.533	394.451	190.95
1417030_at	125.315	166.233	187.429	78.8
1417031_at	165.683	246.133	304.798	243.5
1417032_at	2044.66	1782.57	1852.43	1413.15
1417033_at	501.655	243.8	655.848	318
1417034_at	233.84	297.367	191.164	210.45
1417035_at	95.7613	149.333	63.5511	105.9
1417036_at	40.6633	6.33333	31.0095	17.6
1417037_at	1136.47	1216.3	865.098	1581.05
1417038_at	2398.41	2374.23	1925.2	1822.95
1417039_a_at	765.881	489.967	798.13	359.85
1417040_a_at	2529.37	1624.6	2683.08	1585.7
1417041_at	1037.35	1154.8	1024.51	1048.7
1417042_at	146.232	202.3	230.492	269.6
1417043_at	497.439	414.1	449.194	300.05
1417044_at	502.353	601.5	583.2	561
1417045_at	119.934	120.233	280.758	83.5
1417046_at	330.568	376.3	351.059	281.7
1417047_at	444.43	1445.37	506.661	1973.3
1417048_at	358.383	786	477.4	1448.6
1417049_at	9.60033	17.2667	37.5988	6.1
1417050_at	89.0977	101.1	175.815	103.05
1417051_at	5.73767	11.6333	9.53565	20.5
1417052_at	885.177	1430.87	665.613	862.85
1417053_at	762.694	1281.7	654.488	1169.5
1417054_a_at	2179.88	3042.5	1364.11	2628.85
1417055_at	1406.21	2169.6	1128.1	1637.5
1417056_at	3251.09	5153.9	3032.81	4736.35
1417057_a_at	3199.72	3587.8	2976.45	3332.6
1417058_a_at	3002.21	2391.47	2053.09	2977.9
1417059_at	394.458	319.633	382.483	344.55
1417060_at	102.732	165.233	133.897	101.1
1417061_at	452.03	239.2	532.139	290.4
1417062_at	2140.06	1682.17	2273.85	1886.6
1417063_at	13.2425	10.8333	12.074	4.1
1417064_at	769.711	1178.37	656.333	788.75
1417065_at	6580.4	8685.57	3112.76	12281.1
1417066_at	552.442	418.733	937.634	1028.75
1417067_s_at	1632.28	968.167	2022.69	1204.35
1417068_a_at	1678.94	2683.4	994.717	2215.55
1417069_a_at	1840.67	1826.03	1578.61	1963.25
1417070_at	28.353	35.5333	164.776	120.05
1417071_s_at	89.859	72.7333	466.526	230.4
1417072_at	46.8563	44.1	92.5417	60.05
1417073_a_at	624.661	1123.8	502.56	980.3
1417074_at	14.4693	4.9	21.5821	24.2
1417075_at	950.262	1162	612.975	747.5
1417076_at	13.0412	7.8	13.6915	4.25
1417077_at	665.768	1007.17	695.935	1001.8
1417078_at	26.8855	13.8667	20.2192	21.2
1417079_s_at	17.8522	34.9	68.0046	14.25
1417080_a_at	420.499	452.467	309.274	459.45
1417081_a_at	1810.88	2942.83	1103.2	1608.05
1417082_at	13448.1	13691.6	9678.25	12338.8
1417083_at	3795.57	4182.77	2259.97	2350.75
1417084_at	268.189	456.733	361.438	433.45
1417085_at	19.2342	10.0667	15.1691	9.25
1417086_at	1719.44	1169.23	1573.4	1523.8
1417087_at	2161.34	1346.67	2167.36	2195
1417088_at	284.848	247.1	431.486	327.1
1417089_a_at	9027.67	10710.1	8127.33	10902.4
1417090_at	3297.64	5197.83	2182.25	3118.75
1417091_at	1001.55	1014.93	934.361	994.2
1417092_at	26.2482	15.6333	20.7161	32.6
1417093_a_at	227.115	197.933	167.854	201.1
1417094_at	383.201	148.667	469.696	124.4
1417095_a_at	2219.2	2813.73	1237.17	3528.6
1417096_at	990.613	1038.7	712.25	951
1417097_at	384.697	323.2	379.296	368.65
1417098_s_at	335.506	324.267	279.774	296.15
1417099_at	540.427	565.967	527.811	602.55
1417100_at	303.04	335.967	265.664	329.75
1417101_at	3602.35	1164.4	1716.44	1114.7
1417102_a_at	7845.59	9770.57	6079.72	8273.75
1417103_at	413.9	532.8	320.532	429.35
1417104_at	264.775	6.5	298.39	37.85
1417105_at	841.714	872.933	780.635	617.25
1417106_at	958.367	1159.83	930.844	1023.15
1417107_at	630.799	882.6	599.046	823.75
1417108_at	373.977	356.5	526.574	447.4
1417109_at	63.1445	142.867	35.72	23.75
1417110_at	88.9765	42.1333	163.393	206.5
1417111_at	221.309	68.7	539.358	387.25
1417112_at	1918.65	1265.3	983.584	742.3
1417113_at	993.709	1229.5	776.212	871.9
1417114_at	362.744	523.667	365.573	434.1
1417115_at	650.393	489.667	596.869	552.9
1417116_at	4720.22	5030.47	5413.37	6260.7
1417117_at	110.316	106	98.0936	91.2
1417118_a_at	409.272	637.6	321.66	506.25
1417119_at	170.715	189.633	241.07	226.05
1417120_at	106.692	69.9667	110.807	103.1
1417121_at	9.40217	8.86667	13.2242	20.7
1417122_at	510.962	767.967	198.893	604.3
1417123_at	111.723	345.933	94.2184	287.55
1417124_at	3031.53	4103.3	2724.59	3201.25
1417125_at	4315.62	1909.43	1596.55	1212.6
1417126_a_at	6246.67	7437.1	3362.92	3947.8
1417127_at	39.1373	24.0333	31.3861	41.7
1417128_at	62.3475	33.4	47.2087	23.85
1417129_a_at	133.746	201.367	138.189	226.6
1417130_s_at	128.379	112.933	28.8606	53.3
1417131_at	122.369	189	88.7062	199.15
1417132_at	658.537	980.3	377.037	1276.2
1417133_at	306.697	94.9	1016.01	400.3
1417134_at	2418.97	2286.23	2929.81	3720.8
1417135_at	1578.25	1454.57	1701.88	2109.9
1417136_s_at	1561.04	1652.47	2201.33	2709.75
1417137_at	38.6035	66.3	100.938	77.05
1417138_s_at	852.032	1009.97	753.649	1111.8
1417139_at	319.913	268.633	131.46	331.95
1417140_a_at	2402.22	2434.13	2296.35	2376.85
1417141_at	86.0505	204.6	353.073	293.7
1417142_at	549.953	578.333	1029.19	1007.45
1417143_at	368.523	69.1333	313.479	92.75
1417144_at	267.251	269.2	136.214	210.25
1417145_at	548.778	534.733	561.725	518.4
1417146_at	93.1385	135.9	102.215	165.35
1417147_at	51.0298	28	46.0675	23.1
1417148_at	47.6602	19.1667	27.1536	20.2
1417149_at	176.796	223.267	171.071	433.3
1417150_at	336.765	2044.93	478.842	2965.65
1417151_a_at	40.5393	39.9667	52.5573	29.1
1417152_at	445.445	161.3	579.729	691.6
1417153_at	156.515	33.1	142.282	101.65
1417154_at	916.705	1065.73	1060.85	786.45
1417155_at	330.038	35.8667	362.289	143.75
1417156_at	203.424	44.7667	122.272	88.85
1417157_at	2422.84	2362.87	1898.02	1885.35
1417158_at	322.697	253.867	475.184	318.6
1417159_at	198.07	192.867	345.558	238.05
1417160_s_at	166.217	16.3333	84.0849	13.8
1417161_at	560.524	422.2	337.5	395.6
1417162_at	8682.68	7330.07	9964.37	8022.1
1417163_at	47.5758	42.0333	112.742	88.45
1417164_at	93.6463	120.033	116.777	170.55
1417165_at	7364.33	9335.13	7556.3	8096.5
1417166_at	869.954	848.5	558.076	795.3
1417167_at	200.582	194.133	141.174	191.3
1417168_a_at	538.131	336.933	800.925	424
1417169_at	464.433	317.033	715.65	362.5
1417170_at	688.365	641.933	672.645	587.85
1417171_at	23.2418	36.1667	37.7426	38.35
1417172_at	45.453	51.5667	98.052	73.25
1417173_at	770.657	641.333	484.022	487.35
1417174_at	350.476	288.633	498.528	416.85
1417175_at	541.745	277.167	426.678	324.45
1417176_at	248.888	139.467	201.813	196.05
1417177_at	347.791	139.6	196.554	89.55
1417178_at	77.623	26.1333	58.3677	95.8
1417179_at	530.094	1213.27	581.6	1277.75
1417180_at	243.307	273.867	296.615	339.55
1417181_a_at	1866.46	1286.47	1988.24	1430.35
1417182_at	1139.34	1153.9	1179.31	807.25
1417183_at	3978.36	4330.8	3510.02	3984.4
1417184_s_at	366.189	342.833	258.579	36.95
1417185_at	1007.69	9462	676.482	8792
1417186_at	4310.1	4584.27	3470.88	5211
1417187_at	87.5075	69.6667	116.055	68.1
1417188_s_at	248.381	342.733	357.396	295.4
1417189_at	1557.97	3534.3	1218.31	2063.65
1417190_at	1084.98	1559.5	1435.1	1476.85
1417191_at	1929.37	1252.2	2693.05	1390.45
1417192_at	1695.79	2483.77	1352.62	1879.65
1417193_at	959.523	1815.47	1140.12	1999.7
1417194_at	156.786	225.7	199.001	214.1
1417195_at	217.024	296.7	391.288	252.6
1417196_s_at	567.786	593.933	731.805	628.05
1417197_at	131.568	131.433	139.509	161.2
1417198_at	97.6305	134.233	201.657	177.85
1417199_at	1859.56	2168.6	1471.05	1943.7
1417200_at	552.775	695.467	510.336	802.3
1417201_at	517.577	336.833	1105.46	524.15
1417202_s_at	2878.06	3240.43	2953.15	2539.05
1417203_at	562.451	637.3	432.377	532.4
1417204_at	8255.78	6326.63	6235.01	5565.1
1417205_at	496.089	601.567	550.816	376.15
1417206_at	897.52	1016.1	854.664	887.15
1417207_at	82.8137	58.4	105.75	77.3
1417208_at	311.636	412.667	805.92	776.55
1417209_at	457.029	299.367	439.285	418.15
1417210_at	2825.37	4139	2261.2	3539.75
1417211_a_at	814.221	741	1029.56	627.9
1417212_at	58.7812	80.7	81.3309	47.25
1417213_a_at	1063.44	1353.2	1481.15	1629.25
1417214_at	446.553	1155.23	289.537	883.95
1417215_at	173.924	268.1	206.4	287.05
1417216_at	120.07	133.667	126.824	118.55
1417217_at	8.70617	4.03333	18.9111	11.05
1417218_at	428.604	109.233	473.26	154.9
1417219_s_at	5728.53	2171.63	3864.71	1482.5
1417220_at	628.696	246.867	680.989	379.6
1417221_at	72.7922	103.8	112.878	94.35
1417222_a_at	1143.86	1893.53	1245.22	1261.45
1417223_at	929.595	941.7	1072.98	979.75
1417224_a_at	3160.46	2651.2	2215.46	2554.95
1417225_at	464.78	702.933	722.618	808.1
1417226_at	227.256	362.667	300.854	374.3
1417227_at	1417.8	1051.9	964.451	889.95
1417228_at	235.924	276.867	208.068	261.75
1417229_at	2892.26	3100.27	3088.25	3520.9
1417230_at	532.723	681.9	336.859	684
1417231_at	2.00067	2.76667	5.04065	15.05
1417232_at	31.775	7.83333	36.1688	26
1417233_at	1250.61	2036.6	1055.13	1334
1417234_at	322.505	36.7667	506.619	40.8
1417235_at	37.762	18.9	107.169	20.05
1417236_at	29.5273	23.2	78.6034	22.55
1417237_at	301.685	156.2	387.089	342.1
1417238_at	1127.73	1431.03	684.185	746.95
1417239_at	7676.13	8163.2	6891.63	7764.85
1417240_at	2032.04	743.333	1633.38	965.85
1417241_at	561.298	639.5	588.428	655.9
1417242_at	3101.52	3468.97	2184.84	3110.25
1417243_at	1503.7	1532.07	1441.16	1614.4
1417244_a_at	54.1872	54.8667	80.1606	58.5
1417245_at	541.78	707.033	453.366	653.85
1417246_at	21.8142	17.3	17.799	10.95
1417247_at	1400.56	1043.3	1518.13	1323.45
1417248_at	1318.49	1555.23	1721.63	2268.2
1417249_at	172.192	151.567	187.682	243.7
1417250_at	1146.64	1238.17	997.304	1303.2
1417251_at	5193.32	4640.53	5210.74	5014.45
1417252_at	809.239	1242.1	925.941	1319.9
1417253_at	5320.06	5747.1	4911.46	5833.4
1417254_at	592.95	773.3	532.376	998.45
1417255_at	1802.72	1566.13	1766.13	2260.3
1417256_at	3.93583	4.93333	3.63295	4.4
1417257_at	4.68717	3.43333	6.7553	4.05
1417258_at	4789.35	6608.97	3785.16	5016.95
1417259_a_at	3679.84	3133.87	3138.42	3523.4
1417260_at	788.373	622.933	670.016	815.5
1417261_at	491.829	557.4	497.087	480.9
1417262_at	28.9932	252.967	81.5658	301.95
1417263_at	18.409	91.5667	49.8747	260.85
1417264_at	798.64	1033.1	763.889	728.7
1417265_s_at	184.928	324.833	260.917	196.3
1417266_at	22.1653	8.23333	56.0066	50.95
1417267_s_at	36.4022	49.2667	62.6557	44.55
1417268_at	4.35667	3.73333	9.01185	8.8
1417269_at	2372.98	2507.27	2109.17	2406.2
1417270_at	233.943	304.133	272.347	437.05
1417271_a_at	89.787	79.1	112.984	94.1
1417272_at	640.378	165.3	535.534	217.5
1417273_at	41.9502	88.4	41.8683	41.3
1417274_at	1418.16	1509.63	792.366	1084.35
1417275_at	23.3418	81.7333	31.5321	86.3
1417276_at	21.708	2.73333	31.3679	23.55
1417277_at	264.213	143.033	284.322	134.8
1417278_a_at	44.846	27.5667	94.2704	20.25
1417279_at	40.0377	15.9333	39.2914	20.85
1417280_at	5.96133	2.93333	14.0542	3.25
1417281_a_at	25.4725	31.1667	151.994	12.2
1417282_at	36.9487	37.7667	61.9509	16.5
1417283_at	144.186	273.933	162.196	340.1
1417284_at	642.268	628.233	545.449	506.65
1417285_a_at	11634.3	11156.3	7655.45	9666.5
1417286_at	2773.35	3102.4	1970.26	2001.2
1417287_at	351.675	269.9	273.05	265.2
1417288_at	235.507	40.2667	293.253	302.95
1417289_at	33.506	6	52.5019	82.95
1417290_at	17.1348	16.7333	19.8723	4.45
1417291_at	2211.8	1718.23	2343.89	1884.9
1417292_at	13.7968	2.23333	5.49415	5.05
1417293_at	1013.13	631.367	771.626	797.25
1417294_at	233.559	220.967	173.52	197.6
1417295_at	530.231	461.433	496.157	379.55
1417296_at	3796.4	3186.63	2333.79	3003.65
1417297_at	1317.3	771.467	1461.16	1121.85
1417298_at	1955.45	1292.57	1955.22	1394.9
1417299_at	356.464	356.967	126.082	163.85
1417300_at	519.444	162.2	686.643	130.05
1417301_at	4844.9	4369.3	3951.76	5242.45
1417302_at	85.8963	73.9667	98.6351	83.85
1417303_at	102.355	90.8	99.9399	60.75
1417304_at	25.2212	20.6	32.8689	34.7
1417305_at	292.051	133.3	275.415	82.05
1417306_at	455.331	852.733	607.223	767.15
1417307_at	4086.13	1820.23	5310.87	1261.1
1417308_at	9601.71	8185.53	5141.8	5847.4
1417309_at	366.24	270.733	613.546	281.8
1417310_at	1955.21	1837.17	3524.8	1557.8
1417311_at	2061.74	2029.97	1475.54	1868.4
1417312_at	9680.34	525.967	11830.4	1959.85
1417313_at	610.797	736.7	763.713	811.7
1417314_at	30.1327	10.2	14.9694	10.45
1417315_at	356.19	589.533	503.074	543.85
1417316_at	1511.19	1573	1609.22	1757
1417317_s_at	21287.2	21954.5	13617.9	18053.8
1417318_at	12.2568	14.9	16.2801	27.9
1417319_at	44.7613	28.7667	81.383	49.9
1417320_at	1196.47	1419	831.277	903.6
1417321_at	3440.34	3821.87	4131.56	3862.4
1417322_at	754.9	794.367	663.613	669.05
1417323_at	638.4	413.1	206.747	115.6
1417324_at	1013.01	872.767	573.244	897.9
1417325_at	40.0718	11.6667	51.0426	43.65
1417326_a_at	1115.89	916.7	827.877	939.8
1417327_at	3555.09	3303.63	3922.52	2943.4
1417328_at	868.386	788.067	589	442.4
1417329_at	744.308	219.933	450.572	239.9
1417330_at	200.825	104.233	267.515	135.95
1417331_a_at	739.991	578.7	569.078	319.95
1417332_at	383.373	871.9	397.367	777.3
1417333_at	11.7385	3.73333	10.4292	5.9
1417334_at	188.868	185.533	233.151	272.5
1417335_at	59.3678	98.7	60.8681	94.85
1417336_a_at	18.2512	3.13333	32.8428	21.85
1417337_at	15.4198	7.2	22.6905	15.45
1417338_at	36.6722	36.1	134.005	24.75
1417339_a_at	13470.6	14233.9	9226.11	11474.8
1417340_at	1752.63	1977.87	1191.91	1356.3
1417341_a_at	2625.82	2417.07	2967.67	2578.9
1417342_at	815.068	616.733	1169.4	714.8
1417343_at	245.502	215.067	862.062	220.1
1417344_at	2608.98	3322.33	2290.16	2644.55
1417345_at	100.17	50.1667	155.99	96
1417346_at	4395.99	5195.83	2405.68	4345.2
1417347_at	571.585	827.767	841.353	840.9
1417348_at	385.339	571.5	317.045	520.1
1417349_at	896.295	830.667	1192.04	907.8
1417350_at	154.824	119	224.204	124.65
1417351_a_at	4787.17	5143.2	2743.54	3575
1417352_s_at	1579.23	2087.2	768.349	1471.5
1417353_x_at	1650.15	1593.17	861.122	1215.95
1417354_at	380.811	523	528.663	732.85
1417355_at	1060.88	136.033	1484.1	67.65
1417356_at	3594.38	356.9	5301.54	310.15
1417357_at	1561.84	1290.1	915.39	929
1417358_s_at	30.0672	39.8	32.2917	38.6
1417359_at	122.588	131.2	230.577	77.7
1417360_at	958.066	884.9	933.011	929.95
1417361_at	181.016	174.533	219.385	240.6
1417362_at	12.2643	2.93333	5.3923	2.8
1417363_at	219.597	201.667	236.954	184.2
1417364_at	19556.7	21917.3	12254.1	17667.3
1417365_a_at	6299.15	6393.03	4310.44	4229.3
1417366_s_at	1863.24	1828.27	1530.19	1050.1
1417367_at	3783.69	3785.03	2956.06	3407.9
1417368_s_at	11397.7	8526.53	5529.87	7201.35
1417369_at	1828.08	2346	1308.68	2285.85
1417370_at	8.12267	7.86667	10.9552	7.1
1417371_at	1454.2	1341.6	981.399	872.85
1417372_a_at	1345.69	1490.6	989.18	782.7
1417373_a_at	28023.4	27245.8	19304.1	24385.2
1417374_at	5293.22	3979.93	3616.48	3547.5
1417375_at	162.147	71.5	189.694	73.85
1417376_a_at	4127.71	2035.23	6034.03	2063.1
1417377_at	1889.63	963.7	3246.89	1049.55
1417378_at	3697.02	1643.5	4786.3	1944.5
1417379_at	4720.6	5943.57	4450.81	6824.35
1417380_at	1225.35	1307.53	1234.38	1483.25
1417381_at	2.2075	1.96667	6.3964	3.35
1417382_at	542.593	642.733	533.58	387.25
1417383_at	284.142	321.1	407.536	194.7
1417384_at	579.917	502.533	601.086	646.55
1417385_at	4072.65	4757.87	3414.58	5942.55
1417386_at	2048.69	2370	2247.99	3015.7
1417387_at	1011.71	866.667	915.599	878.4
1417388_at	51.258	20.0333	59.3147	19.15
1417389_at	1117.98	1550.3	653.956	1737.75
1417390_at	1160.8	1521.07	1218.33	1393.25
1417391_a_at	76.7548	77.3667	109.589	91.4
1417392_a_at	26.3932	13.9667	26.3163	81.45
1417393_a_at	5691.38	1941	5414.35	754.5
1417394_at	7764.06	7413.2	8049.56	11706.5
1417395_at	3538.15	3402.3	4261.74	6179.55
1417396_at	15.2252	8.33333	9.0729	8.85
1417397_at	895.199	1472.07	839.245	1958.65
1417398_at	431.792	638.667	491.194	731.65
1417399_at	2356.62	2527.57	2139.18	3028.25
1417400_at	1851.68	643.733	2536.23	1396.7
1417401_at	1234.07	403.9	2220.18	870.85
1417402_at	490.98	453.567	527.655	479.15
1417403_at	525.611	753.5	445.327	314.75
1417404_at	2642.81	3395.93	1871.15	1643.75
1417405_at	180.599	195.567	189.796	185.1
1417406_at	2204.81	1960.07	2162.37	1625.75
1417407_at	3942.86	2941.8	3019.58	3806.5
1417408_at	179.459	88.8667	181.581	103.55
1417409_at	6988.46	8316.33	6881.06	10640.3
1417410_s_at	4330.58	3236.47	3724.04	2933.9
1417411_at	61.0487	61.4667	246.093	51.45
1417412_at	79.5448	140.1	160.183	107.45
1417413_at	9.23317	13.7	4.1654	3.05
1417414_at	42.5773	35.1333	82.6223	30.7
1417415_at	13.0747	32.7667	47.1822	52.3
1417416_at	51.7145	19.8	41.8449	20.75
1417417_a_at	10922.7	13365.8	6555.95	7780.3
1417418_s_at	3727.49	4376.2	2574.99	2684.4
1417419_at	514.287	609.567	436.722	607.35
1417420_at	1093.03	1173.43	1185.56	1402.9
1417421_at	146.638	48.7	163.982	61.2
1417422_at	1433.34	88.0667	254.447	55.65
1417423_at	595.555	619.533	1022.5	644.1
1417424_at	810.324	959.833	834.322	717.8
1417425_at	650.115	729.667	621.495	761.1
1417426_at	43.5197	8.16667	46.886	27.7
1417427_at	135.306	71.2667	65.773	118.2
1417428_at	9.577	15.8333	40.0827	29.25
1417429_at	5.96383	14.5	16.5272	26.95
1417430_at	221.044	256.1	171.764	160.7
1417431_a_at	932.9	1314.2	929.509	1122.4
1417432_a_at	3005.92	3397.9	2265.85	2382.8
1417433_at	259.511	295.867	332.121	408.7
1417434_at	372.707	1459.67	379.315	1354.8
1417435_at	364.768	189.467	541.987	388.95
1417436_at	20.7778	12.7333	20.1884	2
1417437_at	834.132	734.433	447.216	596.3
1417438_at	866.013	1059.7	972.128	1160.65
1417439_at	133.06	33.5	103.942	40.85
1417440_at	1086.67	923.133	821.836	1064.15
1417441_at	56.4595	39.4667	65.4246	27.7
1417442_a_at	379.972	425.6	389.08	346.5
1417443_at	29.6887	34.3333	46.1858	58.75
1417444_at	44.4678	71.9	75.212	47
1417445_at	558.699	453.333	95.4474	303.95
1417446_at	1125.16	1013.47	1009.67	1025
1417447_at	10.6925	15.3	17.0063	6.6
1417448_at	401.455	357.833	257.477	521.6
1417449_at	316.293	404	428.766	328.15
1417450_a_at	2223.54	1936.27	451.62	1161.2
1417451_a_at	16535.7	16263.2	11285.7	13025.1
1417452_a_at	9393.6	10919.8	7535.46	10011.7
1417453_at	1843.88	2098.43	1984.08	1772.1
1417454_at	671.181	549.533	582.578	450.3
1417455_at	1865.49	443.2	586.771	253.7
1417456_at	1304.2	1776.03	1512.46	1325.8
1417457_at	4205.05	4111.17	976.866	1774.05
1417458_s_at	2244.66	2714.7	559.601	956.1
1417459_at	13.7618	12.7667	5.3345	2.55
1417460_at	4074.75	3124.9	4221.7	1812.9
1417461_at	2262.49	2687.97	2257.94	2496.4
1417462_at	2282.83	2974.67	2698.07	2890.45
1417463_a_at	17088.1	14544.6	9241.99	10877.3
1417464_at	21.984	51.1	30.9466	71.4
1417465_at	3867.44	4009.4	4259.32	4044.05
1417466_at	9.87067	8.66667	11.3487	4.8
1417467_a_at	287.922	272.267	314.764	252.15
1417468_at	702.561	845.2	858.152	668.3
1417469_at	220.879	219.2	283.357	339.05
1417470_at	67.9948	27.6	107.373	23.9
1417471_s_at	332.419	697.133	537.586	683.65
1417472_at	2597.8	1839.67	1425.58	1842.6
1417473_a_at	77.0862	104.233	104.903	118.75
1417474_at	1376.14	1127.07	1381.41	1467.35
1417475_at	516.882	753.433	433.196	865.15
1417476_at	1107.37	1225.33	981.244	1037.55
1417477_at	1394.82	827.333	1615.49	1154.85
1417478_a_at	281.599	374.567	345.631	321.05
1417479_at	531.758	498.633	511.032	604
1417480_at	5992.34	7034.63	5747.38	6936.55
1417481_at	135.277	7.36667	69.2042	4.5
1417482_at	116.73	49.9	117.178	124.95
1417483_at	1034.39	3822.23	1128.97	5255.1
1417484_at	5.2565	1.06667	10.8162	4.45
1417485_at	39.7232	28.7	78.8459	54.35
1417486_at	10.6128	16.8667	8.37455	7.1
1417487_at	25.2855	113.133	22.0351	62.8
1417488_at	34.0552	161.1	58.5094	88.05
1417489_at	13.6763	8.16667	8.5922	6.8
1417490_at	8026.44	6571.63	6438.49	6315.2
1417491_at	1000.19	585.8	1354.32	1116.85
1417492_at	1258.81	982.433	1831.08	1067.05
1417493_at	855.053	520.367	861.948	785.8
1417494_a_at	44.9503	16.7	30.8585	22.45
1417495_x_at	32.562	29.1667	42.2957	44.6
1417496_at	29.737	18.4667	20.7061	10.7
1417497_at	60.8308	38.2	106.318	40.05
1417498_at	20.9883	16.8	27.4071	11.4
1417499_at	993.153	1823.8	766.421	1324.5
1417500_a_at	94.0742	127.367	119.212	28.7
1417501_at	138.188	275.567	231.345	232.05
1417502_at	291.986	177.733	358.262	399.4
1417503_at	862.045	818	612.714	819.95
1417504_at	1.68583	7.03333	11.5988	15.55
1417505_s_at	5727.04	3555.33	7805.3	2347.8
1417506_at	2022.4	1845.07	465.818	2010.4
1417507_at	428.98	972.067	725.113	1210.55
1417508_at	1389.62	1210.8	1464.7	1399.8
1417509_at	947.716	985.767	1100.67	1364.8
1417510_at	1164.13	1136.23	1103.97	1155.35
1417511_at	952.267	1067.47	641.085	826.8
1417512_at	914.034	1007.53	1080.71	1105.55
1417513_at	2550.74	2853.6	3292.21	3126.5
1417514_at	659.23	535.467	1047.7	522.65
1417515_at	155.577	229.367	191.147	191.25
1417516_at	584.015	735.7	1062.58	811.8
1417517_at	663.207	489.167	463.766	586.45
1417518_at	187.371	111.633	131.918	127.15
1417519_at	108.895	64.0333	122.265	110.5
1417520_at	450.645	223.733	481.277	148.3
1417521_at	31.5133	8.23333	15.8154	13.65
1417522_at	180.398	415.5	502.027	1338.4
1417523_at	7.81833	24.3333	8.93455	26.05
1417524_at	122.016	59.7	110.688	109.5
1417525_at	12.6147	24.4	44.2237	29.4
1417526_at	432.941	51.1333	554.183	197.1
1417527_at	486.47	278.767	326.572	242.45
1417528_at	22.8767	23.1	52.5172	59.7
1417529_at	27.7492	24.7333	42.8141	25.2
1417530_a_at	5267.59	5072.97	3334.51	4785.55
1417531_at	6.80683	12.9667	15.144	22
1417532_at	3.29367	13.6333	6.7503	29.15
1417533_a_at	662.895	682.333	584.119	519.1
1417534_at	899.937	669.867	606.684	546.1
1417535_at	820.172	574.367	730.588	705
1417536_at	4486.76	4510.97	3681.52	3522.1
1417537_at	506.444	385.367	444.92	452.25
1417538_at	1936.88	1304.43	2121.96	1667.95
1417539_at	208.648	140.933	349.38	213.95
1417540_at	785.095	681.433	770.317	798.1
1417541_at	398.45	670.967	149.291	490.15
1417542_at	186.913	157	314.146	213.7
1417543_at	52.2642	48.2667	107.84	16
1417544_a_at	1064.57	555.933	1475.15	437.5
1417545_at	364.586	39.3	312.007	52.1
1417546_at	38.1682	38.8	65.1724	58.45
1417547_at	500.948	390.967	358.88	487.35
1417548_at	984.485	615.567	703.754	820.6
1417549_at	768.145	498.8	823.584	481.4
1417550_a_at	46.3013	42.4	76.4433	26.85
1417551_at	162.356	186.333	277.67	226.2
1417552_at	10.064	6.66667	11.1585	25.45
1417553_at	23.8152	17	24.4885	22.7
1417554_at	13.9757	14.4667	22.1034	7.6
1417555_at	159.122	180.3	194.246	153.5
1417556_at	7.02533	2.93333	10.5927	3.1
1417557_at	498.773	510.2	482.491	477
1417558_at	192.872	18.5333	318.785	35.3
1417559_at	288.048	450.333	362.221	483.9
1417560_at	264.124	327.8	249.932	398.4
1417561_at	2342.6	4581	2006.61	4639.45
1417562_at	293.993	382.667	459.639	496.3
1417563_at	37.253	14.0333	35.8572	62.85
1417564_at	1138.29	1036.57	871.966	880.75
1417565_at	764.978	1364.13	751.215	1396.1
1417566_at	1681.7	3889.1	1439.1	2992.5
1417567_at	279.067	136.9	252.276	120.05
1417568_at	383.07	97.4333	615.001	108.35
1417569_at	128.742	31.7667	296.286	50.1
1417570_at	386.365	315.167	384.516	330.6
1417571_at	255.29	241.567	216.468	248.45
1417572_at	221.797	344.3	266.187	179.4
1417573_at	4491.9	4961.07	3991.52	4753.45
1417574_at	658.355	300.467	2467.57	308.75
1417575_at	111.688	134.267	125.3	154.75
1417576_a_at	228.19	199.367	278.883	357.75
1417577_at	21.8048	8.16667	6.6803	3.1
1417578_a_at	300.974	296.833	317.285	333.6
1417579_x_at	265.113	266.7	269.454	331.8
1417580_s_at	403.726	240.567	1215.18	413.25
1417581_at	137.382	127.467	122.599	208.1
1417582_s_at	304.008	394.4	359.508	311.9
1417583_a_at	3014.07	3784.67	2679.47	3456.75
1417584_at	317.303	613.9	394.145	338.4
1417585_at	93.9122	88.2333	93.9652	49.55
1417586_at	1556.1	1443.57	419.227	2669.95
1417587_at	80.2123	144.467	58.0618	290.9
1417588_at	317.567	340.367	371.98	511.2
1417589_at	25.0935	34.6	22.501	22.55
1417590_at	111.619	375.8	192.28	135.5
1417591_at	492.184	580.133	353.143	404.5
1417592_at	1287.09	1254.43	1333.97	1421.2
1417593_at	130.879	128.1	137.385	149.1
1417594_at	549.037	64.7333	674.678	143.3
1417595_at	19.627	8.13333	3.9673	4.8
1417596_at	595.663	307.067	382.685	232.8
1417597_at	16.3615	1.83333	20.9393	9.65
1417598_a_at	4421.49	3701.93	4498.68	3909.45
1417599_at	245.772	306.833	160.4	506.75
1417600_at	781.628	767.367	1151.43	1647.5
1417601_at	92.8468	80.4333	134.863	107.9
1417602_at	449.281	496.833	638.245	1099.9
1417603_at	267.762	361.433	561.208	684.5
1417604_at	82.6222	75.1333	313.159	153.6
1417605_s_at	122.933	130.567	349.167	183.05
1417606_a_at	3599.31	4170.8	2549.47	1732
1417607_at	86.9508	128.333	178.512	138.35
1417608_a_at	5517.45	6937.03	4821.52	6993.45
1417609_at	1859.72	1972.77	1976.3	1950.3
1417610_at	34.2898	45	60.065	59.55
1417611_at	35.641	42.8333	76.498	19
1417612_at	2217.73	1623.33	1182.13	1117.7
1417613_at	35.6202	48.8667	41.4059	51.4
1417614_at	12.2625	6.23333	11.574	6.05
1417615_a_at	22892.8	27007	13583.3	17835
1417616_at	143.34	127.767	382.128	173.65
1417617_at	521.11	464.133	423.676	590.95
1417618_at	17.7937	5.93333	17.9221	8.05
1417619_at	72.2098	131	70.786	142.55
1417620_at	34.1247	23.9667	58.4126	71.2
1417621_at	2728.75	636.333	2652.69	710.95
1417622_at	1408.08	2520.33	873.201	2940.05
1417623_at	660.817	1328.47	695.081	1802.1
1417624_at	3874.22	6022.27	3771.5	5687.3
1417625_s_at	4701.19	7330.2	2759.35	7623.65
1417626_at	8.4485	4.6	14.6575	1.4
1417627_a_at	855.753	562.433	640.334	759.3
1417628_at	815.106	697.833	588.665	826.75
1417629_at	54.4773	111.667	318.535	244.05
1417630_at	196.402	207.8	206.643	239.5
1417631_at	229.241	148.167	322.903	353.45
1417632_at	297.735	265.333	307.836	308.65
1417633_at	13.2992	2.33333	31.3569	21.6
1417634_at	10.454	14.5333	9.08115	4.55
1417635_at	138.516	149.867	246.924	116.95
1417636_at	725.372	795.733	1049.19	1230.75
1417637_a_at	142.839	126.233	146.756	207.2
1417638_at	53.948	124.167	236.49	138
1417639_at	307.703	4071.77	254.377	4955.5
1417640_at	22.132	10.3	15.8234	7.6
1417641_at	12.604	12.9	28.6264	22.45
1417642_at	21.2405	40.9333	47.4559	27.1
1417643_at	81.4987	104.733	65.7329	105.05
1417644_at	32.8618	3.53333	140.071	22.5
1417645_at	9.89933	12.5667	21.2466	5.8
1417646_a_at	1874.15	2743.47	1239.61	2000.9
1417647_at	1025.38	1532.87	696.148	1114.9
1417648_s_at	745.984	1033.07	459.304	667.45
1417649_at	9.84583	5.33333	78.7768	9
1417650_at	33.9108	25.6	22.6125	36.7
1417651_at	16.5242	8.13333	16.919	18.55
1417652_a_at	11008.4	10379	6608.57	8793.2
1417653_at	11.529	381.833	17.1948	10.9
1417654_at	14239.7	12141.9	14404.4	11612.1
1417655_a_at	2890.07	2940.1	2471.93	3116.75
1417656_at	81.0133	78.2333	34.4502	72.35
1417657_s_at	2953.3	3435.2	2281.69	2891.35
1417658_at	134.914	259.767	201.895	231.1
1417659_at	1381.89	1417.67	1086.64	727.95
1417660_s_at	2052.78	1910.73	1678.47	1492.1
1417661_at	254.392	315.433	362.213	432.4
1417662_at	149.374	37.9667	356.724	115.9
1417663_a_at	1016.37	1077.03	1186.86	1125.35
1417664_a_at	266.971	227.467	460.593	252.05
1417665_a_at	940.836	762.767	760.693	1257.6
[truncated: 43,041 more rows]
