# Supplementary material for: Signalling couples hair follicle stem cell quiescence with reduced histone H3 K4/K9/K27me3 for proper tissue homeostasis
Source: Nat Commun. 2016 Apr 15;7:11278. doi: 10.1038/ncomms11278 (PMC4835553; doi:10.1038/ncomms11278)
Supplement: Supplementary Data 2 — List of subsets of genes in their correlation of changes in histone marks and gene expression between EA-HFSCs and LC-HFSCs [file ncomms11278-s3.xlsx]

## Sheet: Genes Upregulated in the Bulge
Supplementary Data 2. List of subsets of genes in their correlation of changes in histone marks and gene expression between EA-HFSCs and LC-HFSCs
1) Genes Up-regulated in the Bulge
ChIP Signal (log2)	LC-HFSCs / EA-HFSCs	LC-HFSCs / EA-HFSCs	LC-HFSCs / EA-HFSCs	nEA / EA	nLC / LC	nEA / EA	nLC / LC	nEA / EA	nLC / LC	Array	Array	Array	Array	Probe ID
Gene Symbol	H3K4me3	H3K27me3	H3K9me3	H3K4me3	H3K4me3	H3K27me3	H3K27me3	H3K9me3	H3K9me3	PD42Bu / PD25Bu (log2)	PD25NonBu / PD25Bu (log2)	PD42NonBu / PD42Bu (log2)	PD21Bu_Divided / PD21Bu_Undivided (log2)	Probe ID
Armcx2	-1.22291	0.878407	-1.38494	-1.6821	-0.2373	1.80766	0.614315	-2.10923	2.08521	-0.903461	-5.37766	-2.47002	-2.10574	1415780_a_at
Kitl	-1.10238	0.849896	-2.04178	-0.711016	0.173664	1.86223	0.832119	-2.16644	2.15217	0.274975	-3.30872	-3.04167	-2.06426	1415854_at
Kitl	-1.10238	0.849896	-2.04178	-0.711016	0.173664	1.86223	0.832119	-2.16644	2.15217	-0.143701	-4.20982	-2.81541	-2.5558	1415855_at
Fkbp10	-0.924172	-0.276651	-2.28642	-0.602121	-0.0162641	0.0985415	0.222099	-2.72884	1.57808	1.57385	-2.68227	-3.26608	-3.52533	1415951_at
Cd34	-1.31142	0.541167	-1.248	-3.3529	-2.41745	1.63914	0.863649	-1.26741	-0.0745904	1.06461	-8.00148	-6.74443	-3.70092	1416072_at
Aplp1	-0.487691	0.287301	-0.6256	-0.392761	-0.174405	0.981758	0.455409	0.175336	0.036579	0.836289	-0.677785	-2.73132	-1.92762	1416134_at
Ptn	-0.840969	0.721884	-0.665446	-1.01314	-0.0042286	1.2402	0.120702	-1.36859	-0.0833524	0.132885	-2.08942	-2.09871	-1.76762	1416211_a_at
Fstl1	-1.47335	0.29564	-1.44188	-1.16293	-0.603475	1.01446	1.00115	-1.1876	0.701348	0.363522	-3.12213	-4.49753	-1.05539	1416221_at
Capn2	-1.28626	1.05405	-1.02467	-0.738117	0.334147	1.68953	0.399247	-1.97452	1.26503	0.401004	-1.66805	-2.09921	-1.67589	1416257_at
Nfib	-0.998213	0.067668	-2.54708	-0.123715	0.793267	-0.0189232	-0.726924	-3.13053	2.33808	-0.107984	-1.67099	-2.03847	-0.703036	1416293_at
Bgn	-2.81614	0.280889	-1.07494	-2.58935	-0.591991	0.24838	0.124352	-1.64493	-0.0621859	-1.92053	-5.42763	-5.70722	-2.37366	1416405_at
Cryab	-0.0889077	-0.0116204	0.391171	-0.697361	-0.373874	0.205981	0.473566	-0.614758	1.16386	0.447139	-2.65602	-2.59009	-1.7149	1416455_a_at
Igdcc4	-1.17581	0.818224	-1.346	-1.42327	-0.193998	1.87365	0.65977	-1.60117	1.22488	2.12436	-4.33908	-4.3169	-3.87423	1416473_a_at
Igdcc4	-1.17581	0.818224	-1.346	-1.42327	-0.193998	1.87365	0.65977	-1.60117	1.22488	2.07053	-2.50528	-4.05584	-2.62073	1416474_at
Sfrp1	-1.69078	0.187496	-1.91828	-1.47087	-0.145836	1.41838	1.00506	-2.11919	1.998	-0.753374	-5.40675	-2.55767	-3.34576	1416594_at
Sardh	-1.04523	1.32691	-0.548327	-1.53337	-0.58269	2.12978	-0.235201	-0.554281	0.625158	-0.686798	-3.45047	-3.63594	-2.60348	1416662_at
Sdpr	-0.749799	1.16857	0.313255	-0.66744	-0.300369	0.951745	-0.322688	-1.01865	-1.25592	-1.88592	-3.55307	-2.9384	-2.23299	1416778_at
Sdpr	-0.749799	1.16857	0.313255	-0.66744	-0.300369	0.951745	-0.322688	-1.01865	-1.25592	-1.72529	-2.94892	-2.61776	-3.00625	1416779_at
Pdzrn3	-1.3804	1.3198	-2.02848	-2.36663	-1.383	2.99611	1.44227	-1.55161	2.05221	-0.450953	-4.38583	-4.32857	-3.14673	1416846_a_at
Ctgf	-0.932086	1.45478	-0.949453	-1.61184	-0.896577	2.67731	0.701776	-1.06877	-0.00465663	1.18617	-3.62872	-3.18326	-2.44989	1416953_at
Emp3	-0.658856	1.11881	-0.514989	-0.334702	0.197392	1.55491	0.667084	-1.30588	0.985714	0.0584977	-5.46212	-2.97884	-4.31637	1417104_at
Speg	-1.29805	-0.0809244	-1.40359	-1.20988	-0.316192	0.652932	0.863818	-1.86788	-0.650604	-0.176236	-1.22317	-1.74703	0.101682	1417305_at
Dkk3	-1.1577	1.40758	-0.252609	-2.10099	-0.785921	2.07498	0.248131	-0.621532	0.947921	0.316236	-4.17515	-2.59369	-2.56444	1417312_at
Peg3	-1.0689	0.702399	-1.11058	-0.808728	-0.0461032	1.34067	0.831816	-0.454544	0.486523	0.451321	-2.99624	-4.45536	-2.22684	1417355_at
Peg3	-1.0689	0.702399	-1.11058	-0.808728	-0.0461032	1.34067	0.831816	-0.454544	0.486523	0.559523	-3.3333	-4.09537	-2.2196	1417356_at
Fam132a	-1.34687	-0.386362	-1.72029	-0.880088	0.349451	-0.177044	0.350106	-1.76031	1.59364	-0.0380027	-1.51799	-2.8432	-1.49491	1417393_a_at
Pcbp3	-0.852601	0.581809	0.0494687	-1.21142	-1.14054	1.44038	0.60748	-0.550206	-1.05499	0.833912	-2.60411	-1.49143	-2.96818	1417526_at
Fyn	-1.26202	0.157985	-1.62537	-1.56925	-0.446557	1.21249	1.18755	-1.21508	0.849905	0.668743	-3.43565	-3.17485	-2.23377	1417558_at
Nfatc1	-1.20646	0.122899	-2.31785	-0.673374	0.445795	0.536902	0.00983696	-2.40173	2.06444	-0.119379	-2.17898	-1.89964	-0.673744	1417621_at
Grb14	-1.37673	0.410247	-0.823533	-1.33071	-0.0858958	1.17241	0.413281	-0.318639	0.604692	-0.283046	-5.12383	-3.66404	-2.93921	1417673_at
Ctsz	-0.97403	1.4155	-1.00785	-0.567521	-0.0360577	2.90908	0.983012	-1.49679	0.416499	-0.882562	-3.14461	-2.891	-2.39566	1417868_a_at
Ctsz	-0.97403	1.4155	-1.00785	-0.567521	-0.0360577	2.90908	0.983012	-1.49679	0.416499	-1.20373	-3.29726	-2.91032	-1.18042	1417869_s_at
Ctsz	-0.97403	1.4155	-1.00785	-0.567521	-0.0360577	2.90908	0.983012	-1.49679	0.416499	-0.853968	-3.1889	-2.15417	-2.6427	1417870_x_at
Thsd1	-1.05634	0.886634	-0.460476	-1.46701	-0.481511	1.23573	-0.0513707	-1.674	0.889635	0.938044	-4.13544	-3.85575	-3.14161	1418205_at
Tnfrsf11b	-1.03347	0.526323	-0.801426	-1.81166	-0.841201	0.95699	-0.00569508	-0.832565	-0.207636	1.50861	-4.36877	-3.89194	-2.89009	1418309_at
Lhx2	-1.31915	0.882418	-1.50316	-1.75748	-0.636001	2.71866	1.52805	-1.5393	0.222923	-0.0052783	-4.64103	-3.48766	-2.14834	1418317_at
Zfp275	-1.24811	1.17897	-1.56546	-1.0201	-0.0982281	1.45082	0.165518	-1.12079	0.618288	-0.0525082	-3.94923	-3.35777	-2.30316	1418397_at
Kcnh1	-1.26609	-0.016007	-1.14129	-2.14164	-1.29007	1.25899	1.08955	-2.25604	-0.0468848	0.698334	-2.19978	-2.35464	-0.787271	1418414_at
Copz2	-1.16824	0.661658	-0.15982	-0.533352	0.59324	1.09958	0.726997	-1.01568	0.18182	0.248293	-1.7581	-2.46265	-1.80616	1418455_at
Tekt2	-0.572022	-0.38918	-0.921192	-0.458046	-0.167191	-0.374116	0.0087102	-1.70371	-0.310993	0.672201	-3.58872	-3.1645	-2.30702	1418484_at
Nudt4	-1.2163	0.46108	-1.96447	-0.501394	0.531893	1.26407	-0.204582	-2.25178	1.51268	0.351365	-2.09089	-2.93841	-1.94823	1418505_at
Fzd2	-1.23511	-0.0911132	-2.33661	-0.765849	0.358819	0.500286	0.919534	-1.62311	2.10239	-0.0332667	-3.84648	-3.0165	-3.57221	1418532_at
Fzd2	-1.23511	-0.0911132	-2.33661	-0.765849	0.358819	0.500286	0.919534	-1.62311	2.10239	0.158083	-3.46739	-3.45885	-2.59429	1418533_s_at
Fzd2	-1.23511	-0.0911132	-2.33661	-0.765849	0.358819	0.500286	0.919534	-1.62311	2.10239	-0.417663	-4.20736	-3.28431	-2.51025	1418534_at
Rgl1	-0.991523	1.06729	-1.05693	-0.613516	0.269443	2.01666	1.0562	-1.89608	0.825877	0.644437	-0.946279	-2.09396	-2.44101	1418535_at
Calml3	-1.1578	0.413101	-0.335919	-2.57134	-1.11499	0.587357	-0.40483	-0.851449	0.723176	-0.296798	-3.45963	-3.64037	-2.55756	1418608_at
Gclm	-1.00495	-0.0240055	-1.6163	-0.413432	0.364154	0.0334674	0.10326	-1.71052	2.05273	-0.845572	-1.9542	-1.89923	-2.27017	1418627_at
Phlda1	-1.29607	0.882819	-2.06911	-0.448251	0.384392	1.6696	0.315387	-2.69086	0.968593	-0.258509	-2.79004	-2.46976	-2.77832	1418835_at
Aqp7	-0.463848	0.425884	-0.180378	-0.355184	-0.185523	0.935878	0.0731969	-1.14768	-0.063939	-0.46049	-2.03607	-3.87936	-2.24839	1418848_at
Aqp7	-0.463848	0.425884	-0.180378	-0.355184	-0.185523	0.935878	0.0731969	-1.14768	-0.063939	1.40366	-2.47739	-3.93995	-5.01265	1418849_x_at
Ift57	-0.763019	0.0207976	-1.22663	-0.414869	0.24066	0.163434	-0.371124	-1.59655	0.84186	0.739454	-3.25089	-3.2334	-2.78682	1418929_at
Nfil3	-1.58259	0.634771	-2.36991	-0.889313	0.423768	1.59946	0.335563	-2.85309	1.59091	-0.419981	-2.09098	-2.17768	-1.74521	1418932_at
Cyp2d22	-0.997658	0.549829	-0.699142	-1.34045	-0.60719	1.13181	0.294216	-0.937225	0.177399	0.993442	-2.75177	-2.66708	-2.67338	1419039_at
Cyp2d22	-0.997658	0.549829	-0.699142	-1.34045	-0.60719	1.13181	0.294216	-0.937225	0.177399	1.18685	-2.98628	-3.5464	-3.25207	1419040_at
Ophn1	-1.06055	-0.602104	-2.1391	-0.31793	0.697873	-0.279792	0.664477	-2.00462	0.451428	0.51383	-0.810623	-1.16325	-0.533519	1419107_at
Ophn1	-1.06055	-0.602104	-2.1391	-0.31793	0.697873	-0.279792	0.664477	-2.00462	0.451428	0.675654	-2.24866	-2.06	-1.81322	1419108_at
Enpp1	-1.0723	0.560384	-1.52612	-0.593263	0.174998	1.06478	0.0515375	-1.77695	0.634481	0.111641	-3.0566	-3.21902	-2.4833	1419276_at
Egfl6	-1.39715	1.07906	-1.48315	-0.87724	-0.00615956	1.17142	0.0567303	-1.22676	1.60757	0.177115	-3.11418	-2.74862	-3.47423	1419332_at
Matn2	-1.19556	0.0294485	-1.54865	-0.529746	0.52373	-0.084102	-0.0653086	-1.38436	-0.267788	-0.199657	-2.36568	-0.92097	-2.0264	1419442_at
Lgals1	-1.02783	0.383831	-0.686728	-0.868552	-0.0255529	1.09668	0.2382	-1.83499	0.473757	-1.02809	-4.33097	-3.54684	-2.22273	1419573_a_at
Eda	-1.15359	0.108497	-2.41355	-0.396934	0.291101	0.438442	0.0577856	-2.20848	1.7479	0.578854	-2.41591	-1.21461	-1.62783	1419596_at
Eda	-1.15359	0.108497	-2.41355	-0.396934	0.291101	0.438442	0.0577856	-2.20848	1.7479	0.368326	-2.24537	-2.21642	-1.05185	1419597_at
Gpc6	-1.40907	1.1011	-2.00158	-1.85957	-0.809102	2.38302	1.00144	-1.67534	-0.168269	1.00081	-5.6454	-3.22786	-1.20679	1419688_at
Gpc6	-1.40907	1.1011	-2.00158	-1.85957	-0.809102	2.38302	1.00144	-1.67534	-0.168269	0.993614	-0.823898	-1.34477	-0.615692	1419689_at
Sema3e	-1.05806	0.146216	-1.10981	-1.81289	-0.885057	0.776698	0.449155	-0.711724	1.55171	1.04588	-3.81048	-4.18199	-2.41148	1419717_at
Ltbp1	-1.44981	1.72032	-1.33599	-0.692006	0.434265	2.75649	0.828786	-1.94716	0.692139	0.688566	-2.72704	-2.70511	-2.3376	1419786_at
Mark1	-1.17425	0.34015	-1.12724	-0.813058	0.511613	0.921399	0.70324	-1.39923	0.342177	0.945982	-2.14823	-1.38305	-0.355069	1419834_x_at
Fzd3	-1.11202	0.669166	-0.474198	-1.06668	0.112393	1.53764	0.491021	-1.41761	0.200309	0.810123	-2.44183	-2.31179	-1.84945	1420087_at
Lpcat1	-1.13189	-0.0586235	-1.25381	-0.472217	0.214736	0.650279	0.507317	-1.1825	-0.480697	1.96336	1.4458	1.30278	-0.552541	1420293_at
Lpcat1	-1.13189	-0.0586235	-1.25381	-0.472217	0.214736	0.650279	0.507317	-1.1825	-0.480697	0.371237	-1.52258	-1.71004	-2.92567	1420294_at
Dab2	-0.94274	0.859354	-0.453528	-1.24387	-0.315365	1.4603	0.251259	-0.679716	0.84593	1.2644	-6.15963	-5.81323	-4.41799	1420498_a_at
Lfng	-1.18295	0.0351474	-2.48789	0.0269783	0.920762	0.812925	0.303243	-2.74898	2.03449	0.208104	-1.56211	-1.78168	-1.36489	1420643_at
Zfhx3	-0.921836	0.148565	-0.941075	-0.715638	0.475481	1.4148	0.940647	-1.28182	0.243597	-0.214652	-0.961376	-0.138392	1.06863	1420649_at
Zfhx3	-0.921836	0.148565	-0.941075	-0.715638	0.475481	1.4148	0.940647	-1.28182	0.243597	1.21017	-1.23533	-2.23055	-0.887938	1420650_at
Tll1	-1.1291	0.513886	-1.52124	-1.13944	-0.337224	1.92556	1.20958	-2.31446	1.26606	0.594654	-5.07021	-3.83683	-3.70185	1420753_at
Scrg1	-0.306899	0.713863	0.684908	-1.99882	-0.278581	0.877442	-0.189659	0.545178	0.46695	-0.524751	-5.1923	-4.25722	-3.83124	1420764_at
Mfge8	-0.855411	1.13411	-0.748337	-1.82239	-0.650947	2.76324	1.35486	-0.248818	0.984418	1.14089	-3.29522	-3.88149	-2.10691	1420911_a_at
Timp2	-1.2082	1.07541	-1.70044	-1.68019	-0.00114626	2.02534	0.773979	-2.0294	1.64057	0.781439	-4.68998	-5.18351	-3.20132	1420924_at
Hsd17b11	-0.83187	0.845183	-0.903085	-0.408288	0.368078	1.18409	0.298203	-1.30213	0.554384	1.0822	-2.43721	-3.43402	-2.461	1421011_at
Kif21b	-1.08364	-0.0167692	-1.02398	-1.88754	-0.926501	1.05145	0.73539	-1.56511	0.786614	0.0268325	-1.11802	-1.29236	-1.63459	1421119_at
Atp2a3	-1.41032	1.62162	-1.20864	-1.74419	-0.439228	2.72916	0.49581	-1.47418	0.505143	-1.18006	-5.25674	-4.09096	-3.4958	1421129_a_at
Fzd3	-1.11202	0.669166	-0.474198	-1.06668	0.112393	1.53764	0.491021	-1.41761	0.200309	0.984185	-2.38855	-2.39527	-2.44108	1421157_at
Pbx3	-1.0295	-0.259259	-2.41691	-0.470831	0.289012	0.337372	-0.232731	-2.70431	1.37591	-0.0657675	-2.49487	-2.45312	-1.97843	1421193_a_at
Cited2	-0.984351	-0.43996	-2.29896	-0.208022	0.686279	0.343765	-0.129481	-2.68927	2.16531	0.764177	-1.8189	-2.13662	-2.22433	1421267_a_at
Grip1	-1.39388	1.37458	-1.61118	-0.977738	0.251961	2.61594	1.14584	-1.94188	1.06385	0.141301	-3.228	-2.42282	-2.94175	1421350_a_at
Prlr	-1.28309	0.411794	-1.20329	-0.706582	0.601884	1.43096	0.120714	-1.76004	0.92277	0.536912	-2.4219	-3.17846	0.257036	1421382_at
Pstpip2	-0.607157	0.471572	-1.18463	-0.196374	0.298206	1.52938	0.507191	-1.73287	1.24982	0.928225	-1.65267	-3.24366	-1.91107	1421410_a_at
Pstpip2	-0.607157	0.471572	-1.18463	-0.196374	0.298206	1.52938	0.507191	-1.73287	1.24982	0.957159	-1.1904	-2.33438	-1.07182	1421411_at
Tpst1	-0.828613	1.15404	-0.457293	-0.46007	-0.0189259	0.665172	-0.507153	0.178419	0.40256	0.153023	-1.99334	-1.2438	-1.68676	1421733_a_at
S100a3	-0.101656	0.57835	-0.672333	-0.0730621	-0.468762	-0.0444267	0.343532	-1.2573	-0.455599	0.710723	-1.66113	-6.12171	-5.45649	1421856_at
St3gal2	-1.22664	0.0588937	-1.43312	-0.849238	-0.0156547	0.797507	0.356604	-2.48069	1.12044	1.12289	-0.261429	-1.2799	-0.589398	1421890_at
St3gal2	-1.22664	0.0588937	-1.43312	-0.849238	-0.0156547	0.797507	0.356604	-2.48069	1.12044	0.318139	-1.56147	-1.48038	-2.37525	1421891_at
St3gal2	-1.22664	0.0588937	-1.43312	-0.849238	-0.0156547	0.797507	0.356604	-2.48069	1.12044	0.443193	-1.43232	-0.831552	-1.38154	1421892_at
Camk4	-1.52204	0.33295	-1.36898	-2.13463	-0.877819	1.84643	1.09122	-1.53444	0.0657606	1.18484	-4.83424	-5.9625	-2.74312	1421941_at
Dlx3	-1.44003	1.05638	-1.29711	-1.58197	-0.62601	2.22818	1.09384	-1.62479	1.55057	0.00317202	-2.82082	-1.95969	-1.37821	1422037_at
Bdnf	-1.45518	0.595727	-0.883149	-2.17813	-1.18676	1.94862	1.37064	-1.39775	0.0636014	1.90255	-3.50779	-3.68788	-2.94807	1422168_a_at
Bdnf	-1.45518	0.595727	-0.883149	-2.17813	-1.18676	1.94862	1.37064	-1.39775	0.0636014	2.07688	-1.91767	-3.88056	-1.90693	1422169_a_at
Igfbp5	-1.19369	0.512467	-1.02141	-1.26704	-0.609138	1.82252	1.31825	-1.69903	0.940376	0.859412	-4.96155	-4.38748	-4.67306	1422313_a_at
Col5a2	-0.95107	0.891483	-1.1345	-1.70713	-1.50157	1.72054	0.338883	-0.857317	0.273604	-0.442798	-4.7847	-3.07989	-3.81124	1422437_at
Glrb	-1.24677	0.995458	-1.50808	-1.05099	0.295826	1.36482	0.528395	-2.07192	1.22624	0.991251	-4.8372	-5.07748	-2.76281	1422504_at
Id2	-1.01079	-0.237401	-1.71689	-0.662277	0.262292	0.555339	-0.0221513	-2.39243	1.57372	0.509096	-3.07707	-2.83678	-2.57722	1422537_a_at
Fbln1	-0.477209	0.659201	-0.82339	-0.898038	-0.816999	1.17349	0.905231	-1.41192	0.551715	0.390253	-2.12778	-2.89467	-2.16266	1422540_at
Ctnnd2	-1.63172	0.235234	-1.16325	-1.97326	-0.402023	1.62778	1.24362	-1.23209	0.113268	0.0648511	-3.49163	-2.91557	-2.13138	1422592_at
Ppap2a	-0.867554	1.22659	-1.78473	-0.583814	0.217046	2.11139	0.210722	-1.6976	0.924446	0.688885	-3.78416	-4.6555	-3.20904	1422619_at
Ppap2a	-0.867554	1.22659	-1.78473	-0.583814	0.217046	2.11139	0.210722	-1.6976	0.924446	0.814672	-3.45564	-4.02291	-3.23575	1422620_s_at
Cdc42ep3	-1.02624	0.562128	-1.49427	-0.319794	0.536972	1.47424	-0.447839	-2.08415	1.28734	-0.129651	-2.16289	-1.41432	-1.85802	1422642_at
Rnd2	-1.00125	0.664348	-1.80604	-0.308131	0.688536	0.543268	0.113065	-2.20383	1.40076	-0.242365	-1.84754	-1.81217	-1.39109	1422670_at
Chst2	-1.55664	-0.101982	-1.46434	-1.23552	0.0837731	1.24996	0.87245	-1.58038	1.00081	-1.09289	-6.75601	-5.34119	-2.7388	1422758_at
Krt6a	-0.18369	0.970396	-0.876416	-1.46168	-1.25537	1.04994	-0.112802	-1.12078	0.588439	0.746163	-3.38163	-4.66214	-4.27615	1422783_a_at
Krt6a	-0.18369	0.970396	-0.876416	-1.46168	-1.25537	1.04994	-0.112802	-1.12078	0.588439	0.489697	-3.09692	-4.44936	-3.71499	1422784_at
Nedd9	-1.43091	0.839472	-1.40332	-0.445539	0.517077	1.18871	0.0320041	-1.38298	0.631509	-1.01922	-2.72475	-2.45851	-1.83658	1422818_at
Eps8	-1.13086	0.125343	-1.16653	-0.985804	0.0324714	1.347	1.10877	-1.88045	-0.136204	0.0485812	-5.3142	-4.52325	-2.67742	1422823_at
Eps8	-1.13086	0.125343	-1.16653	-0.985804	0.0324714	1.347	1.10877	-1.88045	-0.136204	-0.252816	-6.11414	-3.56606	-2.90648	1422824_s_at
Runx1	-1.23499	0.776055	-2.34693	-0.696757	0.359291	2.32978	1.20253	-2.51009	1.36927	0.216274	-2.11261	-2.77003	-1.89021	1422864_at
Runx1	-1.23499	0.776055	-2.34693	-0.696757	0.359291	2.32978	1.20253	-2.51009	1.36927	0.190631	-2.84094	-2.71359	-2.2892	1422865_at
Mertk	-1.08986	0.291952	-1.93007	-0.53536	0.44092	0.507014	0.177723	-2.60476	1.19262	0.448104	-2.96731	-3.01381	-2.07578	1422869_at
Nt5e	-1.4075	1.45579	-1.21883	-2.03564	-0.396289	2.48338	0.72722	-0.872162	1.40018	0.662754	-4.32025	-4.22156	-2.51476	1422974_at
Fzd1	-1.12692	0.466734	-2.30302	-0.292449	0.548125	0.320547	-0.916182	-2.39959	1.7901	0.751423	-3.1239	-2.56415	-2.55612	1422985_at
Kirrel	-1.56623	0.977898	-1.51888	-1.48399	-0.713637	2.32836	1.25749	-1.83298	0.325406	-0.940548	-3.32479	-2.15749	-1.03218	1423015_at
Fgf1	-0.573366	1.069	0.556056	-1.60245	-0.600992	1.88185	0.692076	-1.17001	0.219146	1.36185	-2.32105	-2.97197	-2.85158	1423136_at
Id4	-1.19281	0.134003	-2.29384	-0.549452	0.565381	0.228258	-0.480057	-2.72723	1.25147	-0.642388	-4.07367	-1.58816	-2.59856	1423259_at
Id4	-1.19281	0.134003	-2.29384	-0.549452	0.565381	0.228258	-0.480057	-2.72723	1.25147	-0.755143	-3.13921	-0.645339	-1.97526	1423260_at
Ptprk	-1.10384	0.7357	-1.69951	-1.01493	0.115248	1.56151	0.540368	-2.1142	0.887273	0.428788	-3.15566	-3.33745	-1.67947	1423277_at
Ptprk	-1.10384	0.7357	-1.69951	-1.01493	0.115248	1.56151	0.540368	-2.1142	0.887273	0.864505	-3.86023	-4.1804	-2.36013	1423278_at
Cspg4	-1.21752	1.28509	-0.793185	-1.48132	-0.37842	1.19637	-0.094651	-1.91049	0.47682	-0.343512	-4.57679	-2.78202	-2.54534	1423341_at
Crispld1	-1.61139	0.779087	-0.157807	-2.10006	-0.79906	1.10446	0.00137925	-0.176022	0.0845147	-0.183949	-3.59517	-2.38749	-2.07052	1423352_at
Crispld1	-1.61139	0.779087	-0.157807	-2.10006	-0.79906	1.10446	0.00137925	-0.176022	0.0845147	-0.208548	-4.82002	-3.96762	-2.21595	1423353_at
Smad7	-1.22306	-0.661665	-2.61728	-0.348899	0.706188	-0.0763105	-0.156321	-2.92171	1.83843	0.367727	-2.5276	-2.87424	-3.30641	1423389_at
Fbln2	-0.77201	0.31324	-1.37181	-0.640178	-0.253725	1.41506	0.829959	-1.94202	0.212729	-0.264929	-2.43892	-2.7819	-1.23739	1423407_a_at
Nek6	-1.19073	0.934371	-0.885919	-1.46754	-0.0228036	1.57689	0.824816	-1.30772	1.17261	-0.629987	-3.84311	-3.6595	-2.32103	1423596_at
Fads1	-1.20039	0.497801	-1.48006	-0.797021	0.424487	1.70029	0.732758	-1.65997	1.27587	-0.847528	-5.02556	-2.5361	-3.21167	1423680_at
Dab2	-0.94274	0.859354	-0.453528	-1.24387	-0.315365	1.4603	0.251259	-0.679716	0.84593	1.08399	-4.05652	-3.90604	-3.16216	1423805_at
Shisa2	-1.42553	1.79009	-1.53769	-2.04445	-1.3202	3.27279	1.13136	-1.38153	0.399411	-0.247746	-4.87299	-4.20484	-2.53024	1423851_a_at
Shisa2	-1.42553	1.79009	-1.53769	-2.04445	-1.3202	3.27279	1.13136	-1.38153	0.399411	-0.4715	-4.49389	-3.48963	-2.63662	1423852_at
Fgfr1	-1.25608	0.235015	-1.98482	-0.637095	0.487966	0.81823	0.0879318	-2.46049	1.28953	0.283172	-3.49092	-2.8882	-2.29535	1424050_s_at
Eya2	-1.44311	1.19553	-1.47011	-1.45453	-1.2181	2.2578	1.09443	-0.695896	0.156087	-0.617072	-2.08945	-2.39996	-4.19056	1424127_at
Armcx3	-1.26371	0.383718	-1.94682	-0.686034	0.735475	0.642265	0.736786	-1.93434	0.81105	0.177336	-3.90408	-2.80698	-2.77924	1424373_at
Cbx6	-1.19618	0.390312	-1.15474	-0.786567	0.129267	1.3217	0.971743	-1.41761	1.82484	-0.884914	-3.33162	-2.75595	-2.37627	1424407_s_at
Lpcat1	-1.13189	-0.0586235	-1.25381	-0.472217	0.214736	0.650279	0.507317	-1.1825	-0.480697	0.787674	-0.408759	-0.525763	-0.295249	1424459_at
Lpcat1	-1.13189	-0.0586235	-1.25381	-0.472217	0.214736	0.650279	0.507317	-1.1825	-0.480697	-0.548055	-4.8414	-1.75445	0.336671	1424460_s_at
S100a4	0.177275	1.66062	-0.222909	-1.3931	-1.61036	1.42698	-0.282239	-0.691449	1.06932	0.13535	-3.10123	-2.80621	-2.77496	1424542_at
Samd4	-0.978183	-0.138188	-2.15886	-0.410594	0.285821	0.760391	0.0320364	-2.26625	0.528844	1.2761	-3.38062	-2.41243	-3.41956	1424594_at
Pcdh20	-1.49426	0.951419	-1.51767	-1.69761	-0.876073	1.7113	0.421365	-1.25281	0.822763	-0.370286	-4.56363	-3.17102	-1.87026	1424701_at
Hip1	-1.00055	0.339402	-1.89551	-0.506443	0.390632	1.38747	0.511721	-1.68872	0.377525	0.188512	-2.30941	-1.16621	-1.3795	1424755_at
Hip1	-1.00055	0.339402	-1.89551	-0.506443	0.390632	1.38747	0.511721	-1.68872	0.377525	1.09631	-2.0198	-1.8842	-2.13293	1424756_at
Rsph9	-0.686083	0.442141	-0.280177	-0.698681	0.259571	0.811728	0.672616	-1.04612	-0.244174	0.108696	-3.56362	-4.4159	-1.74395	1424763_at
Cald1	-0.927351	1.94968	-0.373733	-0.621248	0.203338	2.54768	0.372051	-0.866773	-0.067335	-0.667172	-3.08547	-3.62653	-1.86815	1424768_at
Cald1	-0.927351	1.94968	-0.373733	-0.621248	0.203338	2.54768	0.372051	-0.866773	-0.067335	-0.568141	-2.66483	-4.79127	-2.09397	1424769_s_at
Cald1	-0.927351	1.94968	-0.373733	-0.621248	0.203338	2.54768	0.372051	-0.866773	-0.067335	-0.334481	-2.77967	-3.43688	-2.18965	1424770_at
Kcnma1	-1.16785	0.248594	-1.67682	-1.88724	-0.899454	1.80036	1.29927	-1.33962	0.107596	2.42127	-1.7561	-4.82302	-0.967334	1424848_at
Sox9	-1.1738	1.14341	-2.01375	-0.73709	0.449403	2.15334	1.11617	-1.90746	1.92008	-0.144579	-3.29875	-4.93673	-2.98261	1424950_at
Car8	-1.23633	-0.36294	-1.27158	-1.79263	-1.00927	0.819545	0.851357	-1.17561	0.0611012	1.61564	-0.133227	-0.895291	-1.97454	1424958_at
Kcnc4	-1.43975	0.717053	-1.85969	-1.234	-0.372525	2.4716	1.43473	-1.80631	0.402114	-0.0985201	-0.394967	-1.3417	-0.274791	1425089_at
Kcnc4	-1.43975	0.717053	-1.85969	-1.234	-0.372525	2.4716	1.43473	-1.80631	0.402114	0.320326	-3.12862	-2.0822	-3.28957	1425090_s_at
Dixdc1	-1.28498	1.09889	-1.30985	-0.880558	0.230991	1.84526	0.317902	-1.98095	0.950453	0.480499	-0.578237	-2.07222	-0.810198	1425256_a_at
Myef2	-1.2	-0.505208	-0.579481	-1.21423	-0.0211349	0.242487	0.976161	-0.582008	0.541121	-0.913444	-3.54213	-2.60651	-0.129424	1425349_a_at
Myef2	-1.2	-0.505208	-0.579481	-1.21423	-0.0211349	0.242487	0.976161	-0.582008	0.541121	-0.583168	-4.76261	-6.11804	-2.20861	1425350_a_at
Grem1	-1.43144	0.908859	-1.15722	-2.82961	-1.15581	2.79405	1.93354	-1.55989	1.13846	1.34369	-4.34858	-4.86465	-2.74602	1425357_a_at
Ppap2a	-0.867554	1.22659	-1.78473	-0.583814	0.217046	2.11139	0.210722	-1.6976	0.924446	0.716148	0.68281	-1.51286	-0.292137	1425449_at
Mark1	-1.17425	0.34015	-1.12724	-0.813058	0.511613	0.921399	0.70324	-1.39923	0.342177	-2.36624	-4.22648	-2.3163	-0.335089	1425509_at
Mark1	-1.17425	0.34015	-1.12724	-0.813058	0.511613	0.921399	0.70324	-1.39923	0.342177	1.21331	-1.43141	-2.98396	1.11882	1425510_at
Mark1	-1.17425	0.34015	-1.12724	-0.813058	0.511613	0.921399	0.70324	-1.39923	0.342177	0.307673	-2.18174	-2.21387	0.559182	1425511_at
Ppp1r3c	-1.18048	2.96796	-0.459339	-1.35525	-0.292374	3.00766	0.235378	-0.766054	-0.151154	0.237947	-4.12215	-4.04079	-0.838206	1425631_at
Eps8	-1.13086	0.125343	-1.16653	-0.985804	0.0324714	1.347	1.10877	-1.88045	-0.136204	-0.155051	-3.41629	-2.83584	-3.76038	1425733_a_at
Nfatc1	-1.20646	0.122899	-2.31785	-0.673374	0.445795	0.536902	0.00983696	-2.40173	2.06444	0.240714	-2.64575	-2.41949	-1.07843	1425761_a_at
Tbx1	-1.49476	0.934703	-1.68444	-2.46531	-1.21752	2.69689	1.50263	-1.40326	0.0100459	-0.741472	-4.13448	-3.26593	-2.57341	1425779_a_at
Nek6	-1.19073	0.934371	-0.885919	-1.46754	-0.0228036	1.57689	0.824816	-1.30772	1.17261	-0.621601	-3.89698	-1.64453	-1.92472	1425850_a_at
Prlr	-1.28309	0.411794	-1.20329	-0.706582	0.601884	1.43096	0.120714	-1.76004	0.92277	0.629904	-1.65643	-1.91618	-1.17134	1425853_s_at
Hoxc13	-1.14855	0.474527	-2.02747	-1.58002	-0.605462	2.0895	1.55656	-1.76991	0.81067	0.0299126	-3.55291	-2.81441	-2.35851	1425874_at
Mrgprf	-1.2538	0.555445	-0.436986	-1.78875	-0.603728	0.258477	0.333323	-0.859467	1.09458	0.379381	-2.61181	-2.6207	-1.88397	1425894_at
Sema3e	-1.05806	0.146216	-1.10981	-1.81289	-0.885057	0.776698	0.449155	-0.711724	1.55171	1.3212	-3.31069	-4.21888	-2.48576	1425906_a_at
Amot	0.644322	0.947334	1.52922	0.633972	-1.12189	1.0547	-0.229026	2.01231	0.631188	0.428738	-1.20734	-1.36179	0.0696504	1425907_s_at
Fgfr1	-1.25608	0.235015	-1.98482	-0.637095	0.487966	0.81823	0.0879318	-2.46049	1.28953	0.717667	-2.61066	-2.48888	-2.40495	1425911_a_at
Speg	-1.29805	-0.0809244	-1.40359	-1.20988	-0.316192	0.652932	0.863818	-1.86788	-0.650604	-0.0561782	-2.63961	-3.60737	-0.362212	1425968_s_at
Kcnma1	-1.16785	0.248594	-1.67682	-1.88724	-0.899454	1.80036	1.29927	-1.33962	0.107596	3.9956	-2.5876	-5.73344	-4.64962	1425987_a_at
Kitl	-1.10238	0.849896	-2.04178	-0.711016	0.173664	1.86223	0.832119	-2.16644	2.15217	-0.288573	-2.94803	-1.99662	-2.21848	1426152_a_at
Camk4	-1.52204	0.33295	-1.36898	-2.13463	-0.877819	1.84643	1.09122	-1.53444	0.0657606	0.506514	-3.14378	-3.55165	-2.13803	1426167_a_at
Vit	-0.38178	0.788656	-0.160632	-2.27729	-0.999138	1.57987	0.81381	-0.254959	0.00633804	1.80503	-4.37825	-4.8356	-3.0081	1426231_at
Alcam	-1.13255	1.19581	-2.14316	-0.745386	0.247266	2.32758	0.601355	-2.67794	1.48967	0.0752521	-3.47434	-3.42197	-2.22428	1426300_at
Alcam	-1.13255	1.19581	-2.14316	-0.745386	0.247266	2.32758	0.601355	-2.67794	1.48967	0.243235	-3.45521	-3.36588	-1.7379	1426301_at
Ttll1	-0.583922	0.288036	-1.0882	-0.785848	0.0243711	0.866545	0.576909	-1.38074	1.39666	-0.0511347	-1.82373	-2.21955	-2.25846	1426427_at
Klhl22	-0.729711	0.509655	-1.24031	-1.47481	-0.896477	2.24542	1.52781	-0.344479	1.87407	-0.0390411	-4.46263	-3.76426	-2.48002	1426481_at
Ndrg4	-1.08471	0.374986	-0.549069	-0.58363	0.446821	1.01122	0.441411	-1.17507	0.313271	0.47884	-1.86152	-2.17366	-2.31125	1426615_s_at
Tmem184c	-1.13306	0.672873	-1.56128	-0.72513	0.55638	1.59832	-0.0917185	-0.828103	0.685443	-0.111493	-2.13262	-1.18661	-2.771	1426628_at
Flnb	-0.831935	0.624658	-2.17991	-0.465783	0.271256	0.594916	-0.464262	-2.35689	1.42846	0.450694	-1.9666	-2.35082	-1.7438	1426750_at
Boc	-1.03533	0.0947856	-2.347	-0.217953	0.693745	0.262892	0.334873	-1.91565	1.86973	0.433217	-1.49239	-1.69753	-1.74959	1426869_at
Pm20d1	-1.05757	1.17907	-0.863042	-0.964735	0.140286	1.76606	0.612936	-0.945632	1.74202	0.657012	-2.313	-3.85939	-3.05027	1426876_at
Col6a2	-0.902804	0.792355	0.101112	-2.14063	-1.62483	1.2648	0.200817	-0.592415	0.353582	1.93558	-1.99333	-4.75367	-1.83133	1426947_x_at
Actn1	-1.02543	-0.0643504	-1.63199	-0.483997	0.399897	0.70828	-0.0983309	-2.86293	1.57211	-0.00846757	-3.59432	-3.01394	-2.5616	1427385_s_at
Col12a1	-0.99856	0.486071	-1.67045	-0.494415	0.116331	1.11772	0.0750399	-2.51781	0.83188	-0.200334	-3.088	-3.03758	-2.02095	1427391_a_at
Rab11fip5	-1.12752	0.60518	-1.14735	-0.665345	0.429055	1.06099	0.401827	-1.73338	0.546346	-0.0231634	-1.87256	-2.27676	-1.75023	1427405_s_at
Car8	-1.23633	-0.36294	-1.27158	-1.79263	-1.00927	0.819545	0.851357	-1.17561	0.0611012	2.34614	-2.22426	-3.39176	-2.76279	1427482_a_at
Boc	-1.03533	0.0947856	-2.347	-0.217953	0.693745	0.262892	0.334873	-1.91565	1.86973	0.436036	-1.97986	-2.23961	-1.51216	1427516_a_at
Boc	-1.03533	0.0947856	-2.347	-0.217953	0.693745	0.262892	0.334873	-1.91565	1.86973	-0.511992	-2.83942	-1.97027	0.804276	1427517_at
Amot	0.644322	0.947334	1.52922	0.633972	-1.12189	1.0547	-0.229026	2.01231	0.631188	-0.294881	-3.4262	-2.42495	-2.24021	1427584_at
Pappa	-1.38675	0.84641	-1.83276	-0.557756	0.666169	1.72313	0.961984	-2.53857	1.07355	-1.09589	-3.14401	-2.036	-1.05792	1427633_a_at
Runx1	-1.23499	0.776055	-2.34693	-0.696757	0.359291	2.32978	1.20253	-2.51009	1.36927	0.372329	-0.798202	-2.13815	-0.956661	1427650_a_at
Sema3e	-1.05806	0.146216	-1.10981	-1.81289	-0.885057	0.776698	0.449155	-0.711724	1.55171	0.932099	-4.79598	-4.4117	-2.55995	1427673_a_at
Nfib	-0.998213	0.067668	-2.54708	-0.123715	0.793267	-0.0189232	-0.726924	-3.13053	2.33808	-0.490353	-1.59799	-1.36101	-1.43388	1427680_a_at
Krt6a	-0.18369	0.970396	-0.876416	-1.46168	-1.25537	1.04994	-0.112802	-1.12078	0.588439	1.25385	-3.42374	-5.46619	-4.28706	1427700_x_at
Ccdc102a	-1.45617	0.285363	-0.316836	-1.61573	0.103603	1.70612	1.38751	-0.337056	-0.291372	-0.115889	-1.21352	-0.842956	0.911562	1427962_at
Sfrp1	-1.69078	0.187496	-1.91828	-1.47087	-0.145836	1.41838	1.00506	-2.11919	1.998	-0.591312	-4.58367	-2.45289	-3.64842	1428136_at
8430427H17Rik	-1.34163	0.486241	-1.9221	-0.717701	0.370172	1.45801	0.0295479	-2.24595	1.42891	0.0108773	-3.35639	-1.35505	-1.78485	1428284_at
8430427H17Rik	-1.34163	0.486241	-1.9221	-0.717701	0.370172	1.45801	0.0295479	-2.24595	1.42891	0.147622	-3.25656	-2.38197	-1.71136	1428285_at
Dync2li1	-0.689981	-0.0763325	-0.8996	-0.158082	0.53968	0.159486	0.0994644	-1.21074	1.11338	-0.0160369	-2.29783	-2.35536	-1.38058	1428446_at
Nfatc1	-1.20646	0.122899	-2.31785	-0.673374	0.445795	0.536902	0.00983696	-2.40173	2.06444	0.228531	-1.60062	-2.05462	-1.49545	1428479_at
Lphn3	-1.41876	1.38493	-2.0325	-0.816747	0.413082	2.8814	1.10876	-2.44875	1.25322	-0.00276156	-2.22383	-3.20045	-1.85879	1428523_at
Nt5e	-1.4075	1.45579	-1.21883	-2.03564	-0.396289	2.48338	0.72722	-0.872162	1.40018	0.17853	-4.64788	-3.68291	-2.60312	1428547_at
Fmnl2	-1.25495	1.20015	-1.45854	-1.19493	-0.0478655	2.73043	1.3851	-1.56081	1.00674	-0.524076	-3.76746	-2.99669	-2.5091	1428579_at
Actn1	-1.02543	-0.0643504	-1.63199	-0.483997	0.399897	0.70828	-0.0983309	-2.86293	1.57211	-0.431758	-2.27191	-2.02726	-2.22281	1428585_at
Sgms2	-0.487051	1.03928	0.716928	-0.570359	0.00033446	0.940113	-0.553141	0.261164	-1.3337	0.0192624	-1.8762	-2.36341	-2.164	1428663_at
Gpc6	-1.40907	1.1011	-2.00158	-1.85957	-0.809102	2.38302	1.00144	-1.67534	-0.168269	0.33014	-4.34162	-3.42305	-1.57432	1428774_at
Tmem182	0.671243	-0.262051	-0.453603	-0.798087	-0.0117244	0.426238	0.529023	-0.49857	0.565812	0.790607	-3.18873	-6.03877	-1.99097	1428899_at
Chst11	-1.62568	0.477754	-1.60168	-1.59167	-0.529813	2.08461	1.62012	-1.91337	0.983665	-0.388607	-2.67872	-2.05405	-2.90009	1428902_at
Kcnma1	-1.16785	0.248594	-1.67682	-1.88724	-0.899454	1.80036	1.29927	-1.33962	0.107596	3.21676	-3.23359	-5.89632	-3.28454	1428948_at
Sgms2	-0.487051	1.03928	0.716928	-0.570359	0.00033446	0.940113	-0.553141	0.261164	-1.3337	0.097237	-1.60058	-2.10317	-1.0634	1429029_at
Cbx6	-1.19618	0.390312	-1.15474	-0.786567	0.129267	1.3217	0.971743	-1.41761	1.82484	-1.4642	-4.36209	-1.85364	-2.49836	1429290_at
Samd4	-0.978183	-0.138188	-2.15886	-0.410594	0.285821	0.760391	0.0320364	-2.26625	0.528844	1.11093	-1.57377	-0.76639	-1.34197	1429449_at
Dab2	-0.94274	0.859354	-0.453528	-1.24387	-0.315365	1.4603	0.251259	-0.679716	0.84593	1.34904	-4.75995	-5.45201	-2.82045	1429693_at
Zfhx3	-0.921836	0.148565	-0.941075	-0.715638	0.475481	1.4148	0.940647	-1.28182	0.243597	-0.261083	-3.07121	-4.23897	-2.70415	1429725_at
Fam101b	-1.10079	0.866305	-1.19697	-1.20828	-0.280888	1.27471	-0.380778	-1.73031	0.9019	0.359708	-3.051	-2.30479	-2.46499	1429764_at
Fam101b	-1.10079	0.866305	-1.19697	-1.20828	-0.280888	1.27471	-0.380778	-1.73031	0.9019	0.511274	-2.92617	-2.15728	-2.32531	1429765_at
Tgm5	-0.813464	0.767781	-0.520539	-1.20911	-1.70118	1.74192	0.233644	-1.12975	0.403975	1.0847	-3.43148	-3.92317	-2.64137	1430142_at
Sulf2	-1.48181	0.791048	-1.07175	-0.970146	0.345159	2.1578	1.25562	-1.33698	1.52658	-0.0782625	-3.72604	-4.44321	-3.72102	1430388_a_at
Sdk2	-1.39439	0.384258	-1.3664	-1.56238	-0.701027	1.74528	1.18866	-1.75047	0.420523	0.0790771	-3.33623	-2.53936	-2.81457	1430425_at
Dab2	-0.94274	0.859354	-0.453528	-1.24387	-0.315365	1.4603	0.251259	-0.679716	0.84593	1.0911	-4.67368	-5.61864	-3.24965	1430604_a_at
Klhl22	-0.729711	0.509655	-1.24031	-1.47481	-0.896477	2.24542	1.52781	-0.344479	1.87407	0.858754	-4.59314	-3.31354	-0.894647	1430807_at
Hoxd8	-0.601465	-1.62185	-2.50367	-1.29246	-1.2603	-0.0776098	1.5208	-2.35538	0.137933	1.43086	-5.13577	-3.89611	-2.60377	1431099_at
Sorbs2	-1.30414	-0.234353	-0.810089	-2.79758	-1.54915	0.748456	0.529267	-1.24941	-0.502668	1.5277	0.11326	-0.765562	-2.02438	1431192_at
2810055G20Rik	-1.02003	0.667233	-1.97987	-0.556146	0.224796	0.754286	-0.160656	-2.00862	1.79739	0.209452	-2.22773	-1.82731	-1.48207	1431424_at
Ptprk	-1.10384	0.7357	-1.69951	-1.01493	0.115248	1.56151	0.540368	-2.1142	0.887273	1.12562	-3.1369	-3.04676	-2.92909	1431680_a_at
Atp8a2	0.00117935	-0.420843	-0.502938	-0.55588	-0.57732	0.163967	-0.0155969	-1.10122	-0.838141	1.35577	0.272815	-0.98806	0.946385	1431953_at
Hip1	-1.00055	0.339402	-1.89551	-0.506443	0.390632	1.38747	0.511721	-1.68872	0.377525	1.13407	-0.109411	-1.24349	-0.807934	1432017_at
Hip1	-1.00055	0.339402	-1.89551	-0.506443	0.390632	1.38747	0.511721	-1.68872	0.377525	-0.0990865	-1.60753	-0.480448	-2.08221	1432230_at
Pappa	-1.38675	0.84641	-1.83276	-0.557756	0.666169	1.72313	0.961984	-2.53857	1.07355	-1.07177	-4.50891	-2.99391	-2.06069	1432591_at
Pappa	-1.38675	0.84641	-1.83276	-0.557756	0.666169	1.72313	0.961984	-2.53857	1.07355	0.0889053	-3.48767	-2.79987	-1.8059	1432592_at
Cald1	-0.927351	1.94968	-0.373733	-0.621248	0.203338	2.54768	0.372051	-0.866773	-0.067335	-0.368536	-1.38014	-2.49174	-1.33068	1433147_at
Ednra	-1.0597	1.47736	-0.258529	-1.99715	-0.803686	2.32577	0.38628	-1.41488	-0.52112	2.03815	-3.08566	-4.76034	-2.75872	1433525_at
A730017C20Rik	-0.635729	1.74087	-0.636665	-1.25167	-0.414542	1.70825	0.0357017	-0.887792	0.45323	1.26366	-1.51013	-2.6053	0.506371	1433577_at
Hoxd8	-0.601465	-1.62185	-2.50367	-1.29246	-1.2603	-0.0776098	1.5208	-2.35538	0.137933	2.14141	-3.9896	-4.75919	-2.89024	1433638_s_at
Timp2	-1.2082	1.07541	-1.70044	-1.68019	-0.00114626	2.02534	0.773979	-2.0294	1.64057	0.519966	-4.62387	-3.67488	-2.64701	1433662_s_at
Ppp1r3c	-1.18048	2.96796	-0.459339	-1.35525	-0.292374	3.00766	0.235378	-0.766054	-0.151154	-0.850004	-4.55669	-5.14557	-3.40654	1433691_at
C630043F03Rik	-1.09885	0.524493	-1.90706	-0.437037	0.576335	1.78683	0.890809	-2.65662	0.479306	-0.456263	-2.79047	-2.79918	-2.6782	1433762_at
Casc4	-1.39212	1.17404	-1.70643	-1.04588	0.241035	2.30931	1.15311	-1.34063	1.46458	-0.996433	-4.13682	-2.15623	-1.49581	1433779_at
Lrp12	-1.10335	0.818374	-2.02582	-0.315866	0.720649	1.21271	-0.32615	-1.75013	1.89067	-0.677995	-2.0838	-1.04543	-1.60713	1433864_at
Sox9	-1.1738	1.14341	-2.01375	-0.73709	0.449403	2.15334	1.11617	-1.90746	1.92008	1.18029	-0.265335	-2.01741	-0.17897	1433889_at
Peg3	-1.0689	0.702399	-1.11058	-0.808728	-0.0461032	1.34067	0.831816	-0.454544	0.486523	-0.0689655	-3.12207	-4.05656	-1.9694	1433924_at
Hectd2	-1.24651	0.680923	-1.29484	-0.975331	0.131482	2.63249	1.11614	-1.54108	1.04062	-0.562506	-4.59189	-3.74845	-3.6804	1433944_at
Nfib	-0.998213	0.067668	-2.54708	-0.123715	0.793267	-0.0189232	-0.726924	-3.13053	2.33808	-0.221994	-1.5382	-1.20428	-1.09009	1434101_at
Nfib	-0.998213	0.067668	-2.54708	-0.123715	0.793267	-0.0189232	-0.726924	-3.13053	2.33808	-0.19046	-1.07261	-1.32129	-1.06581	1434102_at
Fermt2	-1.15465	1.74809	-1.48746	-1.52747	-0.135417	2.70355	0.810725	-1.48315	1.38454	-0.247579	-3.36673	-4.10149	-2.32102	1434180_at
Fermt2	-1.15465	1.74809	-1.48746	-1.52747	-0.135417	2.70355	0.810725	-1.48315	1.38454	-0.0300698	-2.35696	-1.87999	-1.05458	1434181_at
Trps1	-1.39289	-0.185948	-0.415104	-1.27457	0.436678	1.07165	0.049227	-1.49805	1.12663	-0.0229191	-2.81738	-2.37923	-3.13734	1434286_at
Rab11fip5	-1.12752	0.60518	-1.14735	-0.665345	0.429055	1.06099	0.401827	-1.73338	0.546346	0.0138142	-1.60371	-1.73544	-1.96167	1434314_s_at
Cryab	-0.0889077	-0.0116204	0.391171	-0.697361	-0.373874	0.205981	0.473566	-0.614758	1.16386	0.671338	-2.64653	-2.79771	-2.07486	1434369_a_at
Col12a1	-0.99856	0.486071	-1.67045	-0.494415	0.116331	1.11772	0.0750399	-2.51781	0.83188	-0.214608	-2.11901	-3.35667	-1.91922	1434411_at
Hip1	-1.00055	0.339402	-1.89551	-0.506443	0.390632	1.38747	0.511721	-1.68872	0.377525	0.371864	-2.97091	-2.03414	-1.78104	1434557_at
Klhl29	-1.54341	0.543484	-1.66369	-1.58808	-0.4414	2.05675	1.26315	-2.03548	0.579238	-0.0624614	-6.77929	-3.99321	-2.83146	1434639_at
Hsd17b11	-0.83187	0.845183	-0.903085	-0.408288	0.368078	1.18409	0.298203	-1.30213	0.554384	0.247089	-4.33799	-2.02077	-2.24571	1434642_at
Col8a2	-0.738664	0.168971	-0.89425	-1.34454	-0.337883	1.52319	0.919445	-1.83852	0.164231	1.69652	-5.39547	-4.80036	-2.99628	1434667_at
Orai2	-0.965003	0.615816	-1.11987	-0.498663	0.437724	0.772982	-0.133543	-1.26224	0.536902	-0.217242	-2.85144	-2.88858	-2.06577	1434762_at
Orai2	-0.965003	0.615816	-1.11987	-0.498663	0.437724	0.772982	-0.133543	-1.26224	0.536902	0.701923	-3.04085	-3.2027	-1.31335	1434763_at
Fzd3	-1.11202	0.669166	-0.474198	-1.06668	0.112393	1.53764	0.491021	-1.41761	0.200309	0.878833	-2.59445	-3.11152	-2.55759	1434788_at
Kirrel	-1.56623	0.977898	-1.51888	-1.48399	-0.713637	2.32836	1.25749	-1.83298	0.325406	-1.09163	-4.92989	-3.09571	-2.82631	1434797_at
Morn4	-0.845674	1.03119	-0.0257631	-0.636043	-0.420739	1.26357	-0.207458	-0.498251	0.179244	0.243854	-3.52103	-5.76721	-1.63266	1434943_at
Id2	-1.01079	-0.237401	-1.71689	-0.662277	0.262292	0.555339	-0.0221513	-2.39243	1.57372	0.847522	-1.87667	-3.31108	-2.18661	1435176_a_at
Vash1	-1.2149	0.0719583	-0.94639	-0.808021	0.0406495	1.08114	0.80408	-1.05467	0.748194	0.209394	-2.64219	-2.42257	-1.15537	1435195_at
Dixdc1	-1.28498	1.09889	-1.30985	-0.880558	0.230991	1.84526	0.317902	-1.98095	0.950453	-0.246488	-3.02403	-2.97816	-2.34129	1435207_at
Tmtc1	-0.981755	0.966344	-1.76368	-1.28796	-0.289627	2.36788	0.983388	-1.40465	0.86794	3.51309	-3.20644	-4.47919	-2.48012	1435261_at
Plekhg1	-1.16173	0.561734	-0.885505	-1.14536	-0.279203	1.42662	0.183949	-0.78309	0.509757	0.585608	-2.96483	-2.62508	-1.71186	1435363_at
Mgat4a	0.410761	0.891505	-0.0831288	-0.501021	-0.250548	0.656763	-0.162775	-0.0146953	1.0278	0.137764	-3.63549	-2.37336	-1.81325	1435641_at
Kif21b	-1.08364	-0.0167692	-1.02398	-1.88754	-0.926501	1.05145	0.73539	-1.56511	0.786614	0.101022	-3.06583	-3.03212	-3.30842	1435772_at
Cryab	-0.0889077	-0.0116204	0.391171	-0.697361	-0.373874	0.205981	0.473566	-0.614758	1.16386	-0.878239	-1.87328	0.851137	-1.03657	1435837_at
Aplp1	-0.487691	0.287301	-0.6256	-0.392761	-0.174405	0.981758	0.455409	0.175336	0.036579	0.973841	-1.65397	-2.08902	-2.66286	1435857_s_at
Grip1	-1.39388	1.37458	-1.61118	-0.977738	0.251961	2.61594	1.14584	-1.94188	1.06385	0.287344	-3.9653	-3.91879	-3.10049	1435951_at
Kcnh1	-1.26609	-0.016007	-1.14129	-2.14164	-1.29007	1.25899	1.08955	-2.25604	-0.0468848	1.32072	-2.11453	-1.9147	-3.12338	1435994_at
Ndrg4	-1.08471	0.374986	-0.549069	-0.58363	0.446821	1.01122	0.441411	-1.17507	0.313271	0.375922	-1.48506	-1.72031	-1.90933	1436188_a_at
Tcf7l1	-1.35587	0.877487	-1.25214	-1.29841	-0.430207	2.64299	1.25791	-1.29019	1.43693	-0.450391	-2.17038	-2.3547	-2.43217	1436207_at
Itgb8	-1.22898	0.481483	-1.11483	-0.854101	0.343029	1.28613	0.655185	-1.70642	1.35802	-0.29395	-2.95538	-3.67955	-2.15438	1436223_at
Samd4	-0.978183	-0.138188	-2.15886	-0.410594	0.285821	0.760391	0.0320364	-2.26625	0.528844	1.2615	-2.86493	-3.48795	-2.88798	1436356_at
Fgfr1	-1.25608	0.235015	-1.98482	-0.637095	0.487966	0.81823	0.0879318	-2.46049	1.28953	1.29718	-2.67583	-3.2206	-2.23016	1436551_at
Prdm11	-0.943782	0.41217	-1.4927	-0.383857	0.674437	0.903901	0.716786	-2.29054	1.9619	0.713675	-0.803826	-1.56272	-0.716394	1436651_at
Enox1	-1.29757	0.549858	-1.68087	-1.27753	-0.682805	1.56908	1.34216	-1.90153	0.368762	0.036737	-3.87845	-4.50108	-2.85715	1436799_at
Ttll1	-0.583922	0.288036	-1.0882	-0.785848	0.0243711	0.866545	0.576909	-1.38074	1.39666	-0.560831	-2.61351	-2.52112	-2.48305	1436833_x_at
Tmem108	-1.09263	-0.31809	-1.83587	-1.30901	-0.617554	1.18818	1.56287	-1.50784	1.27229	0.662275	-4.95652	-2.49468	-2.25796	1436916_at
Rbms3	-1.11002	1.53494	-1.1287	-0.960039	0.402529	2.39867	0.962808	-1.22806	0.536753	-0.285534	-3.1678	-2.83253	-1.74777	1436937_at
Rbms3	-1.11002	1.53494	-1.1287	-0.960039	0.402529	2.39867	0.962808	-1.22806	0.536753	-0.313644	-3.61334	-2.53734	-1.09928	1436938_at
D7Ertd715e	0.193716	2.5777	1.72059	-0.23754	-2.64693	1.14342	-1.85383	1.44022	-1.15257	1.16329	-2.01222	-3.38083	-0.835189	1436964_at
Ism1	-1.31954	0.165994	-1.55011	-0.714818	0.424134	0.940445	0.120752	-1.96684	0.771252	-0.00434731	-3.25463	-3.44203	-2.90586	1436987_at
Ism1	-1.31954	0.165994	-1.55011	-0.714818	0.424134	0.940445	0.120752	-1.96684	0.771252	-0.269061	-3.7254	-3.34237	-3.54531	1436988_at
Timp2	-1.2082	1.07541	-1.70044	-1.68019	-0.00114626	2.02534	0.773979	-2.0294	1.64057	0.880775	-6.01807	-5.30339	-2.77351	1437081_at
Zc3h12c	-1.08662	0.355926	-1.33552	-0.8738	0.336837	2.30995	1.44556	-1.25408	0.650721	0.566665	-2.99012	-2.33343	-2.11917	1437111_at
Nedd9	-1.43091	0.839472	-1.40332	-0.445539	0.517077	1.18871	0.0320041	-1.38298	0.631509	-0.725334	-2.60415	-3.17111	-1.57788	1437132_x_at
Cep170	-0.451782	0.649219	-0.274425	-1.2262	-0.463496	1.0255	0.382698	-0.194354	-1.02998	0.388566	-3.06146	-2.97316	-0.850622	1437154_at
Sorbs2	-1.30414	-0.234353	-0.810089	-2.79758	-1.54915	0.748456	0.529267	-1.24941	-0.502668	0.134048	-7.30656	-7.02405	-4.30549	1437197_at
Fzd1	-1.12692	0.466734	-2.30302	-0.292449	0.548125	0.320547	-0.916182	-2.39959	1.7901	0.310669	-2.69401	-2.18856	-2.16419	1437284_at
Prlr	-1.28309	0.411794	-1.20329	-0.706582	0.601884	1.43096	0.120714	-1.76004	0.92277	0.458638	-1.56554	-1.63756	-1.03409	1437397_at
Gpc6	-1.40907	1.1011	-2.00158	-1.85957	-0.809102	2.38302	1.00144	-1.67534	-0.168269	0.633376	-5.43428	-4.24068	-2.90177	1437417_s_at
Alcam	-1.13255	1.19581	-2.14316	-0.745386	0.247266	2.32758	0.601355	-2.67794	1.48967	-0.265319	-3.23751	-2.89291	-2.11383	1437466_at
Alcam	-1.13255	1.19581	-2.14316	-0.745386	0.247266	2.32758	0.601355	-2.67794	1.48967	0.165136	-4.12756	-3.44263	-2.3177	1437467_at
A730017C20Rik	-0.635729	1.74087	-0.636665	-1.25167	-0.414542	1.70825	0.0357017	-0.887792	0.45323	1.5593	-3.57997	-6.92487	-3.63029	1437528_x_at
Pcbp3	-0.852601	0.581809	0.0494687	-1.21142	-1.14054	1.44038	0.60748	-0.550206	-1.05499	0.435874	-3.42432	-3.07866	-2.67422	1437722_x_at
Armcx2	-1.22291	0.878407	-1.38494	-1.6821	-0.2373	1.80766	0.614315	-2.10923	2.08521	-0.565398	-3.41886	-2.32484	-1.64179	1437849_x_at
Bgn	-2.81614	0.280889	-1.07494	-2.58935	-0.591991	0.24838	0.124352	-1.64493	-0.0621859	-1.38878	-3.91399	-3.2449	-1.8361	1437889_x_at
Fzd3	-1.11202	0.669166	-0.474198	-1.06668	0.112393	1.53764	0.491021	-1.41761	0.200309	1.19801	-2.54187	-2.75411	-2.26404	1438101_at
Trps1	-1.39289	-0.185948	-0.415104	-1.27457	0.436678	1.07165	0.049227	-1.49805	1.12663	0.0427263	-3.51449	-2.59951	-2.90679	1438214_at
Nfib	-0.998213	0.067668	-2.54708	-0.123715	0.793267	-0.0189232	-0.726924	-3.13053	2.33808	0.619864	-0.856653	-1.15021	-0.691632	1438244_at
Ccdc102a	-1.45617	0.285363	-0.316836	-1.61573	0.103603	1.70612	1.38751	-0.337056	-0.291372	-0.439851	-3.84773	-2.83558	-1.02925	1438316_a_at
Fbln2	-0.77201	0.31324	-1.37181	-0.640178	-0.253725	1.41506	0.829959	-1.94202	0.212729	-1.99969	-1.72507	-0.534081	0.111856	1438375_at
Id4	-1.19281	0.134003	-2.29384	-0.549452	0.565381	0.228258	-0.480057	-2.72723	1.25147	-0.554778	-3.7527	-1.85839	-2.1985	1438441_at
Wwp2	-0.92973	0.295583	-1.70011	-0.185764	0.756816	0.89724	-0.507991	-1.99945	1.12317	0.954176	-3.69922	-4.0353	-2.88756	1438482_at
Hmcn1	-1.5003	0.88548	-1.55941	-1.22215	-0.356875	2.09769	0.966271	-1.84732	0.417128	-0.121386	-2.82731	-4.24278	-1.87199	1438532_at
Sfrp1	-1.69078	0.187496	-1.91828	-1.47087	-0.145836	1.41838	1.00506	-2.11919	1.998	-0.556034	-3.8143	-3.8884	-2.84082	1438620_x_at
Ldlrad3	-1.10094	0.765389	-1.80415	-0.565868	0.0698473	1.28209	0.558616	-2.21117	1.21321	0.396182	-3.331	-2.86257	-2.6127	1438666_at
Ccdc102a	-1.45617	0.285363	-0.316836	-1.61573	0.103603	1.70612	1.38751	-0.337056	-0.291372	1.58471	2.20616	-0.0438705	1.84258	1438715_at
Bnc2	-1.27123	0.250165	-1.88448	-0.973911	0.153387	0.963914	0.275116	-1.79264	0.709916	-0.246037	-4.38261	-3.25615	-1.90567	1438861_at
Pm20d1	-1.05757	1.17907	-0.863042	-0.964735	0.140286	1.76606	0.612936	-0.945632	1.74202	-0.58209	-6.1052	-3.95371	-3.59119	1438980_x_at
Gclm	-1.00495	-0.0240055	-1.6163	-0.413432	0.364154	0.0334674	0.10326	-1.71052	2.05273	-0.365836	-1.84141	-1.96079	-2.06644	1439050_at
Ism1	-1.31954	0.165994	-1.55011	-0.714818	0.424134	0.940445	0.120752	-1.96684	0.771252	0.0188643	-1.73548	-1.02594	-1.5045	1439052_at
Msrb3	-1.18918	1.29593	-1.47459	-1.07567	-0.159736	2.11039	0.259846	-0.775644	1.4695	0.509868	-3.68025	-4.70609	-1.52065	1439151_at
Lphn3	-1.41876	1.38493	-2.0325	-0.816747	0.413082	2.8814	1.10876	-2.44875	1.25322	0.161652	-2.4856	-3.2627	-0.503144	1439313_at
Fam132a	-1.34687	-0.386362	-1.72029	-0.880088	0.349451	-0.177044	0.350106	-1.76031	1.59364	0.255297	-1.62491	-2.62364	-1.59589	1439422_a_at
Fbln1	-0.477209	0.659201	-0.82339	-0.898038	-0.816999	1.17349	0.905231	-1.41192	0.551715	1.21748	-0.979417	-1.73683	0.261322	1439688_at
Itga1	-1.00191	0.848813	-1.71975	-0.745886	0.254905	1.79281	0.724557	-1.23112	1.10168	-0.407002	-3.74279	-3.36909	-3.10223	1439713_at
Camk4	-1.52204	0.33295	-1.36898	-2.13463	-0.877819	1.84643	1.09122	-1.53444	0.0657606	0.920002	-4.64549	-5.15413	-3.17623	1439843_at
Tmtc1	-0.981755	0.966344	-1.76368	-1.28796	-0.289627	2.36788	0.983388	-1.40465	0.86794	2.97907	-1.55822	-4.64981	-3.06953	1439855_at
Rnf152	-1.15885	0.248913	-1.96581	-0.893663	-0.0716245	1.71335	1.01404	-2.41182	1.03804	0.745263	-4.09547	-4.81974	-3.15666	1439887_at
Heg1	-1.22596	1.04531	-0.883287	-0.761149	0.0191471	1.48958	0.450548	-1.78345	1.05628	-0.874077	-3.10053	-4.12728	-2.81063	1439926_at
Ednra	-1.0597	1.47736	-0.258529	-1.99715	-0.803686	2.32577	0.38628	-1.41488	-0.52112	2.50013	-2.97859	-3.15789	-2.94082	1440093_at
Col12a1	-0.99856	0.486071	-1.67045	-0.494415	0.116331	1.11772	0.0750399	-2.51781	0.83188	0.840478	-0.571793	-2.17781	-1.54785	1440101_at
Casc4	-1.39212	1.17404	-1.70643	-1.04588	0.241035	2.30931	1.15311	-1.34063	1.46458	-0.319904	-6.03621	-2.96851	-3.07514	1440248_at
Enpp1	-1.0723	0.560384	-1.52612	-0.593263	0.174998	1.06478	0.0515375	-1.77695	0.634481	0.0256722	-3.17331	-2.89102	-2.4909	1440339_at
Fads1	-1.20039	0.497801	-1.48006	-0.797021	0.424487	1.70029	0.732758	-1.65997	1.27587	0.128236	-3.71855	-1.3753	-2.44658	1440444_at
Atp8a2	0.00117935	-0.420843	-0.502938	-0.55588	-0.57732	0.163967	-0.0155969	-1.10122	-0.838141	1.03164	0.591768	-0.903239	1.02129	1440627_at
Kcnma1	-1.16785	0.248594	-1.67682	-1.88724	-0.899454	1.80036	1.29927	-1.33962	0.107596	4.37844	-0.831602	-6.64975	-1.35779	1440728_at
Runx1	-1.23499	0.776055	-2.34693	-0.696757	0.359291	2.32978	1.20253	-2.51009	1.36927	0.714304	-2.17159	-2.75145	-1.53294	1440878_at
Plekhg1	-1.16173	0.561734	-0.885505	-1.14536	-0.279203	1.42662	0.183949	-0.78309	0.509757	0.371818	-2.42702	-3.05296	-0.759285	1440991_at
Fgf1	-0.573366	1.069	0.556056	-1.60245	-0.600992	1.88185	0.692076	-1.17001	0.219146	1.65038	-1.83223	-3.12867	-2.20543	1441042_at
Prlr	-1.28309	0.411794	-1.20329	-0.706582	0.601884	1.43096	0.120714	-1.76004	0.92277	0.982185	-1.36427	-2.88857	-1.98924	1441102_at
Ptprk	-1.10384	0.7357	-1.69951	-1.01493	0.115248	1.56151	0.540368	-2.1142	0.887273	1.69147	-1.18587	-3.15956	-0.746644	1441276_at
Ptprk	-1.10384	0.7357	-1.69951	-1.01493	0.115248	1.56151	0.540368	-2.1142	0.887273	0.745135	-2.53722	-2.80005	-2.08574	1441277_s_at
Gpc6	-1.40907	1.1011	-2.00158	-1.85957	-0.809102	2.38302	1.00144	-1.67534	-0.168269	0.460881	-2.8577	-2.31858	-1.26866	1441438_at
Sorbs2	-1.30414	-0.234353	-0.810089	-2.79758	-1.54915	0.748456	0.529267	-1.24941	-0.502668	1.06317	-4.69486	-5.04521	-2.5594	1441624_at
Zc3h12c	-1.08662	0.355926	-1.33552	-0.8738	0.336837	2.30995	1.44556	-1.25408	0.650721	0.373435	-3.24823	-3.3009	-2.17225	1441787_at
Camk4	-1.52204	0.33295	-1.36898	-2.13463	-0.877819	1.84643	1.09122	-1.53444	0.0657606	1.19183	-4.94714	-3.27929	-2.54825	1441974_at
Flnb	-0.831935	0.624658	-2.17991	-0.465783	0.271256	0.594916	-0.464262	-2.35689	1.42846	1.07317	-1.47883	-2.3771	-1.6591	1442107_at
Wwp2	-0.92973	0.295583	-1.70011	-0.185764	0.756816	0.89724	-0.507991	-1.99945	1.12317	-0.0406669	0.650482	-0.895304	-1.30354	1442162_at
Sema3e	-1.05806	0.146216	-1.10981	-1.81289	-0.885057	0.776698	0.449155	-0.711724	1.55171	1.0255	-3.8778	-3.9192	-2.32204	1442226_at
Sulf2	-1.48181	0.791048	-1.07175	-0.970146	0.345159	2.1578	1.25562	-1.33698	1.52658	-0.164602	0.0647	0.456966	0.129635	1442408_at
Chst2	-1.55664	-0.101982	-1.46434	-1.23552	0.0837731	1.24996	0.87245	-1.58038	1.00081	1.29943	0.0846812	-0.853605	0.363335	1442904_at
Hsd17b11	-0.83187	0.845183	-0.903085	-0.408288	0.368078	1.18409	0.298203	-1.30213	0.554384	2.04256	0.0328186	-2.4348	0.676484	1443059_at
Alcam	-1.13255	1.19581	-2.14316	-0.745386	0.247266	2.32758	0.601355	-2.67794	1.48967	-0.00944534	-1.55713	-3.28031	-2.93649	1443086_at
Ptn	-0.840969	0.721884	-0.665446	-1.01314	-0.0042286	1.2402	0.120702	-1.36859	-0.0833524	1.24427	-0.961138	-2.28156	-0.670626	1443173_at
Ttll1	-0.583922	0.288036	-1.0882	-0.785848	0.0243711	0.866545	0.576909	-1.38074	1.39666	-0.843765	-2.9775	1.17578	1.58616	1443193_at
Igdcc4	-1.17581	0.818224	-1.346	-1.42327	-0.193998	1.87365	0.65977	-1.60117	1.22488	2.23599	-0.956057	-2.51398	-0.810271	1443272_at
Pdzrn3	-1.3804	1.3198	-2.02848	-2.36663	-1.383	2.99611	1.44227	-1.55161	2.05221	0.596132	-1.80544	-3.52264	-0.925437	1443309_at
Ptprk	-1.10384	0.7357	-1.69951	-1.01493	0.115248	1.56151	0.540368	-2.1142	0.887273	1.70699	-0.38247	-0.577143	-1.52893	1443699_at
Smad7	-1.22306	-0.661665	-2.61728	-0.348899	0.706188	-0.0763105	-0.156321	-2.92171	1.83843	0.979577	-3.08023	-4.62447	-3.30053	1443771_x_at
Sdpr	-0.749799	1.16857	0.313255	-0.66744	-0.300369	0.951745	-0.322688	-1.01865	-1.25592	-1.10917	-4.30875	-2.11844	-3.96123	1443832_s_at
Dixdc1	-1.28498	1.09889	-1.30985	-0.880558	0.230991	1.84526	0.317902	-1.98095	0.950453	-0.293696	-3.4094	-3.46413	-1.82629	1443957_at
Plcl1	-1.37474	0.317219	-1.62944	-1.58815	-0.330152	1.48191	0.830906	-1.58679	0.624698	1.04426	-5.35234	-7.16527	-2.29053	1443974_at
A730017C20Rik	-0.635729	1.74087	-0.636665	-1.25167	-0.414542	1.70825	0.0357017	-0.887792	0.45323	0.45988	-0.534407	-3.35091	-0.0627358	1444082_at
Mgat4a	0.410761	0.891505	-0.0831288	-0.501021	-0.250548	0.656763	-0.162775	-0.0146953	1.0278	0.387977	-3.50259	-2.57747	-2.21195	1444347_at
Dixdc1	-1.28498	1.09889	-1.30985	-0.880558	0.230991	1.84526	0.317902	-1.98095	0.950453	0.181264	-3.48152	-3.34336	-2.41097	1444395_at
Zc3h12c	-1.08662	0.355926	-1.33552	-0.8738	0.336837	2.30995	1.44556	-1.25408	0.650721	0.108845	-3.29936	-1.66629	-0.821562	1444402_at
Ophn1	-1.06055	-0.602104	-2.1391	-0.31793	0.697873	-0.279792	0.664477	-2.00462	0.451428	0.639078	-2.98764	-1.64848	-2.15024	1444602_at
Bnc2	-1.27123	0.250165	-1.88448	-0.973911	0.153387	0.963914	0.275116	-1.79264	0.709916	0.355633	-5.03244	-4.88355	-3.73642	1444646_at
Ptprk	-1.10384	0.7357	-1.69951	-1.01493	0.115248	1.56151	0.540368	-2.1142	0.887273	1.53589	-2.36492	-4.05281	-1.80879	1444763_at
Vash1	-1.2149	0.0719583	-0.94639	-0.808021	0.0406495	1.08114	0.80408	-1.05467	0.748194	0.654064	-2.00354	-3.49109	-1.3626	1445143_at
D7Ertd715e	0.193716	2.5777	1.72059	-0.23754	-2.64693	1.14342	-1.85383	1.44022	-1.15257	1.10003	-3.64322	-3.87818	-3.59386	1445296_at
Adcy1	-1.24084	0.669265	-1.46385	-2.46467	-1.59264	1.87487	1.01248	-1.69216	-0.403827	1.55905	-3.93166	-4.51194	-2.43438	1445359_at
2810055G20Rik	-1.02003	0.667233	-1.97987	-0.556146	0.224796	0.754286	-0.160656	-2.00862	1.79739	0.0433432	-1.87736	-4.08728	-0.0257752	1445363_at
Plcl1	-1.37474	0.317219	-1.62944	-1.58815	-0.330152	1.48191	0.830906	-1.58679	0.624698	0.246886	-4.08562	-3.00807	-3.64726	1445723_at
Col12a1	-0.99856	0.486071	-1.67045	-0.494415	0.116331	1.11772	0.0750399	-2.51781	0.83188	0.298086	-1.01899	-1.68813	-0.912068	1445751_at
Hectd2	-1.24651	0.680923	-1.29484	-0.975331	0.131482	2.63249	1.11614	-1.54108	1.04062	-0.729837	-3.42852	-2.94784	-3.0195	1446224_at
Hectd2	-1.24651	0.680923	-1.29484	-0.975331	0.131482	2.63249	1.11614	-1.54108	1.04062	-0.155657	-2.85895	-3.18144	-0.70655	1446430_at
Ift57	-0.763019	0.0207976	-1.22663	-0.414869	0.24066	0.163434	-0.371124	-1.59655	0.84186	0.897225	-1.76724	-4.5293	-0.95388	1446696_at
Sorbs2	-1.30414	-0.234353	-0.810089	-2.79758	-1.54915	0.748456	0.529267	-1.24941	-0.502668	0.39848	1.75398	0.721692	2.01687	1446744_at
Nfatc1	-1.20646	0.122899	-2.31785	-0.673374	0.445795	0.536902	0.00983696	-2.40173	2.06444	0.271849	-2.14189	-1.7643	-1.23961	1447084_at
Nfatc1	-1.20646	0.122899	-2.31785	-0.673374	0.445795	0.536902	0.00983696	-2.40173	2.06444	0.151404	-1.89001	-1.41381	-1.36748	1447085_s_at
Ltbp1	-1.44981	1.72032	-1.33599	-0.692006	0.434265	2.75649	0.828786	-1.94716	0.692139	1.07305	-1.39715	-1.23408	-2.29373	1447547_at
Lphn3	-1.41876	1.38493	-2.0325	-0.816747	0.413082	2.8814	1.10876	-2.44875	1.25322	0.0805982	-3.83512	-4.55777	-1.75468	1447551_x_at
Sulf2	-1.48181	0.791048	-1.07175	-0.970146	0.345159	2.1578	1.25562	-1.33698	1.52658	-0.733279	-4.28561	-4.24373	-3.20617	1447602_x_at
Tmem184c	-1.13306	0.672873	-1.56128	-0.72513	0.55638	1.59832	-0.0917185	-0.828103	0.685443	0.797409	0.957858	-0.642131	-1.72528	1447610_at
Pbx3	-1.0295	-0.259259	-2.41691	-0.470831	0.289012	0.337372	-0.232731	-2.70431	1.37591	-0.228839	-2.07996	-2.38065	-2.02249	1447640_s_at
Tmem229b	-1.33218	-0.577438	-1.79695	-0.638275	0.656127	0.500132	0.762083	-1.2604	0.0843206	-0.356646	-0.566669	-1.92729	3.38977	1447716_x_at
Peg3	-1.0689	0.702399	-1.11058	-0.808728	-0.0461032	1.34067	0.831816	-0.454544	0.486523	0.0244154	0.891419	-0.26313	0.778104	1447731_at
Peg3	-1.0689	0.702399	-1.11058	-0.808728	-0.0461032	1.34067	0.831816	-0.454544	0.486523	0.862326	-1.03693	0.0351587	-1.69471	1447732_x_at
Enox1	-1.29757	0.549858	-1.68087	-1.27753	-0.682805	1.56908	1.34216	-1.90153	0.368762	1.52581	-4.31416	-4.39588	-2.5199	1447857_at
Fgfrl1	-0.73754	-0.0753818	-1.34616	-0.501666	0.319505	0.463038	-0.228856	-2.34778	0.643714	0.359972	-2.03096	-2.3632	-2.04891	1447878_s_at
Nedd9	-1.43091	0.839472	-1.40332	-0.445539	0.517077	1.18871	0.0320041	-1.38298	0.631509	-0.247691	-2.33436	-2.51565	-1.39207	1447885_x_at
Kitl	-1.10238	0.849896	-2.04178	-0.711016	0.173664	1.86223	0.832119	-2.16644	2.15217	-0.16924	-4.29932	-2.6118	-3.3253	1448117_at
Wwp2	-0.92973	0.295583	-1.70011	-0.185764	0.756816	0.89724	-0.507991	-1.99945	1.12317	0.257646	-2.07928	-2.29281	-1.83988	1448145_at
Wwp2	-0.92973	0.295583	-1.70011	-0.185764	0.756816	0.89724	-0.507991	-1.99945	1.12317	0.794797	-1.46007	-1.86551	-0.999065	1448146_at
Ptn	-0.840969	0.721884	-0.665446	-1.01314	-0.0042286	1.2402	0.120702	-1.36859	-0.0833524	0.023949	-1.37789	-2.63542	-1.19772	1448254_at
Fstl1	-1.47335	0.29564	-1.44188	-1.16293	-0.603475	1.01446	1.00115	-1.1876	0.701348	0.180717	-4.71925	-4.98367	-1.82546	1448259_at
Nfib	-0.998213	0.067668	-2.54708	-0.123715	0.793267	-0.0189232	-0.726924	-3.13053	2.33808	-0.00518288	-1.605	-1.26012	-1.34267	1448288_at
Bgn	-2.81614	0.280889	-1.07494	-2.58935	-0.591991	0.24838	0.124352	-1.64493	-0.0621859	-1.84146	-5.67134	-4.35362	-2.2581	1448323_a_at
Crabp1	-0.705759	-0.67103	-1.30711	-0.659878	-0.0905409	0.660743	1.14086	-1.50319	1.2537	2.49625	-6.07361	-4.30894	-4.23046	1448326_a_at
Sfrp1	-1.69078	0.187496	-1.91828	-1.47087	-0.145836	1.41838	1.00506	-2.11919	1.998	-0.499339	-3.89824	-2.406	-2.68399	1448395_at
Sardh	-1.04523	1.32691	-0.548327	-1.53337	-0.58269	2.12978	-0.235201	-0.554281	0.625158	-0.632515	-3.86131	-3.70026	-2.45523	1448426_at
Prlr	-1.28309	0.411794	-1.20329	-0.706582	0.601884	1.43096	0.120714	-1.76004	0.92277	0.243414	-2.07063	-2.21264	-1.65562	1448556_at
Col6a1	-1.08549	1.0059	-0.76918	-1.82966	-0.685553	1.00118	-0.371623	-0.775009	1.80777	1.33356	-2.85379	-2.73389	-3.04222	1448590_at
Speg	-1.29805	-0.0809244	-1.40359	-1.20988	-0.316192	0.652932	0.863818	-1.86788	-0.650604	-0.416961	-5.54305	-3.49257	-2.52542	1448664_a_at
Dkk3	-1.1577	1.40758	-0.252609	-2.10099	-0.785921	2.07498	0.248131	-0.621532	0.947921	0.489455	-4.04374	-3.18084	-3.08669	1448669_at
Fam132a	-1.34687	-0.386362	-1.72029	-0.880088	0.349451	-0.177044	0.350106	-1.76031	1.59364	-0.0178443	-1.74717	-2.7234	-1.45954	1448687_at
Cxcr4	-1.02712	1.22595	-1.74923	-0.779282	0.310046	2.11314	0.327984	-2.91995	1.41823	1.14751	-3.80017	-3.13475	-3.13803	1448710_at
Fyn	-1.26202	0.157985	-1.62537	-1.56925	-0.446557	1.21249	1.18755	-1.21508	0.849905	0.462006	-4.97902	-3.52476	-2.88704	1448765_at
Ltbp1	-1.44981	1.72032	-1.33599	-0.692006	0.434265	2.75649	0.828786	-1.94716	0.692139	0.00321329	-4.3544	-3.7498	-2.00721	1448870_at
Dlx2	-1.37461	-0.633532	-1.75638	-1.19593	-0.382	1.15823	1.22888	-2.23352	0.659356	-1.03644	-2.58931	-2.9212	-2.21643	1448877_at
Hexa	-0.793019	-0.305876	-1.21148	-0.89334	-0.39557	0.985099	0.921334	-1.46406	0.122924	1.26222	-2.82489	-2.72729	-1.56191	1449024_a_at
Tnfrsf11b	-1.03347	0.526323	-0.801426	-1.81166	-0.841201	0.95699	-0.00569508	-0.832565	-0.207636	1.51928	-3.4134	-4.58681	-2.54099	1449033_at
Nudt4	-1.2163	0.46108	-1.96447	-0.501394	0.531893	1.26407	-0.204582	-2.25178	1.51268	0.17854	-1.58661	-2.75007	-1.46889	1449107_at
Rgl1	-0.991523	1.06729	-1.05693	-0.613516	0.269443	2.01666	1.0562	-1.89608	0.825877	-0.229871	-2.1999	-1.88793	-1.24152	1449124_at
Pdlim3	-1.35424	1.74382	-0.950005	-2.35002	-1.05283	2.78811	0.991846	-0.975276	1.00577	0.258241	-4.42736	-5.28934	-3.17848	1449178_at
Eda	-1.15359	0.108497	-2.41355	-0.396934	0.291101	0.438442	0.0577856	-2.20848	1.7479	0.829257	-2.26153	-2.33864	-1.93907	1449524_at
Trps1	-1.39289	-0.185948	-0.415104	-1.27457	0.436678	1.07165	0.049227	-1.49805	1.12663	-0.205952	-3.31453	-2.57698	-2.5588	1449530_at
Thsd1	-1.05634	0.886634	-0.460476	-1.46701	-0.481511	1.23573	-0.0513707	-1.674	0.889635	1.06627	-3.05553	-3.50422	-2.28685	1449621_s_at
Mark1	-1.17425	0.34015	-1.12724	-0.813058	0.511613	0.921399	0.70324	-1.39923	0.342177	1.43879	-2.33568	-7.75429	-1.64779	1449630_s_at
Fkbp10	-0.924172	-0.276651	-2.28642	-0.602121	-0.0162641	0.0985415	0.222099	-2.72884	1.57808	1.93311	-3.36181	-5.36203	-2.18674	1449632_s_at
Fzd3	-1.11202	0.669166	-0.474198	-1.06668	0.112393	1.53764	0.491021	-1.41761	0.200309	0.98071	-2.5543	-2.4656	-2.29476	1449730_s_at
Lfng	-1.18295	0.0351474	-2.48789	0.0269783	0.920762	0.812925	0.303243	-2.74898	2.03449	0.279666	-1.65954	-1.93224	-1.53654	1449943_at
Zfhx3	-0.921836	0.148565	-0.941075	-0.715638	0.475481	1.4148	0.940647	-1.28182	0.243597	-0.254605	-1.8314	-1.75737	-1.77751	1449947_s_at
Timp2	-1.2082	1.07541	-1.70044	-1.68019	-0.00114626	2.02534	0.773979	-2.0294	1.64057	1.04371	-3.55558	-4.11463	-2.64375	1450040_at
Fzd7	-1.11668	-0.300689	-2.51085	-0.439852	0.293019	0.385498	0.470348	-2.75159	1.18771	-0.446346	-2.71187	-2.57723	-3.94031	1450043_at
Fzd7	-1.11668	-0.300689	-2.51085	-0.439852	0.293019	0.385498	0.470348	-2.75159	1.18771	0.0280877	-2.21982	-2.50937	-1.619	1450044_at
Tcf7l1	-1.35587	0.877487	-1.25214	-1.29841	-0.430207	2.64299	1.25791	-1.29019	1.43693	-0.561541	-2.89829	-2.80555	-1.38431	1450117_at
Atp2a3	-1.41032	1.62162	-1.20864	-1.74419	-0.439228	2.72916	0.49581	-1.47418	0.505143	-0.459286	-5.86703	-5.14959	-3.05219	1450124_a_at
Fzd3	-1.11202	0.669166	-0.474198	-1.06668	0.112393	1.53764	0.491021	-1.41761	0.200309	1.30697	-2.53112	-2.7644	-2.32289	1450135_at
Prlr	-1.28309	0.411794	-1.20329	-0.706582	0.601884	1.43096	0.120714	-1.76004	0.92277	0.846059	-1.54838	-2.06735	-0.665098	1450226_at
Dlx3	-1.44003	1.05638	-1.29711	-1.58197	-0.62601	2.22818	1.09384	-1.62479	1.55057	-0.371479	-3.05925	-2.22447	-1.68716	1450475_at
Chst11	-1.62568	0.477754	-1.60168	-1.59167	-0.529813	2.08461	1.62012	-1.91337	0.983665	-0.167089	-3.89888	-3.17691	-2.99651	1450509_at
Col5a2	-0.95107	0.891483	-1.1345	-1.70713	-1.50157	1.72054	0.338883	-0.857317	0.273604	0.233081	-4.04106	-2.92482	-2.64993	1450625_at
Ank	-1.23287	0.319055	-1.34468	-1.19783	-0.410114	1.99724	1.33172	-2.53469	1.66899	0.373113	-2.17251	-2.37717	-1.68294	1450627_at
Cdc42ep3	-1.02624	0.562128	-1.49427	-0.319794	0.536972	1.47424	-0.447839	-2.08415	1.28734	-0.670346	-3.19278	-1.74876	-1.69317	1450700_at
Bmp6	-1.0521	-0.43145	-1.43163	-1.20415	-0.0880848	1.1294	1.55367	-1.85078	0.40521	0.166246	-3.78066	-2.60344	-2.21443	1450759_at
Nedd9	-1.43091	0.839472	-1.40332	-0.445539	0.517077	1.18871	0.0320041	-1.38298	0.631509	-0.77033	-2.16484	-2.06407	-1.82129	1450767_at
3632451O06Rik	-0.573199	0.480174	-0.229736	-0.217351	-0.297474	0.646677	0.659638	-0.554607	0.364529	0.439736	-3.70848	-3.13817	-1.56995	1450770_at
Sgcd	-0.622427	1.28649	-0.25333	-2.04256	-1.13092	1.6517	-0.122751	-0.0863463	-0.310223	2.49775	-4.81541	-5.66704	-3.69038	1450805_at
Sval2	0.578502	0.602178	1.06309	0.188287	-1.62488	0.00104923	-0.0726729	0.425153	-0.0527779	-0.71461	-3.33681	-3.13424	-5.42718	1450809_at
Fgf1	-0.573366	1.069	0.556056	-1.60245	-0.600992	1.88185	0.692076	-1.17001	0.219146	1.60994	-3.28793	-4.52295	-2.8815	1450869_at
Id4	-1.19281	0.134003	-2.29384	-0.549452	0.565381	0.228258	-0.480057	-2.72723	1.25147	-0.259883	-3.83445	-2.68458	-2.3222	1450928_at
Cspg4	-1.21752	1.28509	-0.793185	-1.48132	-0.37842	1.19637	-0.094651	-1.91049	0.47682	0.247603	-3.71498	-1.8063	-1.57335	1450944_at
Nek6	-1.19073	0.934371	-0.885919	-1.46754	-0.0228036	1.57689	0.824816	-1.30772	1.17261	-0.321793	-1.43543	-1.34484	-0.741369	1451043_at
Fbln1	-0.477209	0.659201	-0.82339	-0.898038	-0.816999	1.17349	0.905231	-1.41192	0.551715	0.62813	-1.51876	-2.68099	-1.77612	1451119_a_at
Lpcat1	-1.13189	-0.0586235	-1.25381	-0.472217	0.214736	0.650279	0.507317	-1.1825	-0.480697	-0.000883802	-2.5966	-2.08226	-1.96284	1451359_at
Dapk2	-1.2189	0.712706	-1.07704	-1.25974	0.149053	1.16226	0.331886	-0.779826	0.285082	0.374522	-3.18898	-2.143	-2.11295	1451453_at
Pcdh20	-1.49426	0.951419	-1.51767	-1.69761	-0.876073	1.7113	0.421365	-1.25281	0.822763	-0.285287	-4.63865	-2.86237	-0.393556	1451454_at
Il31ra	0.0566066	-0.346057	-0.67364	-1.36098	-1.16492	0.503991	0.857042	-0.191166	0.838954	1.84557	-4.50752	-3.82478	-3.19906	1451535_at
Sox9	-1.1738	1.14341	-2.01375	-0.73709	0.449403	2.15334	1.11617	-1.90746	1.92008	-0.159498	-2.7239	-3.83428	-2.20561	1451538_at
Ednra	-1.0597	1.47736	-0.258529	-1.99715	-0.803686	2.32577	0.38628	-1.41488	-0.52112	3.09869	-2.77457	-5.79009	-3.6423	1451691_at
Prlr	-1.28309	0.411794	-1.20329	-0.706582	0.601884	1.43096	0.120714	-1.76004	0.92277	1.23602	-3.6301	-3.27781	-0.409791	1451844_at
Prlr	-1.28309	0.411794	-1.20329	-0.706582	0.601884	1.43096	0.120714	-1.76004	0.92277	1.28279	-2.57568	-2.0751	1.94135	1451850_at
Eda	-1.15359	0.108497	-2.41355	-0.396934	0.291101	0.438442	0.0577856	-2.20848	1.7479	1.60916	-1.07668	-2.95708	0.0313041	1451877_at
Speg	-1.29805	-0.0809244	-1.40359	-1.20988	-0.316192	0.652932	0.863818	-1.86788	-0.650604	-0.73714	-4.10008	-2.66786	-0.699203	1451886_at
Fgfrl1	-0.73754	-0.0753818	-1.34616	-0.501666	0.319505	0.463038	-0.228856	-2.34778	0.643714	0.402087	-2.31399	-1.45477	-2.69389	1451912_a_at
Eda	-1.15359	0.108497	-2.41355	-0.396934	0.291101	0.438442	0.0577856	-2.20848	1.7479	-0.025441	-1.80312	0.128165	-0.384805	1451925_at
Adamtsl4	-1.04883	0.125057	-1.3914	-0.765426	-0.0795488	-0.0467568	0.155385	-2.37295	0.277676	2.14509	-2.22988	-3.22375	-2.45095	1451932_a_at
Igfbp5	-1.19369	0.512467	-1.02141	-1.26704	-0.609138	1.82252	1.31825	-1.69903	0.940376	0.275933	-4.4617	-5.54367	-4.39599	1452114_s_at
Cited2	-0.984351	-0.43996	-2.29896	-0.208022	0.686279	0.343765	-0.129481	-2.68927	2.16531	0.181084	-2.79585	-2.13977	-1.90326	1452207_at
Col6a2	-0.902804	0.792355	0.101112	-2.14063	-1.62483	1.2648	0.200817	-0.592415	0.353582	1.86437	-5.06248	-4.36625	-4.49319	1452250_a_at
Actn1	-1.02543	-0.0643504	-1.63199	-0.483997	0.399897	0.70828	-0.0983309	-2.86293	1.57211	-0.134111	-3.21667	-3.76746	-2.97118	1452415_at
Runx1	-1.23499	0.776055	-2.34693	-0.696757	0.359291	2.32978	1.20253	-2.51009	1.36927	0.0928388	-3.32844	-2.40609	-0.433874	1452530_a_at
Runx1	-1.23499	0.776055	-2.34693	-0.696757	0.359291	2.32978	1.20253	-2.51009	1.36927	0.00238638	-1.82236	-2.80361	-1.04084	1452531_at
Camk4	-1.52204	0.33295	-1.36898	-2.13463	-0.877819	1.84643	1.09122	-1.53444	0.0657606	0.936892	-3.16516	-3.60539	-2.84341	1452572_at
Rbms3	-1.11002	1.53494	-1.1287	-0.960039	0.402529	2.39867	0.962808	-1.22806	0.536753	-0.234538	-3.38623	-2.27055	-1.09574	1452761_a_at
Rbms3	-1.11002	1.53494	-1.1287	-0.960039	0.402529	2.39867	0.962808	-1.22806	0.536753	0.421461	-2.53425	-3.16055	-1.23078	1452762_at
Lphn3	-1.41876	1.38493	-2.0325	-0.816747	0.413082	2.8814	1.10876	-2.44875	1.25322	1.25184	-1.7087	-1.94182	-0.341037	1452819_at
Zfhx3	-0.921836	0.148565	-0.941075	-0.715638	0.475481	1.4148	0.940647	-1.28182	0.243597	-0.468034	-2.37929	-2.67907	-2.7419	1453267_at
Cep170	-0.451782	0.649219	-0.274425	-1.2262	-0.463496	1.0255	0.382698	-0.194354	-1.02998	0.984717	-1.2462	-3.64093	-2.38262	1453581_at
Id2	-1.01079	-0.237401	-1.71689	-0.662277	0.262292	0.555339	-0.0221513	-2.39243	1.57372	2.35777	-0.32476	-2.59924	-2.58588	1453596_at
Samd4	-0.978183	-0.138188	-2.15886	-0.410594	0.285821	0.760391	0.0320364	-2.26625	0.528844	0.979674	-4.40718	-2.44525	-5.1121	1454382_at
Tmem229b	-1.33218	-0.577438	-1.79695	-0.638275	0.656127	0.500132	0.762083	-1.2604	0.0843206	1.08419	-0.952533	-4.34026	0.553598	1454632_at
Timp2	-1.2082	1.07541	-1.70044	-1.68019	-0.00114626	2.02534	0.773979	-2.0294	1.64057	0.222851	-4.29804	-3.61724	-2.73959	1454677_at
Tmem108	-1.09263	-0.31809	-1.83587	-1.30901	-0.617554	1.18818	1.56287	-1.50784	1.27229	0.0501054	-3.95243	-4.5119	-1.52335	1454729_at
Nfib	-0.998213	0.067668	-2.54708	-0.123715	0.793267	-0.0189232	-0.726924	-3.13053	2.33808	-0.283298	-1.26195	-1.05284	-0.997476	1454834_at
Mn1	-1.40012	0.664975	-1.8923	-0.936236	-0.0693311	1.69602	0.70826	-1.90925	1.40859	0.315689	-2.4568	-3.53388	-2.41992	1454867_at
Amot	0.644322	0.947334	1.52922	0.633972	-1.12189	1.0547	-0.229026	2.01231	0.631188	-0.598256	-2.95996	-4.06471	-3.17831	1454890_at
Lypd6	-1.04487	0.135066	-1.2174	-1.03726	0.12865	0.976855	0.603076	-1.93389	0.757615	1.63001	-2.30796	-3.21037	-1.87732	1454969_at
Msrb3	-1.18918	1.29593	-1.47459	-1.07567	-0.159736	2.11039	0.259846	-0.775644	1.4695	0.00757499	-2.06809	-4.11295	-1.5262	1454997_at
Lmtk2	-1.25491	1.34341	-1.91967	-0.991391	-0.316603	2.15344	0.600386	-1.50195	1.67072	0.00908407	-2.53834	-2.06355	-1.87748	1455018_at
D7Ertd715e	0.193716	2.5777	1.72059	-0.23754	-2.64693	1.14342	-1.85383	1.44022	-1.15257	-0.166286	-3.86096	-4.01036	-3.35617	1455087_at
Zbtb8b	-1.09019	0.163367	-1.00304	-1.36934	-0.18229	1.20467	0.838357	-1.36305	-0.246996	1.50074	-1.30365	-2.44449	-1.59653	1455193_at
Itga1	-1.00191	0.848813	-1.71975	-0.745886	0.254905	1.79281	0.724557	-1.23112	1.10168	-0.695013	-4.39116	-3.79857	-3.05811	1455251_at
Fam132a	-1.34687	-0.386362	-1.72029	-0.880088	0.349451	-0.177044	0.350106	-1.76031	1.59364	0.538469	-2.45029	-2.76023	-1.48917	1455264_at
Pstpip2	-0.607157	0.471572	-1.18463	-0.196374	0.298206	1.52938	0.507191	-1.73287	1.24982	0.919637	-1.62912	-2.71228	-2.25189	1455405_at
Lgals1	-1.02783	0.383831	-0.686728	-0.868552	-0.0255529	1.09668	0.2382	-1.83499	0.473757	-0.960947	-4.57983	-3.55913	-2.14823	1455439_a_at
C630043F03Rik	-1.09885	0.524493	-1.90706	-0.437037	0.576335	1.78683	0.890809	-2.65662	0.479306	1.0971	-0.844374	-1.03576	-0.845727	1455542_at
Fam167a	-0.977548	0.0893654	-0.490761	-0.874442	-0.114101	0.241461	-0.0742432	-1.56679	0.617589	0.552443	-1.76075	-2.54384	-2.08188	1455872_at
Matn2	-1.19556	0.0294485	-1.54865	-0.529746	0.52373	-0.084102	-0.0653086	-1.38436	-0.267788	-0.336026	-2.15363	-1.86708	-1.86874	1455978_a_at
Ctnnd2	-1.63172	0.235234	-1.16325	-1.97326	-0.402023	1.62778	1.24362	-1.23209	0.113268	0.722459	-1.93479	-2.84383	-2.51834	1456116_at
Lypd6	-1.04487	0.135066	-1.2174	-1.03726	0.12865	0.976855	0.603076	-1.93389	0.757615	2.07363	-2.98664	-2.91195	-2.39724	1456138_at
Prdm11	-0.943782	0.41217	-1.4927	-0.383857	0.674437	0.903901	0.716786	-2.29054	1.9619	0.0610143	-1.73424	-1.67577	-1.71125	1456186_at
Esyt3	-1.07806	0.305362	-1.40546	-0.903452	0.33028	1.30903	0.207363	-2.00736	1.09039	0.664172	-2.23314	-2.24893	-1.60942	1456481_at
Adcy1	-1.24084	0.669265	-1.46385	-2.46467	-1.59264	1.87487	1.01248	-1.69216	-0.403827	1.22666	-2.76318	-3.01409	-1.31063	1456487_at
Pdzrn4	-0.821171	1.18113	-0.317173	-2.40516	-1.71167	1.43099	0.157541	-0.561735	0.0285561	2.2011	-2.54761	-5.32658	-2.51459	1456512_at
Fam101b	-1.10079	0.866305	-1.19697	-1.20828	-0.280888	1.27471	-0.380778	-1.73031	0.9019	0.281996	-3.05063	-2.20662	-2.17677	1456603_at
Ophn1	-1.06055	-0.602104	-2.1391	-0.31793	0.697873	-0.279792	0.664477	-2.00462	0.451428	3.10798	0.943721	-1.52301	-2.48736	1456709_at
Wwp2	-0.92973	0.295583	-1.70011	-0.185764	0.756816	0.89724	-0.507991	-1.99945	1.12317	0.310053	-3.13363	-2.62693	-1.08629	1456714_at
Armcx2	-1.22291	0.878407	-1.38494	-1.6821	-0.2373	1.80766	0.614315	-2.10923	2.08521	-0.839071	-6.30891	-3.44067	-2.76209	1456739_x_at
Kcnma1	-1.16785	0.248594	-1.67682	-1.88724	-0.899454	1.80036	1.29927	-1.33962	0.107596	2.07335	-1.15978	-1.92688	-0.218895	1457018_at
B3galtl	-0.632174	-0.302743	-1.17831	-0.203362	0.20885	0.571762	0.581429	-1.28688	1.11258	-0.145456	-2.50748	-1.66972	-1.6937	1457043_at
Tmem229b	-1.33218	-0.577438	-1.79695	-0.638275	0.656127	0.500132	0.762083	-1.2604	0.0843206	0.422989	-2.20714	-2.87744	-1.16993	1457254_x_at
Sdk2	-1.39439	0.384258	-1.3664	-1.56238	-0.701027	1.74528	1.18866	-1.75047	0.420523	0.22768	-3.68179	-2.74785	-2.96774	1457333_at
Trps1	-1.39289	-0.185948	-0.415104	-1.27457	0.436678	1.07165	0.049227	-1.49805	1.12663	-0.111797	-2.4065	-1.86532	-3.43879	1457445_at
Wwp2	-0.92973	0.295583	-1.70011	-0.185764	0.756816	0.89724	-0.507991	-1.99945	1.12317	1.03219	-2.45066	-2.85818	-1.18071	1457499_at
Grb14	-1.37673	0.410247	-0.823533	-1.33071	-0.0858958	1.17241	0.413281	-0.318639	0.604692	0.869772	-2.55211	-3.05356	-2.98604	1457526_at
Lypd6	-1.04487	0.135066	-1.2174	-1.03726	0.12865	0.976855	0.603076	-1.93389	0.757615	2.19732	-4.54565	-4.14642	-2.66586	1457843_at
8430427H17Rik	-1.34163	0.486241	-1.9221	-0.717701	0.370172	1.45801	0.0295479	-2.24595	1.42891	0.901236	-0.261069	-1.00988	-0.313739	1457844_a_at
Car8	-1.23633	-0.36294	-1.27158	-1.79263	-1.00927	0.819545	0.851357	-1.17561	0.0611012	2.32619	1.82103	-2.12455	-1.57983	1457904_at
Flnb	-0.831935	0.624658	-2.17991	-0.465783	0.271256	0.594916	-0.464262	-2.35689	1.42846	0.690415	-1.99113	-1.99587	-1.79094	1458226_at
Lphn3	-1.41876	1.38493	-2.0325	-0.816747	0.413082	2.8814	1.10876	-2.44875	1.25322	0.0453175	-2.98263	-4.21641	-1.21743	1458742_at
A330033J07Rik	-1.2062	0.246022	-2.24022	-0.573103	0.509672	0.419376	-0.487885	-2.79705	0.96855	-1.3121	-0.161967	0.503151	-0.838719	1458799_at
Igdcc4	-1.17581	0.818224	-1.346	-1.42327	-0.193998	1.87365	0.65977	-1.60117	1.22488	1.28861	-2.48773	-3.56817	-2.3313	1458958_at
Nt5e	-1.4075	1.45579	-1.21883	-2.03564	-0.396289	2.48338	0.72722	-0.872162	1.40018	1.13804	0.338899	-0.510151	0.41911	1459023_at
Bnc2	-1.27123	0.250165	-1.88448	-0.973911	0.153387	0.963914	0.275116	-1.79264	0.709916	0.546293	-6.2647	-4.23206	-2.58782	1459132_at
Tmem108	-1.09263	-0.31809	-1.83587	-1.30901	-0.617554	1.18818	1.56287	-1.50784	1.27229	-0.70442	-1.56198	-2.57191	-1.15809	1459210_at
Fermt2	-1.15465	1.74809	-1.48746	-1.52747	-0.135417	2.70355	0.810725	-1.48315	1.38454	1.40481	-1.02801	-1.653	-0.18353	1459324_at
Enpp1	-1.0723	0.560384	-1.52612	-0.593263	0.174998	1.06478	0.0515375	-1.77695	0.634481	0.136328	-2.72413	-3.21468	-2.58121	1459546_s_at
Glrb	-1.24677	0.995458	-1.50808	-1.05099	0.295826	1.36482	0.528395	-2.07192	1.22624	1.0171	-3.08582	-3.30595	-3.44148	1459850_x_at
Zfhx3	-0.921836	0.148565	-0.941075	-0.715638	0.475481	1.4148	0.940647	-1.28182	0.243597	0.0814326	-2.85314	-3.39598	-3.60042	1460006_at
Sfrp1	-1.69078	0.187496	-1.91828	-1.47087	-0.145836	1.41838	1.00506	-2.11919	1.998	-0.338814	-4.05013	-3.43912	-3.41267	1460187_at
Timp2	-1.2082	1.07541	-1.70044	-1.68019	-0.00114626	2.02534	0.773979	-2.0294	1.64057	0.647648	-4.34316	-4.6251	-2.87203	1460287_at
Atp8a2	0.00117935	-0.420843	-0.502938	-0.55588	-0.57732	0.163967	-0.0155969	-1.10122	-0.838141	0.287539	-4.68522	-3.57843	-2.89048	1460294_at
Armcx3	-1.26371	0.383718	-1.94682	-0.686034	0.735475	0.642265	0.736786	-1.93434	0.81105	0.386924	-4.86944	-3.2432	-2.06138	1460359_at
Lphn3	-1.41876	1.38493	-2.0325	-0.816747	0.413082	2.8814	1.10876	-2.44875	1.25322	-0.223418	-3.05901	-2.62867	-0.890757	1460440_at
Ednra	-1.0597	1.47736	-0.258529	-1.99715	-0.803686	2.32577	0.38628	-1.41488	-0.52112	2.48047	-2.29953	-4.50148	-3.66134	1460513_a_at
Mfsd9	-0.619692	-0.0739584	-1.34754	-0.14348	0.399734	0.443689	0.172639	-1.00657	1.38749	0.0421871	-2.09424	-1.86499	-1.92195	1460619_at

## Sheet: Genes Downregulated in Bulge
Supplementary Data 2. List of subsets of genes in their correlation of changes in histone marks and gene expression between EA-HFSCs and LC-HFSCs
2) Genes Down-regulated in the Bulge
ChIP Signal (log2)	LC-HFSCs / EA-HFSCs	LC-HFSCs / EA-HFSCs	LC-HFSCs / EA-HFSCs	nEA / EA	nLC / LC	nEA / EA	nLC / LC	nEA / EA	nLC / LC	Array	Array	Array	Array	Probe ID
Gene Symbol	H3K4me3	H3K27me3	H3K9me3	H3K4me3	H3K4me3	H3K27me3	H3K27me3	H3K9me3	H3K9me3	PD42Bu / PD25Bu (log2)	PD25NonBu / PD25Bu (log2)	PD42NonBu / PD42Bu (log2)	PD21Bu_Divided / PD21Bu_Undivided (log2)	Probe ID
Rasa3	-0.791732	-1.31024	-2.39825	0.649455	1.12838	-0.909184	0.852711	-2.31518	1.23235	-0.0166622	1.91396	1.87421	1.48674	1415850_at
Tnfrsf19	-0.129657	-0.82451	-2.56969	1.58084	1.77464	-1.37539	-0.538571	-2.7312	2.83363	-0.445355	2.58335	2.57702	2.96798	1415921_a_at
Smoc2	-0.649509	-0.0403071	-2.57831	0.717093	1.20693	-0.0759687	-0.278145	-2.46804	1.91956	-0.10611	2.12118	3.21313	2.22576	1415935_at
Satb1	-0.838786	-1.29294	-2.51436	0.698734	1.09808	-0.941854	0.258786	-2.50666	1.84488	-0.19613	2.98035	3.75302	3.38966	1416007_at
Satb1	-0.838786	-1.29294	-2.51436	0.698734	1.09808	-0.941854	0.258786	-2.50666	1.84488	-0.303853	2.70898	3.10889	2.91347	1416008_at
Il33	-0.00277131	-0.146497	-0.0376969	0.264072	0.875246	-0.41911	-0.403153	-0.861758	-1.10482	0.24104	3.80787	4.04411	4.03224	1416200_at
Adam8	-0.791885	0.407821	-1.48498	1.45172	0.711493	0.306081	-0.349898	-1.36501	1.27491	-0.845868	2.15604	2.50837	2.69312	1416871_at
Prom2	-0.38027	-0.240741	-1.44218	1.00449	1.0107	-0.447459	-0.1212	-1.78892	1.68355	0.0525646	1.56491	1.96152	1.89956	1417047_at
Prom2	-0.38027	-0.240741	-1.44218	1.00449	1.0107	-0.447459	-0.1212	-1.78892	1.68355	0.231944	0.951274	1.60139	1.73717	1417048_at
Slc6a4	-0.652562	-1.24497	-1.89021	0.660089	1.14076	-1.14614	-0.305689	-1.63589	1.33064	0.276358	2.37079	2.63073	2.95353	1417150_at
Ly6a	0.0594787	-0.663885	-1.25087	2.00636	1.91664	-1.5243	0.0345413	-1.74903	1.14231	-0.769769	3.03625	3.70007	3.22683	1417185_at
Slc22a4	0.0152855	-0.334897	-2.66477	1.88866	1.73517	-1.14045	-1.01029	-2.54261	2.47567	-0.342627	3.65799	4.28399	3.43317	1417639_at
Clca1	0.175911	0.280713	0.0318963	0.788079	0.33652	-0.135383	-0.552259	-0.144289	-0.937351	-1.05029	2.61394	3.02355	2.63191	1417852_x_at
Clca1	0.175911	0.280713	0.0318963	0.788079	0.33652	-0.135383	-0.552259	-0.144289	-0.937351	-0.0765284	2.56635	1.82199	2.14735	1417853_at
Slc16a6	-0.960772	0.0674793	-1.93565	0.369766	0.816229	0.760233	0.649286	-2.12032	1.4032	-0.0281544	1.41397	2.12184	2.26478	1417884_at
Fam3c	-0.461892	0.0452809	-0.507664	0.129397	0.521865	-0.0385255	-0.248227	-0.356455	0.127255	-0.0100229	2.19735	1.77964	3.4904	1417953_at
Ghr	-0.28734	-1.05834	-1.99577	0.734441	0.92103	-0.908273	-0.559587	-3.11119	1.8844	0.0348268	1.83376	2.15182	2.2563	1417962_s_at
Mst1	-0.893528	0.094864	-2.07103	0.0750204	0.79293	0.0586817	-0.0911587	-2.35911	1.58901	-0.610407	2.8159	3.38558	3.4218	1418267_at
Apcdd1	-0.764227	-0.325644	-2.48134	0.818452	1.49225	-0.665484	-0.0636056	-2.21538	1.83642	-1.33103	1.41367	2.43469	1.91178	1418382_at
Apcdd1	-0.764227	-0.325644	-2.48134	0.818452	1.49225	-0.665484	-0.0636056	-2.21538	1.83642	-1.28041	1.53685	2.90326	2.74876	1418383_at
Egln3	-0.719598	-1.2468	-2.37509	0.435521	0.852608	-1.30832	-0.463979	-2.13186	1.95342	0.146339	1.94064	1.55998	1.90732	1418648_at
Egln3	-0.719598	-1.2468	-2.37509	0.435521	0.852608	-1.30832	-0.463979	-2.13186	1.95342	0.211428	2.00855	1.49265	1.87968	1418649_at
Cd55	-0.410883	-0.207291	-2.17964	0.810102	1.17453	-0.365584	-0.155871	-2.14985	1.57075	0.179852	2.81938	3.00242	3.50445	1418762_at
Cysltr1	0.130377	0.549878	-1.40619	1.68465	1.21759	-0.0319314	-0.86068	-1.46693	0.725179	-0.179529	2.81959	3.73095	4.20673	1418944_at
Cpxm2	-0.134738	-1.63447	-1.85196	1.39277	1.22497	-1.32476	0.153456	-1.66692	0.933139	-0.234908	3.09179	3.5595	3.69894	1419000_at
Serpinb2	-0.145154	0.278961	-1.97166	1.83156	1.90067	-0.102423	0.0210782	-2.31466	1.51582	0.736666	3.31204	3.3375	1.94883	1419082_at
Klk11	0.430926	-0.136828	-0.664901	1.97253	0.873236	-0.742227	-0.151728	-1.85614	0.686977	-0.710058	2.16183	2.9806	1.37264	1419201_at
Clca2	-0.108324	-0.303895	-2.18568	2.00055	2.08564	-0.621928	-0.127271	-1.96204	1.87875	-1.07338	2.20821	2.63498	2.27335	1419463_at
Defb1	0.369695	-0.879297	-1.30049	1.64196	1.5948	-1.36047	-0.18623	-1.0668	1.51959	0.116611	2.43741	2.25608	1.68113	1419491_at
Defb1	0.369695	-0.879297	-1.30049	1.64196	1.5948	-1.36047	-0.18623	-1.0668	1.51959	0.450599	2.71328	2.56499	1.81104	1419492_s_at
Cyp3a13	0.0403954	-0.167663	-1.45923	1.33105	1.05195	-1.26912	-1.00659	-1.48691	0.492295	-0.814398	2.49554	3.13946	2.95885	1419523_at
Il1r2	-1.39092	0.589276	-2.17028	0.612079	1.13352	-0.120258	-0.125632	-2.43045	0.868414	-0.935079	2.91345	4.31484	3.45881	1419532_at
Gna14	-0.196315	-1.44334	-2.33666	1.42766	1.29276	-1.34385	0.342988	-2.73604	1.30273	0.293884	2.88961	3.20731	3.26793	1420385_at
Ripply3	-0.787302	-0.749429	-1.75371	0.366981	1.12361	-0.788467	0.0602411	-2.15531	1.37054	-0.938947	3.27955	4.10076	3.84681	1420459_at
Sat1	-0.894435	-0.477354	-1.63572	0.231579	0.811618	-0.304759	-0.507079	-1.68749	1.41725	0.183661	1.78952	1.67351	1.08065	1420502_at
Ptger4	-0.595004	-0.734827	-2.61026	0.72911	1.06067	-0.993959	-0.209577	-2.875	1.84109	-0.842977	2.82416	3.81046	3.62363	1421073_a_at
Pkib	0.0378321	-1.62951	-1.76651	1.57178	1.45356	-1.99926	-0.855018	-1.51688	1.58909	-0.594308	1.45504	1.85327	1.57778	1421137_a_at
Pkib	0.0378321	-1.62951	-1.76651	1.57178	1.45356	-1.99926	-0.855018	-1.51688	1.58909	0.921578	1.04916	0.742653	1.05242	1421138_a_at
Mettl7a1	-0.597476	-0.310613	-2.03752	0.642156	0.972928	-0.391377	-0.0309733	-2.03125	1.85794	-0.931761	1.0464	2.18676	2.41488	1421185_at
Tgm3	0.167388	-0.385376	-1.21015	1.63742	0.932988	-0.626739	0.415955	-1.61273	0.899993	-1.32743	2.83266	3.09395	3.37571	1421355_at
Trim7	-0.910364	-0.247542	-1.6825	0.116886	0.879019	0.0478708	-0.431958	-2.15657	1.62411	1.0003	2.73207	1.31988	2.56999	1421398_at
Hpgds	0.304863	0.0343898	-1.0057	0.989992	0.0599814	-0.0642555	0.133698	-2.28128	0.880884	-0.0734409	2.12229	2.33121	2.70677	1421492_at
Slc6a2	-0.844602	0.374434	-1.46945	0.746764	1.22734	0.319524	0.117904	-2.42613	0.637625	-0.0587199	1.94968	3.0142	1.62465	1421641_at
Ikzf2	-0.701494	-0.990764	-2.07983	0.655149	1.40127	-0.751542	-0.34625	-3.01588	2.07531	0.16408	2.55407	3.0389	3.86803	1421643_at
Ets1	-0.709958	-0.0517773	-1.51655	0.375188	0.960397	0.0527269	-0.496075	-1.65348	1.50836	0.45837	1.43688	1.41564	0.848402	1422027_a_at
Ets1	-0.709958	-0.0517773	-1.51655	0.375188	0.960397	0.0527269	-0.496075	-1.65348	1.50836	0.128848	0.362813	2.31883	4.84494	1422028_a_at
Mycl1	-1.16985	-1.27685	-2.44946	0.281937	1.25859	-1.35173	-0.2121	-2.53945	1.87668	-0.241806	1.6719	2.5639	2.33653	1422087_at
Mycl1	-1.16985	-1.27685	-2.44946	0.281937	1.25859	-1.35173	-0.2121	-2.53945	1.87668	-0.278795	1.86804	2.81342	1.58143	1422088_at
Plau	-0.51385	-0.0706047	-2.15514	0.792754	0.81706	0.0742805	-0.060968	-1.85231	1.14359	-0.412461	1.01909	2.23303	0.8546	1422138_at
Plau	-0.51385	-0.0706047	-2.15514	0.792754	0.81706	0.0742805	-0.060968	-1.85231	1.14359	-0.794132	1.24969	1.89223	1.44835	1422139_at
Ahr	-0.6561	0.407231	-2.49123	0.943327	1.55021	0.636608	-0.169925	-2.3271	2.16898	-0.0575269	2.11216	2.23032	1.99091	1422631_at
Bmp4	-0.213537	-1.47351	-2.48678	1.67935	1.63949	-1.27627	0.43206	-2.0202	1.58314	-0.943448	3.064	4.76821	4.01439	1422912_at
Il1rn	0.205188	0.995026	-1.19354	1.80929	1.01142	-0.250247	-0.677208	-1.71323	0.715481	-0.311445	2.45284	2.82346	2.66355	1423017_a_at
Tacstd2	-0.639143	-1.1535	-2.29026	0.904788	1.34543	-1.06068	0.137407	-2.71159	2.06905	0.255735	1.81215	1.65842	1.41869	1423323_at
Abcg1	-0.772676	-0.972168	-1.85784	0.617711	1.16418	-0.982737	-0.631866	-2.33455	1.41606	0.423773	2.37738	1.83948	2.60065	1423570_at
Ptger4	-0.595004	-0.734827	-2.61026	0.72911	1.06067	-0.993959	-0.209577	-2.875	1.84109	-0.406975	3.15694	3.29128	2.9478	1424208_at
Parm1	-0.778776	-0.902067	-1.01862	0.8308	0.954269	-0.955724	0.403454	-2.16036	0.565003	-2.2308	1.44802	2.7445	4.49653	1424214_at
Slc24a3	0.241505	-0.677813	-0.206895	0.418953	-1.02122	-1.18619	-1.62271	0.201132	-0.581968	0.0778447	2.35426	3.19614	1.88798	1424308_at
Sec14l2	-0.754152	-0.874748	-1.79266	0.525265	0.874388	-0.344166	-0.0858463	-2.09358	1.97249	-0.654167	2.04793	2.94421	2.34663	1424530_at
Cux1	-0.48236	-2.18453	-2.5407	0.813251	1.18539	-1.28646	0.637606	-3.20518	2.24352	0.387017	2.85329	2.94266	2.59139	1424667_a_at
Cux1	-0.48236	-2.18453	-2.5407	0.813251	1.18539	-1.28646	0.637606	-3.20518	2.24352	0.49666	0.988973	0.931817	-0.0647597	1424668_a_at
Sectm1a	0.60326	-0.87302	-0.617389	1.285	0.985734	-0.27728	0.259588	-1.60098	0.158241	-0.370179	2.72202	3.20782	3.96513	1425002_at
Tnfrsf19	-0.129657	-0.82451	-2.56969	1.58084	1.77464	-1.37539	-0.538571	-2.7312	2.83363	-0.229578	2.81205	3.22372	3.41036	1425212_a_at
Rab27a	-0.215637	-1.87942	-1.55491	0.63718	0.806496	-1.92339	-0.395283	-2.70467	0.260316	-0.414182	2.03445	2.67571	2.58667	1425284_a_at
Rab27a	-0.215637	-1.87942	-1.55491	0.63718	0.806496	-1.92339	-0.395283	-2.70467	0.260316	-0.438172	2.5623	3.79275	3.59603	1425285_a_at
Mall	-0.035467	0.0903914	-0.583501	0.879408	0.7665	0.271387	-0.275087	-0.997913	0.0015639	0.431081	2.31682	1.35759	1.13804	1425359_at
Galnt7	-1.10311	-0.760531	-1.75032	-0.183489	0.750713	-0.144995	-0.638123	-1.95119	1.68915	0.500061	1.32127	2.20486	1.70952	1425581_s_at
Cux1	-0.48236	-2.18453	-2.5407	0.813251	1.18539	-1.28646	0.637606	-3.20518	2.24352	1.15622	-0.1337	0.524089	1.0964	1425611_a_at
Cux1	-0.48236	-2.18453	-2.5407	0.813251	1.18539	-1.28646	0.637606	-3.20518	2.24352	0.576275	1.88555	2.30616	2.17459	1425612_at
Tgfbr3	-0.557393	-1.53936	-2.31446	0.58245	0.856449	-1.87971	-0.132351	-3.41734	1.79535	0.320368	1.6598	2.18601	1.91113	1425620_at
Il1rn	0.205188	0.995026	-1.19354	1.80929	1.01142	-0.250247	-0.677208	-1.71323	0.715481	0.0297284	2.88032	3.08854	2.12412	1425663_at
Trim7	-0.910364	-0.247542	-1.6825	0.116886	0.879019	0.0478708	-0.431958	-2.15657	1.62411	0.23332	1.94798	2.67486	2.52316	1425743_at
Sox6	-0.269305	-1.86672	-2.20072	1.27698	1.23277	-1.0977	1.07349	-2.34692	1.51434	-0.0534733	3.3667	3.79009	2.9785	1426018_a_at
Arhgdib	-0.226228	0.0920785	-0.236306	1.64824	1.4109	-0.0983584	0.00154602	-1.05372	0.589889	-0.401246	2.98486	3.07387	3.17833	1426454_at
Chst15	-1.02717	-0.828437	-3.31443	0.439488	1.21434	-1.16177	-0.489409	-3.65149	2.63814	-0.916895	0.997344	2.446	2.24872	1426514_at
Klhl5	-0.738349	-0.208483	-1.07501	-0.499035	0.261138	-0.162062	0.142452	-0.857717	-1.27376	0.155484	1.72726	1.29903	2.7586	1426530_a_at
Ano1	0.320068	-1.01731	-1.29796	-0.621582	0.0768779	-0.412375	0.846586	-1.76915	0.0317664	-0.625912	1.43901	3.15914	4.38922	1426571_at
Ets1	-0.709958	-0.0517773	-1.51655	0.375188	0.960397	0.0527269	-0.496075	-1.65348	1.50836	-0.575411	2.56578	2.55253	2.57167	1426725_s_at
Galnt7	-1.10311	-0.760531	-1.75032	-0.183489	0.750713	-0.144995	-0.638123	-1.95119	1.68915	-0.721054	0.861437	2.64356	2.96184	1426908_at
Plk2	-0.709341	0.262969	-2.59329	0.670231	0.962236	0.396023	-0.387856	-2.44706	1.71282	-0.16006	2.08642	2.69751	1.81264	1427005_at
Sox6	-0.269305	-1.86672	-2.20072	1.27698	1.23277	-1.0977	1.07349	-2.34692	1.51434	-0.679376	2.58471	3.3337	2.77118	1427677_a_at
Parm1	-0.778776	-0.902067	-1.01862	0.8308	0.954269	-0.955724	0.403454	-2.16036	0.565003	-0.519348	1.44633	1.70958	2.34701	1428891_at
Nuak2	-0.479956	-0.0628945	-2.36	0.860662	0.923309	-0.147401	0.0997844	-2.60176	2.16335	-0.581051	1.80765	2.59132	2.46298	1429049_at
Rab27a	-0.215637	-1.87942	-1.55491	0.63718	0.806496	-1.92339	-0.395283	-2.70467	0.260316	-0.370069	2.67876	3.51971	1.87084	1429123_at
Rhobtb1	-0.816529	-0.683699	-1.59945	0.241271	0.895368	-1.22128	-0.111215	-1.72309	0.852366	0.33733	2.83539	3.03069	2.51875	1429206_at
Rassf6	-0.575627	0.401506	-1.03317	0.430461	0.528136	0.626394	0.488433	-1.63311	1.36409	-1.487	1.57712	2.84548	4.62143	1429262_at
Rhobtb1	-0.816529	-0.683699	-1.59945	0.241271	0.895368	-1.22128	-0.111215	-1.72309	0.852366	-0.162805	1.70393	2.00901	2.02812	1429656_at
Slc16a9	-0.836594	-1.93475	-2.56784	0.459883	0.86723	-1.47342	0.36672	-2.59316	2.15654	0.171244	1.83749	2.31743	1.94699	1429726_at
Slc16a9	-0.836594	-1.93475	-2.56784	0.459883	0.86723	-1.47342	0.36672	-2.59316	2.15654	-0.78706	2.27686	3.88431	4.30467	1429727_at
Wdr65	-0.686029	-0.168462	-2.14567	0.384358	0.894298	-0.361206	-0.0485992	-1.56918	2.03601	-0.566907	2.36312	3.09941	3.46221	1429808_at
4930550C14Rik	-0.109174	0.211683	0.15563	0.220931	0.415637	-0.0202886	-0.0562441	-0.132832	-1.1722	0.531507	3.57347	3.2813	4.42013	1429824_at
Wdr65	-0.686029	-0.168462	-2.14567	0.384358	0.894298	-0.361206	-0.0485992	-1.56918	2.03601	0.457488	0.32095	-0.0644725	0.998112	1429869_at
Ipmk	-0.882935	0.282831	-2.06813	0.241507	0.982345	0.0118034	-0.445166	-2.39524	1.18084	0.855564	2.05371	2.11392	1.76153	1430031_at
Smoc2	-0.649509	-0.0403071	-2.57831	0.717093	1.20693	-0.0759687	-0.278145	-2.46804	1.91956	0.445891	2.01025	2.61383	1.44792	1431362_a_at
Tgfbr3	-0.557393	-1.53936	-2.31446	0.58245	0.856449	-1.87971	-0.132351	-3.41734	1.79535	-0.174538	1.68124	2.14692	1.75048	1433795_at
Elmod1	-0.202175	-0.619923	-1.78525	1.0986	0.69106	-1.23464	0.233333	-1.43182	0.989862	0.639363	2.21461	1.88855	1.6612	1434083_a_at
Mettl7a1	-0.597476	-0.310613	-2.03752	0.642156	0.972928	-0.391377	-0.0309733	-2.03125	1.85794	0.185597	1.82559	2.04121	1.93517	1434151_at
Mycl1	-1.16985	-1.27685	-2.44946	0.281937	1.25859	-1.35173	-0.2121	-2.53945	1.87668	-0.439755	2.13587	2.59169	2.15055	1434777_at
Sox6	-0.269305	-1.86672	-2.20072	1.27698	1.23277	-1.0977	1.07349	-2.34692	1.51434	-0.231405	4.19425	4.96022	2.64828	1434918_at
Kcnj16	0.191651	-0.246915	-0.951361	1.24189	-0.134418	-1.19603	-0.24232	-0.581263	1.19305	-0.744645	2.06195	2.59863	2.19374	1435094_at
Limch1	-0.837531	-1.01611	-1.80545	0.334654	0.847243	-0.427802	-0.0176685	-1.62424	0.717472	0.712264	1.66784	2.93623	3.96912	1435106_at
Limch1	-0.837531	-1.01611	-1.80545	0.334654	0.847243	-0.427802	-0.0176685	-1.62424	0.717472	0.289537	3.55018	4.06251	5.99165	1435321_at
Mall	-0.035467	0.0903914	-0.583501	0.879408	0.7665	0.271387	-0.275087	-0.997913	0.0015639	-0.357608	1.963	2.05708	2.02993	1435693_at
Nat8l	-0.362904	-2.02303	-2.30187	0.109575	0.441323	-0.575482	1.32011	-1.71933	1.31789	-1.18681	0.977997	3.77269	2.11681	1435842_at
Kcnj16	0.191651	-0.246915	-0.951361	1.24189	-0.134418	-1.19603	-0.24232	-0.581263	1.19305	-1.1227	2.02034	3.55055	2.95486	1436163_at
Satb1	-0.838786	-1.29294	-2.51436	0.698734	1.09808	-0.941854	0.258786	-2.50666	1.84488	-0.388321	2.60153	3.17631	3.64782	1436182_at
Ipmk	-0.882935	0.282831	-2.06813	0.241507	0.982345	0.0118034	-0.445166	-2.39524	1.18084	0.196051	1.68697	2.70233	1.44341	1436215_at
Nat8l	-0.362904	-2.02303	-2.30187	0.109575	0.441323	-0.575482	1.32011	-1.71933	1.31789	0.0115265	2.22825	3.20394	1.94343	1436702_at
Sox21	-0.848687	-1.94605	-2.31854	0.392427	0.803345	-1.76414	0.524771	-2.67389	1.82134	-0.256018	2.51597	2.74246	2.51399	1437059_at
Slitrk6	0.109371	0.505717	-2.73634	1.88105	1.61653	-0.0609503	-0.728767	-2.18203	2.09095	-0.218424	2.42036	3.4419	3.35735	1437231_at
F2r	-0.971212	0.23497	-1.84513	0.504376	1.14944	0.298058	-0.326224	-2.22928	1.99758	-0.476542	3.00906	3.02046	2.9339	1437308_s_at
Cux1	-0.48236	-2.18453	-2.5407	0.813251	1.18539	-1.28646	0.637606	-3.20518	2.24352	0.416344	2.3995	2.48432	1.92359	1437431_at
Ikzf2	-0.701494	-0.990764	-2.07983	0.655149	1.40127	-0.751542	-0.34625	-3.01588	2.07531	0.342818	2.82688	2.90383	3.23663	1437542_at
Clca2	-0.108324	-0.303895	-2.18568	2.00055	2.08564	-0.621928	-0.127271	-1.96204	1.87875	-0.683378	2.53204	2.64739	2.0148	1437578_at
Apcdd1	-0.764227	-0.325644	-2.48134	0.818452	1.49225	-0.665484	-0.0636056	-2.21538	1.83642	-1.20961	2.07588	2.31853	2.53371	1437604_x_at
Il22ra2	0.0573926	-0.37015	-0.418632	0.702526	1.13902	-1.40269	-0.759208	-0.824581	-1.17	-0.00743558	3.23468	3.39419	3.09177	1437665_at
Cux1	-0.48236	-2.18453	-2.5407	0.813251	1.18539	-1.28646	0.637606	-3.20518	2.24352	0.369715	2.03012	1.3382	1.33664	1437686_x_at
Ipmk	-0.882935	0.282831	-2.06813	0.241507	0.982345	0.0118034	-0.445166	-2.39524	1.18084	0.512606	2.13947	2.61128	1.84293	1437856_at
Ppp2r2c	0.00988624	-2.32251	-2.65524	1.48238	1.47196	-2.08158	0.112788	-3.18807	1.35223	-0.566713	2.04886	2.3745	4.84818	1438054_x_at
Clca5	0.401858	-0.35362	-1.79951	2.12908	1.67034	-0.52388	-0.0111317	-2.4559	1.57636	-0.409463	2.48721	3.26151	2.42824	1438109_at
Gpr64	-0.295298	-0.117264	-1.40109	0.801477	0.847051	-0.0792612	-0.956189	-2.23839	0.711533	0.168694	2.2267	2.60907	2.48263	1438350_at
Ppp2r2c	0.00988624	-2.32251	-2.65524	1.48238	1.47196	-2.08158	0.112788	-3.18807	1.35223	-0.0539924	3.66248	3.8061	3.85278	1438671_at
Pkp4	-0.849499	-0.470577	-2.47505	0.314844	0.998375	0.171196	-0.380353	-2.96836	2.27644	-0.83593	0.903724	2.48637	1.45054	1438677_at
Figf	-0.286792	1.59342	-1.48805	2.16319	2.27849	1.1503	-0.780423	-2.29318	1.8702	0.543731	2.2661	1.69971	2.36902	1438953_at
Figf	-0.286792	1.59342	-1.48805	2.16319	2.27849	1.1503	-0.780423	-2.29318	1.8702	0.823595	2.75986	1.91501	1.96922	1438954_x_at
Satb1	-0.838786	-1.29294	-2.51436	0.698734	1.09808	-0.941854	0.258786	-2.50666	1.84488	-0.500902	1.98966	3.0929	2.45224	1439315_at
Trim7	-0.910364	-0.247542	-1.6825	0.116886	0.879019	0.0478708	-0.431958	-2.15657	1.62411	-0.376968	2.16593	2.78461	2.268	1439352_at
Satb1	-0.838786	-1.29294	-2.51436	0.698734	1.09808	-0.941854	0.258786	-2.50666	1.84488	1.25834	4.83433	4.24413	3.37439	1439449_at
Ppara	-0.855447	-0.395894	-2.28639	0.432946	0.797456	-0.274114	0.254147	-2.28566	1.83095	0.0463453	2.296	2.73866	2.64111	1439675_at
Gpr64	-0.295298	-0.117264	-1.40109	0.801477	0.847051	-0.0792612	-0.956189	-2.23839	0.711533	0.54836	3.05321	3.26279	4.15671	1439795_at
Tmie	-0.572632	-0.665455	-2.14514	0.887915	0.936266	-0.688835	0.512301	-3.0195	1.41399	1.40201	1.38675	0.406586	1.25249	1439838_a_at
Tgm3	0.167388	-0.385376	-1.21015	1.63742	0.932988	-0.626739	0.415955	-1.61273	0.899993	-0.803256	3.24999	2.56652	3.37311	1440150_at
Fzd10	-0.502364	-2.54937	-3.10656	1.25651	1.41884	-2.60291	0.170032	-3.5051	1.79636	1.37973	0.532064	-1.84928	0.302377	1440182_at
Aknad1	0.392595	0.256973	0.822425	-0.195602	-0.0492996	-0.177272	0.149138	0.966632	-0.23623	-0.298653	2.71694	3.21312	1.267	1440249_at
Limch1	-0.837531	-1.01611	-1.80545	0.334654	0.847243	-0.427802	-0.0176685	-1.62424	0.717472	1.37227	-0.235568	1.11983	2.92409	1440776_at
Tmie	-0.572632	-0.665455	-2.14514	0.887915	0.936266	-0.688835	0.512301	-3.0195	1.41399	-0.193228	1.55487	2.86917	1.83607	1441926_x_at
Cux1	-0.48236	-2.18453	-2.5407	0.813251	1.18539	-1.28646	0.637606	-3.20518	2.24352	1.05824	2.64139	1.70164	1.15695	1441956_s_at
Oas1f	0.662628	0.113894	-0.963395	2.05138	1.04316	-0.272907	-0.426794	-1.65607	1.73044	-0.209382	1.56708	2.64642	2.29896	1442389_at
Slc6a2	-0.844602	0.374434	-1.46945	0.746764	1.22734	0.319524	0.117904	-2.42613	0.637625	-0.249728	2.30381	3.44832	2.54553	1442449_at
Wnk2	-0.724573	-0.805391	-2.11402	0.653395	0.785614	-0.495311	0.591682	-2.58887	1.07583	0.546819	-0.169281	-0.760222	-0.72091	1443423_at
Apcdd1	-0.764227	-0.325644	-2.48134	0.818452	1.49225	-0.665484	-0.0636056	-2.21538	1.83642	-0.548422	1.8047	1.12307	2.82225	1443639_at
St3gal6	-0.701586	-1.71903	-2.2289	0.698937	1.00256	-1.91781	-0.329525	-1.81899	0.581543	-0.824106	-1.43494	-2.32132	-0.478047	1443740_at
Plk2	-0.709341	0.262969	-2.59329	0.670231	0.962236	0.396023	-0.387856	-2.44706	1.71282	1.15083	3.13386	1.35167	0.196857	1443780_at
Ppp2r2c	0.00988624	-2.32251	-2.65524	1.48238	1.47196	-2.08158	0.112788	-3.18807	1.35223	-0.064081	-1.06326	0.216441	1.63636	1443804_at
Abcc4	-0.701389	-1.60857	-2.1499	0.577186	0.864828	-1.6181	0.125695	-1.90193	1.95379	-1.09327	1.88149	3.0097	1.87608	1443870_at
Cd55	-0.410883	-0.207291	-2.17964	0.810102	1.17453	-0.365584	-0.155871	-2.14985	1.57075	0.289183	3.66582	3.68175	2.98936	1443906_at
Tmie	-0.572632	-0.665455	-2.14514	0.887915	0.936266	-0.688835	0.512301	-3.0195	1.41399	0.738151	1.84556	2.34891	1.89549	1443964_at
Klhl5	-0.738349	-0.208483	-1.07501	-0.499035	0.261138	-0.162062	0.142452	-0.857717	-1.27376	0.902806	1.06776	1.28478	2.22322	1444486_at
Pak6	-0.0213903	-0.920668	-2.39766	1.40257	1.23383	-0.658325	-0.311361	-2.94688	1.36426	1.74707	1.74909	1.93694	2.73134	1445475_at
Il20ra	-0.156258	-1.55733	-2.20555	1.468	1.42935	-1.2199	0.855237	-2.12914	1.59508	-0.29565	2.87286	5.23054	3.15835	1446498_at
Slc6a2	-0.844602	0.374434	-1.46945	0.746764	1.22734	0.319524	0.117904	-2.42613	0.637625	0.981115	0.648605	1.48483	1.71534	1447311_at
Sox6	-0.269305	-1.86672	-2.20072	1.27698	1.23277	-1.0977	1.07349	-2.34692	1.51434	1.54472	3.48604	2.15156	2.62037	1447655_x_at
Gna14	-0.196315	-1.44334	-2.33666	1.42766	1.29276	-1.34385	0.342988	-2.73604	1.30273	0.488426	2.62719	3.12581	3.64678	1447791_s_at
St3gal6	-0.701586	-1.71903	-2.2289	0.698937	1.00256	-1.91781	-0.329525	-1.81899	0.581543	-1.43165	0.54954	1.50319	4.61471	1447841_x_at
Tnfrsf19	-0.129657	-0.82451	-2.56969	1.58084	1.77464	-1.37539	-0.538571	-2.7312	2.83363	-0.589524	3.32877	3.51067	3.31766	1448147_at
Ifngr1	-0.536889	-0.66939	-2.30005	0.687286	1.09676	-0.771731	0.537246	-2.60943	1.72731	-0.754836	2.04615	3.24087	1.64121	1448167_at
Plbd1	-0.551766	-0.477783	-1.69857	1.22263	1.29237	-0.698888	-0.642017	-1.74777	1.67935	0.171929	3.42292	3.19215	2.32755	1448786_at
Fam3c	-0.461892	0.0452809	-0.507664	0.129397	0.521865	-0.0385255	-0.248227	-0.356455	0.127255	0.0594331	1.77381	1.04759	2.45053	1448904_at
Ppara	-0.855447	-0.395894	-2.28639	0.432946	0.797456	-0.274114	0.254147	-2.28566	1.83095	1.03347	1.84551	1.86195	3.2553	1449051_at
Apcdd1	-0.764227	-0.325644	-2.48134	0.818452	1.49225	-0.665484	-0.0636056	-2.21538	1.83642	-1.39625	1.38804	2.57318	2.11493	1449070_x_at
St3gal6	-0.701586	-1.71903	-2.2289	0.698937	1.00256	-1.91781	-0.329525	-1.81899	0.581543	0.0735073	3.84555	3.22582	4.96467	1449078_at
St3gal6	-0.701586	-1.71903	-2.2289	0.698937	1.00256	-1.91781	-0.329525	-1.81899	0.581543	0.249318	3.2066	2.10128	2.82707	1449079_s_at
Cysltr1	0.130377	0.549878	-1.40619	1.68465	1.21759	-0.0319314	-0.86068	-1.46693	0.725179	0.107182	2.1375	3.47021	2.81259	1449282_at
Figf	-0.286792	1.59342	-1.48805	2.16319	2.27849	1.1503	-0.780423	-2.29318	1.8702	1.76814	3.57726	2.61996	2.31442	1449528_at
Gna14	-0.196315	-1.44334	-2.33666	1.42766	1.29276	-1.34385	0.342988	-2.73604	1.30273	0.3434	2.97624	3.22385	3.22147	1449848_at
Epgn	-0.0363303	-0.638659	-1.00765	1.91947	1.30842	-0.68413	0.66097	-1.38744	-0.168784	-0.861495	4.1704	3.57084	2.57474	1449994_at
Scin	-0.660739	-0.126275	-1.80891	0.874472	1.27535	-0.656962	-0.179124	-1.79804	1.77933	-0.52711	2.0767	3.2109	2.80124	1450276_a_at
Ahr	-0.6561	0.407231	-2.49123	0.943327	1.55021	0.636608	-0.169925	-2.3271	2.16898	0.577029	2.27733	2.34222	2.69055	1450695_at
Wnt3	-0.232183	-1.7772	-2.63524	1.65906	1.60927	-1.63292	0.268176	-3.60063	1.89256	0.992177	3.82053	3.25412	3.57679	1450763_x_at
F2r	-0.971212	0.23497	-1.84513	0.504376	1.14944	0.298058	-0.326224	-2.22928	1.99758	-0.659626	3.39625	3.37956	3.5736	1450852_s_at
Cux1	-0.48236	-2.18453	-2.5407	0.813251	1.18539	-1.28646	0.637606	-3.20518	2.24352	-0.208187	1.23087	2.18942	1.67198	1451435_at
Ghr	-0.28734	-1.05834	-1.99577	0.734441	0.92103	-0.908273	-0.559587	-3.11119	1.8844	0.263297	1.7825	1.79863	2.19421	1451501_a_at
Il1rn	0.205188	0.995026	-1.19354	1.80929	1.01142	-0.250247	-0.677208	-1.71323	0.715481	-0.543918	2.8945	3.47146	2.72839	1451798_at
Sox21	-0.848687	-1.94605	-2.31854	0.392427	0.803345	-1.76414	0.524771	-2.67389	1.82134	-0.347872	2.119	2.5327	2.6425	1451835_at
Ghr	-0.28734	-1.05834	-1.99577	0.734441	0.92103	-0.908273	-0.559587	-3.11119	1.8844	0.170125	1.37306	1.53322	2.12348	1451871_a_at
Chst15	-1.02717	-0.828437	-3.31443	0.439488	1.21434	-1.16177	-0.489409	-3.65149	2.63814	-0.898747	1.74203	2.84057	1.77555	1452092_at
Ets1	-0.709958	-0.0517773	-1.51655	0.375188	0.960397	0.0527269	-0.496075	-1.65348	1.50836	-1.23167	1.79338	3.0537	1.68301	1452163_at
Pkp4	-0.849499	-0.470577	-2.47505	0.314844	0.998375	0.171196	-0.380353	-2.96836	2.27644	-0.491069	1.47059	2.15703	1.03019	1452209_at
Galnt7	-1.10311	-0.760531	-1.75032	-0.183489	0.750713	-0.144995	-0.638123	-1.95119	1.68915	-0.261394	1.81758	2.17355	3.16385	1452232_at
Wnk2	-0.724573	-0.805391	-2.11402	0.653395	0.785614	-0.495311	0.591682	-2.58887	1.07583	-0.103463	2.60914	3.34016	2.35242	1453355_at
2310007B03Rik	-0.168891	-1.12573	-1.87741	1.69877	1.32155	-1.0677	-0.305632	-2.30379	0.650741	-0.371762	2.1113	3.22495	2.43688	1453511_at
Limch1	-0.837531	-1.01611	-1.80545	0.334654	0.847243	-0.427802	-0.0176685	-1.62424	0.717472	1.31977	4.1199	3.64438	5.74736	1453802_at
Slc16a9	-0.836594	-1.93475	-2.56784	0.459883	0.86723	-1.47342	0.36672	-2.59316	2.15654	0.0637364	1.984	3.22432	3.00276	1454104_a_at
St3gal6	-0.701586	-1.71903	-2.2289	0.698937	1.00256	-1.91781	-0.329525	-1.81899	0.581543	0.629102	2.22174	0.769982	1.86409	1454246_at
Rab27a	-0.215637	-1.87942	-1.55491	0.63718	0.806496	-1.92339	-0.395283	-2.70467	0.260316	0.191426	2.75483	3.13159	1.75759	1454438_at
Apcdd1	-0.764227	-0.325644	-2.48134	0.818452	1.49225	-0.665484	-0.0636056	-2.21538	1.83642	-1.30808	1.22661	2.09664	1.49184	1454822_x_at
Mettl7a1	-0.597476	-0.310613	-2.03752	0.642156	0.972928	-0.391377	-0.0309733	-2.03125	1.85794	0.00229952	1.77543	2.03966	1.98561	1454858_x_at
Pak6	-0.0213903	-0.920668	-2.39766	1.40257	1.23383	-0.658325	-0.311361	-2.94688	1.36426	1.16114	2.72847	1.43141	2.49206	1455200_at
Abcg1	-0.772676	-0.972168	-1.85784	0.617711	1.16418	-0.982737	-0.631866	-2.33455	1.41606	-0.586194	1.08532	2.18837	1.75276	1455221_at
Wipf3	0.859304	-0.0342506	0.100727	1.01023	0.337929	0.0715857	0.359325	0.263283	-2.69047	0.121139	3.16737	4.20091	1.05797	1455301_at
Wnk2	-0.724573	-0.805391	-2.11402	0.653395	0.785614	-0.495311	0.591682	-2.58887	1.07583	-0.428592	2.14525	2.90461	2.67462	1455424_at
Fzd10	-0.502364	-2.54937	-3.10656	1.25651	1.41884	-2.60291	0.170032	-3.5051	1.79636	0.295256	2.60209	3.68452	3.073	1455689_at
Paqr5	-1.2409	0.247183	-1.42971	-0.141746	1.07769	0.209071	-0.138249	-1.72388	1.5444	-0.347809	1.23679	1.88121	2.29356	1456152_at
Ipmk	-0.882935	0.282831	-2.06813	0.241507	0.982345	0.0118034	-0.445166	-2.39524	1.18084	0.696076	2.90401	2.89904	1.95922	1456200_at
Paqr5	-1.2409	0.247183	-1.42971	-0.141746	1.07769	0.209071	-0.138249	-1.72388	1.5444	-0.0169438	1.15181	0.985774	1.25968	1456348_x_at
Paqr5	-1.2409	0.247183	-1.42971	-0.141746	1.07769	0.209071	-0.138249	-1.72388	1.5444	-0.335814	1.88869	2.03172	1.87962	1456654_at
Ikzf2	-0.701494	-0.990764	-2.07983	0.655149	1.40127	-0.751542	-0.34625	-3.01588	2.07531	-0.530699	1.84726	3.23279	2.47759	1456956_at
Ppara	-0.855447	-0.395894	-2.28639	0.432946	0.797456	-0.274114	0.254147	-2.28566	1.83095	-0.40565	2.02015	3.27017	2.99844	1457721_at
Ano1	0.320068	-1.01731	-1.29796	-0.621582	0.0768779	-0.412375	0.846586	-1.76915	0.0317664	0.131287	2.24863	2.25423	2.37282	1459713_s_at
Slc6a2	-0.844602	0.374434	-1.46945	0.746764	1.22734	0.319524	0.117904	-2.42613	0.637625	-0.0821217	2.59865	3.77627	3.15486	1460129_at
Cd55	-0.410883	-0.207291	-2.17964	0.810102	1.17453	-0.365584	-0.155871	-2.14985	1.57075	0.542549	2.61024	2.61702	2.56072	1460242_at
Cpxm2	-0.134738	-1.63447	-1.85196	1.39277	1.22497	-1.32476	0.153456	-1.66692	0.933139	-0.415472	3.07665	3.74984	3.65086	1460248_at
Fas	-0.336956	0.155301	-1.25925	0.492637	0.714517	-0.266226	-0.0205956	-2.14156	1.36147	0.773267	2.60965	1.97219	1.73042	1460251_at
Paqr5	-1.2409	0.247183	-1.42971	-0.141746	1.07769	0.209071	-0.138249	-1.72388	1.5444	-0.852078	1.74873	2.40629	1.54001	1460459_at

## Sheet: Constantly Expressed
Supplementary Data 2. List of subsets of genes in their correlation of changes in histone marks and gene expression between EA-HFSCs and LC-HFSCs
3) Constantly Expressed
ChIP Signal (log2)	LC-HFSCs / EA-HFSCs	LC-HFSCs / EA-HFSCs	LC-HFSCs / EA-HFSCs	nEA / EA	nLC / LC	nEA / EA	nLC / LC	nEA / EA	nLC / LC	Array	Array	Array	Array	Probe ID
Gene Symbol	H3K4me3	H3K27me3	H3K9me3	H3K4me3	H3K4me3	H3K27me3	H3K27me3	H3K9me3	H3K9me3	PD42Bu / PD25Bu (log2)	PD25NonBu / PD25Bu (log2)	PD42NonBu / PD42Bu (log2)	PD21Bu_Divided / PD21Bu_Undivided (log2)	Probe ID
Atp6v0d1	-0.690776	0.902243	-1.86072	0.0210308	0.567784	0.606941	-0.320976	-1.94298	1.11652	0.0807964	-0.228294	-0.352519	-0.476323	1415671_at
Rab14	-0.978481	0.261069	-1.69292	0.123706	0.630741	0.423012	-0.629905	-2.52747	1.18182	-0.0953504	0.139115	0.0824216	0.273574	1415686_at
Dlg1	-1.08611	0.719913	-2.10529	-0.289827	1.00333	0.944067	0.0772046	-1.93114	2.41196	-0.112174	-0.261078	-0.344516	-0.282312	1415691_at
Canx	-0.97561	-0.0861694	-2.17334	0.293402	0.813047	-0.229311	-0.0615152	-2.3785	1.00357	-0.331654	0.481189	0.0949273	0.366554	1415692_s_at
Derl1	-0.99494	0.0967532	-2.70192	0.104026	0.679801	-0.142838	0.110809	-2.8566	1.2223	-0.0311427	0.182787	0.155726	0.159223	1415693_at
Sar1a	-0.839308	0.721386	-1.81787	-0.0678595	0.788773	0.880093	0.0643346	-1.54449	1.76024	-0.297907	-0.206265	0.260859	-0.0392783	1415696_at
G3bp2	-0.910624	-0.45289	-2.11655	-0.0468236	0.544597	-0.530347	-0.356164	-2.11974	1.08047	-0.276945	0.515164	0.156296	-0.334484	1415697_at
Ssr3	-0.927299	0.104254	-1.82206	0.0187581	0.691497	-0.346957	0.020735	-2.55627	1.67434	-0.526995	-0.152705	0.222118	-0.217947	1415700_a_at
Huwe1	-1.04635	-0.108428	-1.54851	-0.0412671	0.709499	0.993262	0.645372	-2.37949	1.01461	0.142996	0.313385	0.19236	0.198554	1415703_at
Copa	-0.877592	0.854619	-2.12015	0.11095	0.712867	0.584963	-0.469927	-2.81427	1.4007	-0.116374	-0.120136	-0.267632	-0.516931	1415706_at
Tug1	-1.15072	0.654385	-1.71208	-0.114939	0.687295	0.705319	-0.446108	-0.673635	1.33467	0.0918045	-0.18282	-0.318753	-0.112425	1415708_at
Snrnp27	-0.896754	-0.302777	-2.08656	-0.00543952	0.80127	-0.128455	-0.236332	-1.82456	1.51954	-0.105153	0.36612	0.078564	-0.0537777	1415714_a_at
Vta1	-0.934618	0.883196	-2.43288	0.182139	0.967748	1.07147	-0.773592	-2.88269	1.71818	0.166977	0.216033	-0.0692591	-0.163034	1415722_a_at
Cdc42	-0.861519	0.787048	-1.54751	-0.166354	0.719018	0.943951	0.00472804	-1.67801	0.419579	-0.244321	0.0192132	-0.154742	-0.139673	1415724_a_at
Apoa1bp	-0.621778	-0.578197	-1.63161	0.213289	0.636943	-0.267449	0.0919225	-2.74399	1.19522	-0.0552447	0.118232	-0.137644	0.0715605	1415727_at
Rab7	-0.601335	0.236338	0.172632	-0.00571765	0.31652	-0.311202	0.666346	0.321733	-0.148929	-0.155288	-0.0296681	0.124922	-0.0699392	1415734_at
Txndc12	-0.808716	0.139372	-2.7442	0.20313	0.829034	0.332505	-1.04095	-2.7196	1.8855	-0.157745	-0.0856375	-0.177525	-0.199158	1415738_at
Ncl	-0.908729	0.196388	-2.67208	0.132691	0.77713	0.356127	-0.159007	-2.36225	2.1436	-0.290249	0.248788	0.408762	0.130009	1415771_at
Ncl	-0.908729	0.196388	-2.67208	0.132691	0.77713	0.356127	-0.159007	-2.36225	2.1436	-0.484316	0.235499	0.239239	-0.157218	1415772_at
Ncl	-0.908729	0.196388	-2.67208	0.132691	0.77713	0.356127	-0.159007	-2.36225	2.1436	-0.17768	0.218875	0.18938	0.0538159	1415773_at
Spin1	-0.975895	0.408253	-1.30892	-0.0782878	0.799845	0.147548	-0.548983	-1.41877	1.54623	-0.10366	-0.527736	-0.0373435	-0.374704	1415794_a_at
Spin1	-0.975895	0.408253	-1.30892	-0.0782878	0.799845	0.147548	-0.548983	-1.41877	1.54623	-0.0498433	-0.608767	0.179418	-0.132639	1415795_at
Api5	-1.23532	-0.306447	-1.89779	-0.180506	0.963368	-0.432311	-0.230588	-1.86723	2.19647	-0.0285166	0.13071	0.13558	0.0114675	1415813_at
Serinc1	-0.750392	-0.824345	-1.9268	0.198073	0.819315	-0.47677	-0.417164	-2.03636	1.16481	0.312353	-0.0757662	-0.432641	-0.115099	1415838_at
Actr1a	-1.00584	-0.32351	-2.452	0.152962	0.87457	0.0878967	-0.432432	-2.92139	1.31308	-0.402666	-0.258502	0.153881	-0.0723839	1415873_a_at
Ghitm	-0.908694	0.413032	-1.7112	0.0168071	0.800792	0.520492	-0.901133	-1.79036	1.32507	0.177528	0.151266	-0.173427	-0.0996908	1415881_at
Ghitm	-0.908694	0.413032	-1.7112	0.0168071	0.800792	0.520492	-0.901133	-1.79036	1.32507	-0.127777	0.250391	0.223452	0.0684197	1415882_at
Hsp90b1	-0.876868	0.199142	-2.5773	0.1783	0.885035	0.300205	-0.298973	-2.919	1.76665	-0.328473	0.170377	-0.0623586	-0.0904597	1415889_a_at
Tpi1	-0.915571	0.45799	-2.02487	0.108121	0.826431	0.818421	-0.0486254	-2.47765	1.09072	-0.622983	0.214691	0.815497	0.194588	1415918_a_at
Map1lc3b	-0.847816	-0.625807	-1.68336	-0.0993986	0.554232	-0.511171	0.45898	-2.03749	1.67273	-0.176597	-0.135178	-0.0359382	-0.324574	1415928_a_at
Map1lc3b	-0.847816	-0.625807	-1.68336	-0.0993986	0.554232	-0.511171	0.45898	-2.03749	1.67273	0.62414	0.0901487	-0.405148	-0.241588	1415929_at
Map1lc3b	-0.847816	-0.625807	-1.68336	-0.0993986	0.554232	-0.511171	0.45898	-2.03749	1.67273	0.215336	0.0138789	0.131129	-0.0607482	1415930_a_at
Eif3h	-0.946479	-0.200035	-1.59161	0.118726	0.72812	0.458959	-0.440376	-1.55491	1.89548	-0.270281	0.0475004	0.435916	0.116016	1415962_at
Hnrnph2	-0.803076	-0.166256	-1.82205	0.0836567	0.950638	-0.224914	-0.409082	-1.64784	1.79117	-0.402199	-0.00759057	-0.0612555	-0.0668366	1415963_at
Rpl7	-0.892574	-0.0675674	-2.40038	0.0553054	0.812958	0.761962	-0.17047	-3.08509	1.58606	-0.322164	0.162111	0.112699	0.0501539	1415979_x_at
Smarcb1	-0.873203	-0.0807005	-2.423	0.0967634	0.869268	-0.0278558	-0.417051	-3.57922	1.35195	-0.549531	-0.212099	0.316297	0.172388	1416045_a_at
Ifrd1	-0.798801	0.269685	-2.40877	0.184865	0.808727	0.426696	-0.418007	-2.44259	1.51691	0.346282	0.245408	0.0881568	-0.109846	1416067_at
Raf1	-0.963022	-0.171913	-2.73275	0.138012	0.890134	-0.208505	-0.44999	-3.10943	2.61749	0.0197813	0.41766	0.0728859	0.292211	1416078_s_at
Rab1	-0.741736	0.229828	-1.79391	0.145719	0.504336	0.969173	-0.0562326	-1.76193	1.59554	-0.845151	-0.0784775	0.437394	0.0674727	1416082_at
Ywhaz	-0.965043	-0.569923	-1.87073	-0.0600948	0.655241	0.184885	0.813955	-2.93202	1.9134	-0.382935	0.0667631	0.36329	0.178169	1416102_at
Ywhaz	-0.965043	-0.569923	-1.87073	-0.0600948	0.655241	0.184885	0.813955	-2.93202	1.9134	-0.457393	-0.384069	-0.114949	0.402017	1416103_at
Fuca1	-0.643895	-0.210197	-1.85022	0.297501	0.624745	0.301986	-0.395204	-3.0947	1.80293	0.543985	0.45223	-0.0200173	0.272323	1416109_at
Prnp	-0.539698	-0.462101	-1.5032	0.0965671	0.714056	-0.402082	0.287117	-2.07987	0.974421	0.844706	0.107824	-0.514413	0.602896	1416130_at
Cops4	-0.72929	-0.4906	-1.7136	0.183961	0.979863	-0.180283	-0.38694	-2.22929	0.745997	-0.0108071	0.18358	0.073111	-0.180399	1416163_at
Crk	-1.14606	0.257534	-1.65892	-0.0474307	0.840099	0.0137682	-1.28413	-2.77102	0.132948	-0.00895967	-0.144793	0.212585	-0.138697	1416201_at
Glud1	-1.00553	0.192389	-1.94581	0.0381935	0.981866	-0.00924478	-1.77173	-2.40631	1.61284	0.184142	0.220066	0.0068065	-0.0588425	1416209_at
Eif3i	-0.921703	-0.236704	-2.17723	0.22136	0.863637	-0.0794748	-0.046031	-2.28798	1.9164	-0.616912	0.0636653	0.462926	0.00824091	1416233_at
Polr2g	-0.769003	0.383483	-1.65574	0.168948	0.67402	0.195724	-0.851546	-2.1957	0.595602	-0.219379	-0.00785667	-0.113928	-0.311708	1416270_at
Ufc1	-0.944651	-1.03831	-2.13808	0.0810422	0.915936	-0.718541	0.155418	-1.45417	1.66857	-0.23734	0.229331	0.415898	0.0176909	1416327_at
Acox1	-0.98249	0.0198233	-1.76552	-0.0497962	0.992425	0.227159	-0.316102	-1.94386	0.216106	0.11952	0.110278	-0.148429	-0.201385	1416408_at
Acox1	-0.98249	0.0198233	-1.76552	-0.0497962	0.992425	0.227159	-0.316102	-1.94386	0.216106	-0.0922855	-0.0987298	-0.128398	-0.153536	1416409_at
Ssb	-1.16823	-0.262862	-2.50918	-0.0623463	0.919952	0.206652	-0.109107	-2.24722	1.93789	-0.00750134	0.259951	0.0448273	0.168808	1416421_a_at
Ssb	-1.16823	-0.262862	-2.50918	-0.0623463	0.919952	0.206652	-0.109107	-2.24722	1.93789	-0.310514	-0.110758	-0.374515	-0.369292	1416422_a_at
Ssb	-1.16823	-0.262862	-2.50918	-0.0623463	0.919952	0.206652	-0.109107	-2.24722	1.93789	-0.231172	-0.483238	-0.730351	-0.570624	1416423_x_at
Rab5a	-1.01882	0.443783	-2.19435	0.0714501	0.924027	0.523406	-0.373108	-2.31726	2.25849	0.160197	0.249897	-0.0706565	0.0766762	1416426_at
Ddx3x	-1.01172	0.23881	-2.47388	-0.0199527	0.791647	0.426135	-1.2222	-2.52456	1.78349	-0.176296	-0.015321	0.106622	0.00611785	1416467_at
Psma6	-0.969746	-0.0264802	-2.19038	0.039403	0.871892	0.228647	-0.31668	-2.34828	1.35943	-0.333532	0.0785657	0.0915929	-0.0583814	1416506_at
Tm9sf3	-0.851212	-0.359167	-1.80462	-0.0644788	0.857008	0.191054	0.672325	-2.37348	1.4791	-0.234637	0.203478	0.0791821	-0.104096	1416509_at
Tox4	-0.955066	0.639569	-1.69043	0.00228551	0.953961	0.0944466	-1.32468	-1.84248	0.7197	0.108895	0.0848699	0.0368348	-0.324261	1416574_at
Stub1	-1.01551	-0.334485	-2.48709	0.0754306	0.89217	0.0783842	-0.031142	-2.57127	1.79361	-0.396541	-0.0912008	0.386513	-0.161799	1416580_a_at
Rcan1	-0.737569	0.479904	-1.37319	0.0978843	0.97773	-0.0552031	-0.0854921	-2.03828	0.347296	-0.512442	-0.0747186	0.551874	0.305001	1416600_a_at
Rcan1	-0.737569	0.479904	-1.37319	0.0978843	0.97773	-0.0552031	-0.0854921	-2.03828	0.347296	0.274792	-0.481012	-0.0448841	0.122144	1416601_a_at
Dync1h1	-1.01066	-0.111212	-2.3848	0.0808915	0.795067	-0.130336	0.556458	-2.98014	1.37798	-0.0915336	-0.170258	0.242964	-0.052763	1416648_at
Clic1	-0.993355	0.106467	-2.31472	-0.0132778	0.723409	0.298776	-0.419976	-3.09229	1.06101	-0.111007	-0.0101821	-0.114731	-0.248072	1416656_at
Setdb1	-1.15273	-0.253104	-0.963785	0.106054	0.689003	0.152113	0.145725	-1.00537	0.638744	0.137406	0.36184	-0.188866	0.384424	1416670_at
Srsf6	-0.890757	-0.502337	-1.65824	0.172653	0.873059	-0.472096	-0.197017	-2.23518	1.9916	-0.350876	-0.233582	0.132506	-0.0113362	1416720_at
Srsf6	-0.890757	-0.502337	-1.65824	0.172653	0.873059	-0.472096	-0.197017	-2.23518	1.9916	-0.276325	0.0389969	0.321404	0.0409332	1416721_s_at
Hmg20a	-0.929978	0.529718	-2.07196	-0.0194933	0.870264	0.475256	-0.514778	-2.59054	0.87176	-0.0144304	0.119786	-0.170925	0.149925	1416722_at
Top2b	-0.92541	-0.187466	-3.13224	-0.00122546	0.720438	-0.165709	-0.243153	-2.95831	2.97048	-0.32946	-0.0381714	0.131519	0.119107	1416731_at
Top2b	-0.92541	-0.187466	-3.13224	-0.00122546	0.720438	-0.165709	-0.243153	-2.95831	2.97048	-0.324056	-0.00338161	0.15403	0.108289	1416732_at
Asah1	-0.993029	-0.388319	-2.16302	-0.0541029	0.745052	-0.29509	0.170191	-2.77743	1.53811	0.341087	0.138031	-0.139667	-0.210049	1416735_at
Casc3	-0.871371	0.599549	-1.56809	0.0837615	0.768281	0.346861	-0.860231	-1.81653	1.09838	-0.0907084	0.00623916	0.0791383	-0.12303	1416736_at
Med20	-1.04806	0.0682007	-2.19375	0.0256871	1.06571	-0.0341823	-0.628327	-2.77182	0.979993	-0.135776	-0.104709	-0.204817	0.0402445	1416826_a_at
Ubl5	-1.16587	-0.361547	-3.16763	-0.064534	0.91153	0.133166	-0.470224	-2.53855	2.68427	0.334351	0.147211	-0.0640961	0.117487	1416848_at
St13	-0.853341	0.0183539	-2.32484	0.17495	0.748847	0.459078	-0.932493	-2.55811	1.77506	0.998662	1.37973	0.135386	0.545238	1416851_at
3230401D17Rik	-0.861458	0.178584	-2.49153	0.0126564	0.71795	0.325205	-0.813871	-2.63139	2.70814	0.205785	0.157909	0.140003	-0.141384	1416856_at
Irf3	-0.859473	-0.232305	-2.94435	0.305443	0.981316	-0.429999	-0.0767394	-3.32715	2.24563	0.0901173	0.551071	0.333666	-0.244377	1416898_a_at
Anapc5	-0.587583	0.220186	-1.1515	0.199601	0.409162	0.173065	-0.896716	-1.74651	1.03185	-0.0786966	-0.110127	0.182579	0.216628	1416906_at
Tsn	-1.03159	-0.29426	-1.78813	0.208932	1.02368	-0.237209	-0.0445925	-2.4657	1.37108	0.189498	0.505051	-0.349929	0.0283224	1416907_at
Tsn	-1.03159	-0.29426	-1.78813	0.208932	1.02368	-0.237209	-0.0445925	-2.4657	1.37108	-0.128195	-0.15859	0.261887	0.0749229	1416908_s_at
Polr1c	-0.952431	0.348369	-2.48094	-0.0667752	0.754692	0.594491	-0.633518	-2.60485	1.9374	0.0488976	0.221608	0.0336698	0.178632	1417041_at
Lcmt1	-0.831125	-0.402051	-0.910021	-0.0273744	0.992138	0.226971	0.370489	-1.34413	0.799885	0.362782	0.407356	-0.0559901	-0.15002	1417044_at
Gmfb	-0.751647	-0.248568	-2.25235	0.257429	0.622515	0.398754	-0.215539	-3.3397	2.26205	-0.257621	-0.0475597	0.314592	0.116974	1417069_a_at
Qk	-1.12767	0.0762077	-1.61605	0.0357306	0.921172	0.130256	-0.536113	-2.62124	1.25038	-0.257029	0.903989	0.963928	0.565867	1417073_a_at
Tpd52l2	-0.810074	0.803961	-1.95001	-0.0237831	0.784922	0.459	-0.35666	-1.82848	1.28733	0.0154947	0.332801	0.136407	-0.473763	1417106_at
Tpd52l2	-0.810074	0.803961	-1.95001	-0.0237831	0.784922	0.459	-0.35666	-1.82848	1.28733	-0.00309662	0.555996	0.459539	0.0459548	1417107_at
Map3k12	-0.927897	-0.0303337	-2.44284	-0.0316588	0.722636	0.500623	0.336795	-3.04053	1.88466	-0.016816	-0.30243	-0.110396	-0.126378	1417115_at
Dnaja2	-1.11672	-0.356935	-2.23168	-0.0695055	1.06515	0.0635165	0.270248	-3.08928	1.8112	0.0805155	0.0490864	-0.54686	-0.136753	1417182_at
Dnaja2	-1.11672	-0.356935	-2.23168	-0.0695055	1.06515	0.0635165	0.270248	-3.08928	1.8112	-0.195466	0.107689	0.182884	-0.0937003	1417183_at
Wwc2	-0.975384	-0.011529	-2.02136	-0.200912	0.471797	0.354953	-0.00368774	-2.01339	2.01194	0.813778	0.414551	-0.631377	0.190285	1417195_at
Wwc2	-0.975384	-0.011529	-2.02136	-0.200912	0.471797	0.354953	-0.00368774	-2.01339	2.01194	0.326809	0.0256508	-0.22058	-0.305841	1417196_s_at
Wwc2	-0.975384	-0.011529	-2.02136	-0.200912	0.471797	0.354953	-0.00368774	-2.01339	2.01194	0.0191748	-0.0668481	0.208498	0.473544	1417197_at
Wwc2	-0.975384	-0.011529	-2.02136	-0.200912	0.471797	0.354953	-0.00368774	-2.01339	2.01194	1.0658	0.478636	-0.181243	1.21583	1417198_at
Uba3	-0.900062	1.09443	-1.09689	0.207235	0.888644	0.389728	-0.630071	-1.51627	0.864221	0.0706731	0.204607	-0.217964	-0.0315707	1417202_s_at
Fam192a	-1.00422	-0.015275	-2.73975	-0.00374795	0.756178	0.44816	-0.800971	-3.29984	2.09696	-0.0398954	0.0483555	0.16377	0.116562	1417243_at
Cdk9	-0.956372	-0.217582	-2.15789	-0.0119295	0.521331	-0.266704	-0.0257972	-2.36603	1.8845	-0.212253	0.037186	0.190081	0.135311	1417269_at
Acot13	-0.811748	-0.45299	-2.18761	0.282956	0.635635	0.162627	0.276175	-1.93306	1.66409	0.103612	0.07077	0.126754	0.178249	1417316_at
Ercc1	-0.914251	-0.26208	-1.45449	-0.123429	0.814462	-0.664956	-0.374396	-1.59405	1.12387	-0.54411	-0.124061	-0.412917	-0.33677	1417328_at
Ppp2ca	-0.927438	1.23743	-1.58144	-0.0948654	0.54387	0.560276	-0.569247	-2.86735	1.3152	-0.351514	0.00511658	0.205208	-0.0750212	1417367_at
Entpd5	-1.01694	0.568827	-1.65586	0.0130257	0.807853	0.576687	0.191602	-1.88064	0.674136	0.0809455	0.349461	-0.462439	-0.201307	1417382_at
Entpd5	-1.01694	0.568827	-1.65586	0.0130257	0.807853	0.576687	0.191602	-1.88064	0.674136	0.521882	0.177979	-1.06567	-0.713945	1417383_at
Entpd5	-1.01694	0.568827	-1.65586	0.0130257	0.807853	0.576687	0.191602	-1.88064	0.674136	0.0430853	-0.215266	0.105191	-0.665706	1417384_at
Gnb1	-1.13627	0.478664	-2.57787	-0.129505	0.53143	0.565365	0.83396	-2.41828	1.51445	-0.32209	0.2625	0.0726035	-0.0751873	1417432_a_at
Arid1a	-1.12688	-0.344048	-2.56522	-0.34998	0.39047	-0.0308898	-0.904122	-2.65345	2.39793	-0.522721	-0.355031	0.37278	-0.102047	1417440_at
Pex3	-0.809423	0.921971	-1.9181	0.0832896	0.843512	1.0708	0.157559	-1.86786	1.95241	0.0268719	0.156303	-0.167211	-0.0239932	1417442_a_at
Cap1	-0.761686	-0.402712	-2.10154	0.263125	0.751566	-0.000798834	0.397511	-3.35455	1.84485	0.0478817	0.299388	0.14484	-0.164418	1417461_at
Cap1	-0.761686	-0.402712	-2.10154	0.263125	0.751566	-0.000798834	0.397511	-3.35455	1.84485	0.285359	0.42616	0.099367	0.0631707	1417462_at
Fnta	-1.19576	0.789593	-1.41354	-0.06644	1.11435	0.922109	-0.772841	-1.36048	0.821441	0.152549	0.0653139	-0.0748206	-0.114166	1417465_at
Nit1	-0.88358	0.152899	-2.04907	0.0988702	0.846778	0.883706	0.0214996	-1.63746	1.82464	0.290995	0.269055	-0.360737	0.301484	1417468_at
Nit1	-0.88358	0.152899	-2.04907	0.0988702	0.846778	0.883706	0.0214996	-1.63746	1.82464	0.238986	-0.131388	0.258876	0.532895	1417469_at
Myh9	-0.863034	-0.0358215	-2.16513	0.328838	0.778656	-0.303881	-0.268059	-3.08341	1.43957	-1.00815	-0.640248	0.370198	-0.188453	1417472_at
Vps4a	-0.987651	0.647896	-1.2629	0.000594007	0.681988	0.853016	-1.03134	-1.34643	0.485205	-0.0849193	-0.0433587	0.0656314	0.236805	1417510_at
Elf1	-0.937931	-0.263464	-2.07156	0.0716219	0.671815	0.383959	-0.8883	-2.4082	2.13276	-0.0560505	-0.23293	0.051118	0.322748	1417540_at
Gmppa	-0.883479	-0.644249	-1.5176	0.0915672	0.898841	-0.186603	0.0729574	-1.6602	1.37238	-0.0259019	-0.12203	0.0723382	-0.681306	1417578_a_at
Gmppa	-0.883479	-0.644249	-1.5176	0.0915672	0.898841	-0.186603	0.0729574	-1.6602	1.37238	-0.0471202	-0.0619414	0.300275	-0.849521	1417579_x_at
Mtor	-1.06691	0.790068	-1.90487	-0.0575616	0.77532	-0.085214	-0.264808	-2.76988	2.0839	0.0108637	-0.077831	0.0913791	-0.239794	1417592_at
Sdc4	-0.781759	-0.651075	-2.09514	0.13597	0.73132	-0.587971	-0.0326182	-2.47958	1.86658	0.0263135	-0.220206	-0.310879	-0.271344	1417654_at
Eif2s2	-0.841072	-0.261037	-1.67663	0.198675	0.784806	-0.0141369	-0.694132	-2.14926	1.12826	-0.264366	0.503013	0.395044	0.293716	1417712_at
Eif2s2	-0.841072	-0.261037	-1.67663	0.198675	0.784806	-0.0141369	-0.694132	-2.14926	1.12826	-0.277938	0.234512	0.49176	-0.326359	1417713_at
Ppfibp2	-0.710354	0.171271	-1.28926	-0.108964	0.620404	-0.0412567	0.351491	-2.15543	0.6594	0.407281	0.115483	-0.0866166	-0.250699	1417801_a_at
Serinc3	-0.847301	0.148382	-2.06822	0.0907282	0.736824	0.367339	0.111351	-2.09228	1.65541	0.209659	0.0853811	-0.365815	-0.27275	1417815_a_at
Serinc3	-0.847301	0.148382	-2.06822	0.0907282	0.736824	0.367339	0.111351	-2.09228	1.65541	0.628847	0.160604	-0.118794	0.397936	1417816_s_at
Synj2bp	-0.921386	0.786689	-1.76223	0.0403064	0.798799	1.26861	0.0023109	-2.68055	0.85578	0.30022	0.103426	-0.150495	0.0442074	1417834_at
Tmem9b	-0.915612	0.587406	-2.41478	-0.0386253	0.684557	0.537271	-0.28414	-2.16631	2.51566	0.210778	0.698517	0.51692	0.15579	1417874_at
Sfxn3	-0.873632	-0.554097	-2.45043	0.230162	0.863385	-0.648336	0.00384411	-2.63433	1.87137	0.285958	0.554327	-0.0704938	0.0421715	1417893_at
Mrpl39	-0.94165	0.24774	-1.76947	0.108063	0.97751	0.0690527	-0.377913	-2.20353	1.45898	-0.108831	0.016279	0.182461	0.0404378	1417966_at
Sh3glb1	-1.02218	-0.29601	-2.07394	-0.23294	0.706833	-0.526291	-0.632246	-2.61514	2.26959	-0.167412	0.0879696	0.329476	0.241348	1418010_a_at
Sh3glb1	-1.02218	-0.29601	-2.07394	-0.23294	0.706833	-0.526291	-0.632246	-2.61514	2.26959	-0.0141963	-0.135139	0.543571	-0.0734983	1418011_a_at
Sh3glb1	-1.02218	-0.29601	-2.07394	-0.23294	0.706833	-0.526291	-0.632246	-2.61514	2.26959	-0.317499	-0.250245	0.100076	-0.184227	1418012_at
Pum2	-1.08666	0.350596	-2.00988	-0.128688	0.832772	0.147076	-0.985606	-2.17111	1.64034	0.32829	0.113985	-0.219444	0.108484	1418015_at
Pum2	-1.08666	0.350596	-2.00988	-0.128688	0.832772	0.147076	-0.985606	-2.17111	1.64034	0.0098705	0.0293921	0.0465548	-0.155714	1418016_at
Pum2	-1.08666	0.350596	-2.00988	-0.128688	0.832772	0.147076	-0.985606	-2.17111	1.64034	0.122753	0.112834	-0.129236	0.0402982	1418017_at
1110059G10Rik	-0.889794	0.21146	-2.02196	0.457455	1.08479	-0.188928	-1.05869	-2.44957	1.44731	0.161085	-0.0317184	-0.0211974	0.0140687	1418048_at
Ufd1l	-0.845527	-0.199369	-1.9111	0.213707	0.778198	-0.631227	-0.342945	-2.35214	1.47186	0.779004	0.396098	-0.451253	-0.496284	1418087_at
Tor1aip2	-0.738728	0.392686	-2.1925	0.191611	0.801087	0.48918	-0.699605	-2.65422	0.546389	-0.148589	0.253096	0.220246	0.11655	1418115_s_at
Tor1aip2	-0.738728	0.392686	-2.1925	0.191611	0.801087	0.48918	-0.699605	-2.65422	0.546389	-0.119713	-0.0861454	0.0585972	0.353371	1418116_at
Ndufs4	-0.78989	-0.000430206	-1.76439	0.0379969	0.617024	-0.125296	-0.455028	-1.91189	1.13532	0.840003	0.143543	-1.09731	-0.427474	1418117_at
Rbm8a	-0.879946	0.19242	-1.70604	0.127179	0.749177	-0.115028	-0.436701	-2.24242	0.817962	-0.34125	0.0664068	0.124086	0.00927431	1418119_at
Rbm8a	-0.879946	0.19242	-1.70604	0.127179	0.749177	-0.115028	-0.436701	-2.24242	0.817962	-0.188391	-0.513461	-0.778008	-0.505068	1418120_at
Ubfd1	-1.05539	0.293061	-2.4375	0.014984	0.802405	0.763508	-0.775849	-2.34365	1.39439	0.167757	0.317624	-0.00601666	0.206629	1418132_a_at
N4bp1	-1.0364	-0.279818	-1.69613	-0.00794283	0.870936	-0.157428	0.00804479	-1.75767	0.447613	0.424103	0.0233971	0.0132069	-0.295579	1418154_at
Wdr33	-0.866151	-0.349974	-1.50575	-0.0361869	0.794199	-0.495951	-0.109287	-2.22067	1.43355	-0.00957311	0.0192101	-0.131852	-0.0450709	1418338_at
Kif5b	-0.757221	0.355871	-2.20363	0.149137	0.694516	0.601362	-0.811246	-2.32413	1.24205	-0.0811991	-0.151732	-0.0377004	0.170381	1418427_at
Kif5b	-0.757221	0.355871	-2.20363	0.149137	0.694516	0.601362	-0.811246	-2.32413	1.24205	-0.452548	-0.0450886	-0.17488	-0.176975	1418428_at
Kif5b	-0.757221	0.355871	-2.20363	0.149137	0.694516	0.601362	-0.811246	-2.32413	1.24205	0.0574535	0.0978985	-0.590779	-0.285316	1418429_at
Kif5b	-0.757221	0.355871	-2.20363	0.149137	0.694516	0.601362	-0.811246	-2.32413	1.24205	-0.265629	-0.0015132	0.180195	-0.325946	1418430_at
Kif5b	-0.757221	0.355871	-2.20363	0.149137	0.694516	0.601362	-0.811246	-2.32413	1.24205	-0.237696	-0.00798033	0.22298	-0.29493	1418431_at
Mlx	-0.893148	-0.863464	-2.45168	0.111298	0.540663	-0.829051	0.276728	-2.31805	1.61166	0.173234	0.344222	-0.0928812	0.116962	1418437_a_at
Rnf141	-0.835861	0.167326	-1.73793	0.175903	0.989396	0.191715	-0.911925	-1.15463	0.954125	1.33789	0.281364	-1.60248	-0.0157706	1418466_at
Ccdc43	-0.961896	0.128297	-1.71122	0.0952561	0.943679	0.450069	-0.00624882	-2.32162	1.48043	-0.243482	-0.097401	-0.0779667	0.205814	1418543_s_at
Sf3b1	-1.01259	-0.11242	-2.13492	0.00270646	0.847628	0.589038	-0.210402	-2.17518	1.98578	-0.340275	-0.463264	-0.53623	-0.103293	1418561_at
Sf3b1	-1.01259	-0.11242	-2.13492	0.00270646	0.847628	0.589038	-0.210402	-2.17518	1.98578	-0.0404571	0.147823	0.255195	0.237444	1418562_at
Serbp1	-0.835527	-0.55684	-2.21781	0.271469	0.802542	0.222911	-0.142857	-2.80027	1.75287	-0.260017	0.249386	0.0617052	-0.114645	1418563_at
Serbp1	-0.835527	-0.55684	-2.21781	0.271469	0.802542	0.222911	-0.142857	-2.80027	1.75287	-0.406742	0.188167	0.337281	0.0371503	1418564_s_at
Serbp1	-0.835527	-0.55684	-2.21781	0.271469	0.802542	0.222911	-0.142857	-2.80027	1.75287	0.203153	0.0540058	0.0416921	0.143101	1418565_at
Yipf5	-0.870969	0.477047	-1.28194	0.0444781	0.728281	-0.0421673	-0.309633	-1.51979	1.11419	-0.0738414	-0.342389	-0.124614	-0.450131	1418576_at
Khdrbs1	-1.23109	-0.640583	-2.1344	-0.104897	0.815057	-0.269495	-0.0549136	-2.85964	1.7225	-0.182077	-0.185369	0.0847038	0.152874	1418628_at
Khdrbs1	-1.23109	-0.640583	-2.1344	-0.104897	0.815057	-0.269495	-0.0549136	-2.85964	1.7225	-0.770611	-0.660818	-0.00420339	-0.274474	1418629_a_at
Khdrbs1	-1.23109	-0.640583	-2.1344	-0.104897	0.815057	-0.269495	-0.0549136	-2.85964	1.7225	0.0731866	0.0461747	-0.16267	-0.250015	1418630_at
Ube2h	-0.953766	0.3746	-2.43605	-0.10078	0.769182	-0.0899486	-0.587732	-1.93439	2.08329	-0.0394706	-0.318641	-0.152018	-0.329533	1418631_at
Ube2h	-0.953766	0.3746	-2.43605	-0.10078	0.769182	-0.0899486	-0.587732	-1.93439	2.08329	0.131005	0.0409956	-0.328213	-0.070913	1418632_at
Col17a1	-1.05656	-0.0908047	-1.86679	0.0483893	0.995525	-0.258272	-0.769403	-2.46759	1.34465	-0.292549	-0.142759	0.234434	-0.44309	1418799_a_at
Sin3a	-0.981645	0.294757	-2.58746	0.194452	0.849502	0.931987	-0.600595	-2.53115	2.27843	-0.0624381	0.0180851	0.363801	0.283452	1419101_at
Sin3a	-0.981645	0.294757	-2.58746	0.194452	0.849502	0.931987	-0.600595	-2.53115	2.27843	0.349533	0.424576	0.615086	0.400128	1419102_at
Papd4	-1.10273	0.309966	-1.76423	0.133744	0.935602	0.908214	0.166213	-1.85393	1.02354	0.511527	0.540755	0.0838426	-0.0636114	1419183_at
Hipk3	-0.98408	-0.0554171	-2.62762	0.00634616	0.606808	-0.35671	-0.0476273	-2.79178	1.09895	0.0486337	-0.10482	0.118236	-0.25004	1419191_at
Rab14	-0.978481	0.261069	-1.69292	0.123706	0.630741	0.423012	-0.629905	-2.52747	1.18182	-0.189365	-0.00225478	0.134496	0.0849847	1419243_at
Rab14	-0.978481	0.261069	-1.69292	0.123706	0.630741	0.423012	-0.629905	-2.52747	1.18182	-0.128862	0.146377	0.390264	0.251325	1419244_a_at
Rab14	-0.978481	0.261069	-1.69292	0.123706	0.630741	0.423012	-0.629905	-2.52747	1.18182	0.147788	0.0681066	-0.0542597	0.360576	1419245_at
Rab14	-0.978481	0.261069	-1.69292	0.123706	0.630741	0.423012	-0.629905	-2.52747	1.18182	-0.111588	0.00859871	0.216082	0.0780369	1419246_s_at
Tcea1	-1.0712	0.548091	-1.69553	0.0390413	0.807797	0.196078	0.125487	-2.05789	1.07351	-0.0310313	0.0762263	0.0804108	0.12231	1419257_at
Tcea1	-1.0712	0.548091	-1.69553	0.0390413	0.807797	0.196078	0.125487	-2.05789	1.07351	-0.564529	0.0696003	0.324138	0.0692908	1419258_at
Adrm1	-0.761675	0.192926	-1.56313	0.0845446	0.633179	-0.0724662	0.0539388	-1.54435	1.48056	-1.05846	-0.541392	0.342112	0.641268	1419263_a_at
Tmem208	-1.13775	-0.0803032	-2.39346	0.0130065	0.888363	0.0605479	-0.115068	-2.4356	1.66927	-0.174642	0.122624	0.234934	0.153927	1419287_at
Gosr2	-0.753428	0.350871	-2.38585	0.208712	0.894335	-0.109851	-0.845863	-2.67042	2.24897	-0.0321818	0.313467	0.301282	0.215527	1419371_s_at
Gosr2	-0.753428	0.350871	-2.38585	0.208712	0.894335	-0.109851	-0.845863	-2.67042	2.24897	0.0807943	0.457877	0.185275	-0.557478	1419372_at
Ddx5	-0.867691	-0.353212	-2.95759	0.186137	0.755339	-0.169642	-0.0455819	-3.01241	2.04266	-0.0453264	0.227053	0.126964	0.369825	1419653_a_at
Actb	-0.771489	-0.732851	-1.65788	0.146511	0.736345	-0.110805	0.591989	-2.18433	2.36265	-0.651759	-0.0689966	-0.0540623	-0.129514	1419734_at
Cul2	-0.83923	0.681261	-2.86998	0.217975	0.79452	-0.0229493	-0.118684	-2.2572	2.16381	0.00894008	-0.638095	0.0281256	-0.679808	1419765_at
Eif3e	-0.950986	-0.0784129	-2.04453	0.25359	0.766166	-0.361415	0.130227	-2.23863	0.656127	1.74805	1.65578	0.18581	0.479743	1419822_at
Atxn2	-1.11506	0.00551701	-2.07635	-0.23342	0.810245	-0.460901	-0.296176	-2.24534	1.5334	-0.218892	-0.18096	0.214204	-0.277322	1419866_s_at
Nus1	-1.04298	-1.22529	-2.06663	-0.169984	0.580185	0.0118425	0.38773	-2.35687	1.48625	0.235654	0.354583	-0.0202393	0.536308	1419914_s_at
Nus1	-1.04298	-1.22529	-2.06663	-0.169984	0.580185	0.0118425	0.38773	-2.35687	1.48625	0.149996	0.164	-0.116819	0.293442	1419915_at
Tmed7	-0.792328	-0.0406683	-2.84023	0.223133	0.971511	0.152095	0.231642	-2.48752	2.61801	-0.332651	-0.443164	-0.686876	-0.208512	1419917_s_at
Tmed7	-0.792328	-0.0406683	-2.84023	0.223133	0.971511	0.152095	0.231642	-2.48752	2.61801	-0.224377	-0.12678	-0.312114	0.152409	1419918_at
Tmx3	-0.856016	0.214371	-1.95408	0.0565559	0.775076	0.265662	-0.822684	-2.04053	1.08751	-0.159841	-0.262172	0.48783	0.267507	1419925_s_at
Tmx3	-0.856016	0.214371	-1.95408	0.0565559	0.775076	0.265662	-0.822684	-2.04053	1.08751	-0.202586	-0.110114	-0.1972	0.115449	1419926_at
Csnk2a2	-1.02162	0.253111	-0.665902	-0.434218	0.699612	0.344907	0.250483	-0.891298	1.73729	0.490752	0.502601	-0.183206	0.0663723	1419935_s_at
Tnpo3	-0.966598	-0.594143	-2.06488	0.116369	0.906312	-0.311752	-0.0254493	-1.77545	1.29985	0.00929719	0.407939	0.0608437	0.471	1419950_s_at
Lman1	-0.645392	0.130169	-1.98135	0.183391	0.340716	0.33954	0.170337	-2.04371	1.90475	0.00422307	-0.232014	-0.307954	-0.414994	1419951_at
D8Ertd738e	-0.869044	-0.260748	-1.63868	0.161065	0.56305	-0.974909	-0.933037	-2.03919	1.7714	-0.327264	0.149133	0.00852378	-0.097313	1420074_at
Raf1	-0.963022	-0.171913	-2.73275	0.138012	0.890134	-0.208505	-0.44999	-3.10943	2.61749	0.0104374	0.0120353	-0.109344	0.403077	1420090_at
Krr1	-0.794779	0.44118	-1.36212	0.0856734	0.780533	0.256608	0.00605921	-2.33995	0.467899	0.0686152	0.228101	-0.0905303	0.185844	1420139_s_at
Abcf1	-0.732061	0.0381851	-1.98585	0.0470399	0.658677	0.129925	-0.211906	-3.06381	1.09413	-0.2734	0.195687	0.472254	-0.40924	1420157_s_at
Abcf1	-0.732061	0.0381851	-1.98585	0.0470399	0.658677	0.129925	-0.211906	-3.06381	1.09413	-0.355044	0.00818082	0.451498	0.0775087	1420158_s_at
Myh9	-0.863034	-0.0358215	-2.16513	0.328838	0.778656	-0.303881	-0.268059	-3.08341	1.43957	-0.0853765	-0.201946	-0.439357	0.538429	1420170_at
Myh9	-0.863034	-0.0358215	-2.16513	0.328838	0.778656	-0.303881	-0.268059	-3.08341	1.43957	-0.618023	-0.247402	0.301644	-0.032023	1420171_s_at
Myh9	-0.863034	-0.0358215	-2.16513	0.328838	0.778656	-0.303881	-0.268059	-3.08341	1.43957	-0.906789	-0.339376	0.355728	-0.161976	1420172_at
Mtpn	-1.07741	0.457507	-2.00947	0.0132709	0.697208	-0.0551901	-0.588366	-2.39867	1.92196	-0.0790034	0.0443011	0.0117498	0.00551576	1420472_at
Mtpn	-1.07741	0.457507	-2.00947	0.0132709	0.697208	-0.0551901	-0.588366	-2.39867	1.92196	-0.20821	0.0288221	-0.269976	0.0709648	1420473_at
Mtpn	-1.07741	0.457507	-2.00947	0.0132709	0.697208	-0.0551901	-0.588366	-2.39867	1.92196	0.0292484	0.0418567	-0.300259	-0.0148823	1420474_at
Mtpn	-1.07741	0.457507	-2.00947	0.0132709	0.697208	-0.0551901	-0.588366	-2.39867	1.92196	-0.199028	-0.079377	0.0442135	-0.183573	1420475_at
Dynlt3	-0.723048	0.0207743	-1.60818	-0.272004	0.533971	0.0688152	0.484186	-1.35803	1.57979	-0.0157525	0.0251437	-0.180844	0.0193997	1420614_at
Smad2	-1.15811	0.808942	-2.29556	-0.11211	0.883309	0.931138	0.0933473	-2.61849	1.52193	0.177973	0.303836	0.27276	-0.0106383	1420634_a_at
Nus1	-1.04298	-1.22529	-2.06663	-0.169984	0.580185	0.0118425	0.38773	-2.35687	1.48625	-0.0994985	0.119264	-0.149457	0.159191	1420646_at
Gdi2	-0.872119	-0.183712	-1.78293	0.114574	0.791632	-0.296493	-0.721131	-2.35664	1.67081	0.0352364	0.184548	0.0520028	0.0332981	1420814_at
Gdi2	-0.872119	-0.183712	-1.78293	0.114574	0.791632	-0.296493	-0.721131	-2.35664	1.67081	-0.0227499	0.0892222	-0.245583	-0.0332843	1420815_at
Crnkl1	-0.741032	0.196622	-2.238	0.140606	0.710361	0.421769	0.214192	-2.51451	1.99501	0.231642	0.150402	-0.565618	-0.837769	1420849_at
Crnkl1	-0.741032	0.196622	-2.238	0.140606	0.710361	0.421769	0.214192	-2.51451	1.99501	0.125935	0.243004	-0.202095	-0.104297	1420850_at
Dctn4	-0.648882	-0.364561	-2.22448	0.188791	0.623263	-0.0423937	-0.634511	-1.6983	2.09011	-0.0471226	0.00329287	-0.0825227	0.119802	1420861_at
Dctn4	-0.648882	-0.364561	-2.22448	0.188791	0.623263	-0.0423937	-0.634511	-1.6983	2.09011	0.649201	0.605238	-0.0995735	0.178772	1420862_at
Dctn4	-0.648882	-0.364561	-2.22448	0.188791	0.623263	-0.0423937	-0.634511	-1.6983	2.09011	0.31326	0.0585235	-0.385924	0.38595	1420863_at
Ywhab	-0.902238	0.270891	-1.77416	-0.185499	0.700613	0.168225	-0.402291	-1.78678	2.00269	-0.291865	0.08918	0.858246	0.544107	1420878_a_at
Ywhab	-0.902238	0.270891	-1.77416	-0.185499	0.700613	0.168225	-0.402291	-1.78678	2.00269	-0.110077	0.0697837	0.335802	-0.258791	1420879_a_at
Ywhab	-0.902238	0.270891	-1.77416	-0.185499	0.700613	0.168225	-0.402291	-1.78678	2.00269	-0.418661	0.073956	0.216821	-0.134846	1420880_a_at
Ppap2c	-1.01466	-0.397233	-1.40854	-0.156091	0.631839	-0.328135	0.0199408	-1.54968	1.23204	-0.0443955	-0.704152	-0.737759	1.7885	1420910_at
Usp9x	-1.04551	0.034265	-2.58513	-0.0580556	0.475823	0.828367	0.182864	-2.76353	1.81123	-0.0826464	-0.0756615	-0.288742	-0.301134	1420922_at
Usp9x	-1.04551	0.034265	-2.58513	-0.0580556	0.475823	0.828367	0.182864	-2.76353	1.81123	0.378496	0.451864	-0.128546	-0.0820201	1420923_at
Srrm1	-0.887159	0.390426	-1.99442	0.125135	0.586247	-0.0513158	-1.52407	-2.19891	1.73201	0.164823	0.0240247	0.138353	0.021276	1420934_a_at
Srrm1	-0.887159	0.390426	-1.99442	0.125135	0.586247	-0.0513158	-1.52407	-2.19891	1.73201	-0.06922	0.154656	0.112566	-0.0929309	1420935_a_at
Atrx	-1.08312	-1.34146	-2.16129	-0.0977953	0.610302	0.0595654	0.710004	-2.58676	0.483198	0.0375868	0.0789895	0.545526	0.173618	1420945_at
Atrx	-1.08312	-1.34146	-2.16129	-0.0977953	0.610302	0.0595654	0.710004	-2.58676	0.483198	-0.199237	0.132132	0.230627	0.28684	1420946_at
Atrx	-1.08312	-1.34146	-2.16129	-0.0977953	0.610302	0.0595654	0.710004	-2.58676	0.483198	0.0653516	0.253813	0.0958889	0.32134	1420947_at
Atrx	-1.08312	-1.34146	-2.16129	-0.0977953	0.610302	0.0595654	0.710004	-2.58676	0.483198	0.478656	0.479709	-0.281292	0.250079	1420948_s_at
Son	-1.05587	-0.435645	-3.00567	-0.0772827	0.838563	0.0487871	-0.0781406	-2.82086	2.57846	0.0429801	-0.537936	0.0250189	-0.275769	1420951_a_at
Son	-1.05587	-0.435645	-3.00567	-0.0772827	0.838563	0.0487871	-0.0781406	-2.82086	2.57846	-0.291511	-0.293027	0.214736	-0.0928272	1420952_at
Add1	-1.03816	-0.104781	-1.63471	-0.172793	0.810783	-0.0641556	-0.462794	-2.78144	0.67341	-0.124128	0.0351917	-0.0154944	-0.321912	1420953_at
Add1	-1.03816	-0.104781	-1.63471	-0.172793	0.810783	-0.0641556	-0.462794	-2.78144	0.67341	0.574324	-0.00587244	-0.098089	0.384421	1420954_a_at
Apc	-0.91631	0.170095	-1.89538	-0.097395	0.758538	0.665137	0.000453179	-2.14066	1.19483	0.0126354	-0.36435	-0.0573069	-0.417597	1420956_at
Apc	-0.91631	0.170095	-1.89538	-0.097395	0.758538	0.665137	0.000453179	-2.14066	1.19483	0.162081	-0.34806	-0.368804	-0.5603	1420957_at
Fancg	-0.926386	-0.173577	-1.89875	0.289325	0.756024	-0.0679919	-1.46496	-2.50641	1.7675	1.30078	-0.139172	-0.412765	-0.565815	1420960_at
Man1a2	-1.03952	-0.211118	-2.34489	0.034879	0.718056	0.349318	-0.0724833	-2.43065	2.34915	0.16997	-0.036904	-0.163148	0.376521	1420976_at
Man1a2	-1.03952	-0.211118	-2.34489	0.034879	0.718056	0.349318	-0.0724833	-2.43065	2.34915	-0.55786	-0.461617	0.0716939	0.134925	1420977_at
Smad5	-0.936912	-0.563901	-1.07655	0.132571	0.864175	-0.438951	0.0107311	-1.51345	0.162284	0.00985917	-0.442984	-0.122693	-0.371257	1421047_at
Mtdh	-0.895654	-0.0854622	-2.24743	0.13093	0.811057	-0.0442988	-1.14888	-2.46042	1.39418	0.561271	0.994869	0.447027	0.761517	1421110_at
Dst	-0.879459	0.54252	-2.48958	0.154959	0.960525	0.631324	-0.230245	-2.26586	2.2122	-0.0486427	-0.109794	0.113582	-0.136924	1421117_at
Cbll1	-0.924667	-0.22283	-2.56864	0.0590822	0.883348	0.599282	-0.480616	-2.93556	1.18241	0.356465	0.297058	0.0501606	-0.0477794	1421122_at
Rapgef1	-1.03439	0.116243	-1.71136	-0.0781201	0.966771	0.170798	0.227632	-1.54348	0.0381541	0.532987	-1.0266	-0.000611593	-0.368424	1421146_at
Dst	-0.879459	0.54252	-2.48958	0.154959	0.960525	0.631324	-0.230245	-2.26586	2.2122	0.945867	-0.342117	-0.465019	0.476373	1421276_a_at
Hipk1	-0.891481	-0.661563	-1.47793	0.10777	0.838231	-0.419532	0.397968	-2.44891	1.29154	0.278601	0.74699	0.115585	0.0837033	1421298_a_at
Qtrtd1	-0.819725	0.174874	-1.67506	0.15781	0.815875	0.200987	-0.250105	-2.1069	0.351973	0.394303	-0.0637425	-0.136529	0.345647	1421320_a_at
G3bp2	-0.910624	-0.45289	-2.11655	-0.0468236	0.544597	-0.530347	-0.356164	-2.11974	1.08047	-0.127984	0.0139816	0.0186225	-0.139286	1421323_a_at
Kremen1	-0.966543	0.287899	-1.90272	0.121361	0.922026	0.0302063	-0.502902	-1.1223	1.83358	0.754623	0.39263	0.166307	0.56517	1421387_at
Ralgapa1	-0.867595	0.456905	-1.33096	-0.403733	0.712477	0.338931	-0.372254	-1.49584	0.126978	0.670377	0.325118	0.0503702	-0.394714	1421448_at
Erc1	-0.903362	-0.44758	-2.26913	-0.10439	0.673274	0.297975	-0.0645165	-2.38071	2.10048	-0.153341	-0.461792	-0.110669	-1.25397	1421501_a_at
Med22	-0.90881	-0.0293473	-2.19948	0.195916	0.60507	0.534524	0.199601	-2.60507	2.20345	-0.126369	-0.267709	-0.222599	0.224134	1421528_a_at
Styx	-1.00784	0.356685	-1.6909	-0.164322	0.970624	0.554569	0.235852	-1.39602	1.80196	0.728054	0.435254	-0.234281	0.384915	1421664_a_at
Pcbp2	-0.818122	0.0532651	-1.26503	0.0835181	0.627398	-0.114201	0.0525553	-1.40984	2.02609	-0.216399	0.0368327	0.0785199	0.322857	1421743_a_at
Cox7a2l	-0.900007	-0.275468	-2.33429	0.31639	0.909489	0.077373	-0.674755	-2.0253	1.84873	-0.440864	0.11246	0.284696	0.162879	1421772_a_at
Kpna3	-1.08826	-0.156256	-1.28771	-0.207301	0.61962	0.0295523	-0.24242	-1.68192	0.810122	-0.00622409	0.131287	0.334433	-0.248851	1421828_at
Stag2	-0.945399	-0.215515	-2.39525	-0.00548392	0.843828	0.209811	-0.0840451	-2.42894	2.08047	0.152743	0.0107272	-0.1378	0.224885	1421849_at
Trim44	-1.06132	0.257696	-1.88794	-0.564716	0.271285	0.427047	-0.410198	-1.4079	1.91348	0.306596	-0.780375	-0.404721	-0.304659	1421869_at
Trim44	-1.06132	0.257696	-1.88794	-0.564716	0.271285	0.427047	-0.410198	-1.4079	1.91348	0.082172	-0.204078	0.123848	-0.428406	1421870_at
Mapk9	-1.01141	0.119513	-1.67789	-0.291898	0.627531	0.389237	-0.0909711	-2.16641	1.38131	-0.000980905	-0.900108	-0.317264	0.648396	1421876_at
Mapk9	-1.01141	0.119513	-1.67789	-0.291898	0.627531	0.389237	-0.0909711	-2.16641	1.38131	-0.164946	-0.320285	-0.0365599	0.0211859	1421877_at
Mapk9	-1.01141	0.119513	-1.67789	-0.291898	0.627531	0.389237	-0.0909711	-2.16641	1.38131	0.18159	0.0760993	-0.0887414	-0.387891	1421878_at
Tpp2	-0.817174	-0.44347	-1.67521	0.0191848	0.718522	-0.308447	0.178728	-2.20514	1.34658	-0.161144	0.30008	0.0746232	0.521065	1421893_a_at
Tpp2	-0.817174	-0.44347	-1.67521	0.0191848	0.718522	-0.308447	0.178728	-2.20514	1.34658	-0.0713754	0.502776	0.460073	0.128662	1421894_a_at
Mrpl19	-0.749447	0.578319	-1.123	0.270734	0.926639	0.276443	0.212168	-1.09986	1.14839	-0.0911885	1.60278	0.945755	1.91167	1421913_at
Mrpl19	-0.749447	0.578319	-1.123	0.270734	0.926639	0.276443	0.212168	-1.09986	1.14839	-0.335681	0.0431116	0.566183	0.4829	1421914_s_at
Zfp146	-0.860616	0.181709	-2.11101	0.0496275	0.763007	0.0505255	-0.388384	-2.04971	1.35389	0.194199	-0.197122	-0.27996	-0.185536	1422135_at
Sike1	-1.18099	0.211354	-0.849821	-0.092803	0.737121	-0.517612	-0.653884	-1.17114	1.55933	1.90644	1.18982	-0.48437	-0.461604	1422296_at
Itga6	-1.06196	0.275766	-2.06697	0.276467	0.804439	0.453112	0.102278	-2.2161	1.16726	0.00787016	-0.175528	0.683315	0.196988	1422444_at
Itga6	-1.06196	0.275766	-2.06697	0.276467	0.804439	0.453112	0.102278	-2.2161	1.16726	-0.274689	0.0135244	0.421856	-0.0304104	1422445_at
Sumo3	-0.509725	0.873941	-1.08104	0.0433663	0.268913	1.12356	-0.541927	-1.08239	1.07182	-0.260012	0.0198656	0.02699	0.003644	1422457_s_at
Smad4	-0.933952	0.215431	-1.99544	-0.0491723	0.813298	0.435975	0.333824	-1.87511	1.91077	0.201048	-0.204656	-0.166583	-0.239298	1422485_at
Smad4	-0.933952	0.215431	-1.99544	-0.0491723	0.813298	0.435975	0.333824	-1.87511	1.91077	0.0835628	-0.128738	-0.0108821	-0.181544	1422486_a_at
Smad4	-0.933952	0.215431	-1.99544	-0.0491723	0.813298	0.435975	0.333824	-1.87511	1.91077	-0.0642399	0.0401028	-0.440227	0.045119	1422487_at
Bnip2	-0.859984	0.0162285	-2.04812	0.00666969	0.771528	0.317133	-0.337205	-1.96319	0.878374	-0.572029	-0.521245	0.140813	-0.381535	1422490_at
Bnip2	-0.859984	0.0162285	-2.04812	0.00666969	0.771528	0.317133	-0.337205	-1.96319	0.878374	0.262207	0.0767874	-0.219041	-0.331696	1422491_a_at
Gna13	-0.911965	-0.0154835	-2.2885	0.0686942	0.891618	0.0522013	0.282322	-3.08218	2.1368	0.331156	0.115563	-0.237608	-0.757043	1422555_s_at
Gna13	-0.911965	-0.0154835	-2.2885	0.0686942	0.891618	0.0522013	0.282322	-3.08218	2.1368	0.379597	0.190163	0.368928	-0.304943	1422556_at
Sike1	-1.18099	0.211354	-0.849821	-0.092803	0.737121	-0.517612	-0.653884	-1.17114	1.55933	0.0758801	0.107846	0.166626	0.286594	1422594_at
Sike1	-1.18099	0.211354	-0.849821	-0.092803	0.737121	-0.517612	-0.653884	-1.17114	1.55933	0.275429	0.218968	0.0399647	-0.0452948	1422595_s_at
Rnase4	-0.718331	0.321683	-1.52493	-0.055947	0.641238	0.471769	-0.0148122	-2.52954	1.40075	0.0472924	0.0251055	-0.0848423	0.0822577	1422603_at
Arpp19	-1.05916	0.140392	-2.26314	-0.0685369	0.805825	0.320771	0.369403	-2.6302	0.960254	-0.250217	0.455697	0.300848	0.0669861	1422608_at
Arpp19	-1.05916	0.140392	-2.26314	-0.0685369	0.805825	0.320771	0.369403	-2.6302	0.960254	0.0814469	-0.0522416	-0.0548608	-0.231201	1422609_at
Syncrip	-1.06281	0.867196	-2.26972	-0.126958	0.710859	0.666029	-0.129513	-2.38793	2.29142	-0.232471	0.360402	0.276359	0.279506	1422768_at
Syncrip	-1.06281	0.867196	-2.26972	-0.126958	0.710859	0.666029	-0.129513	-2.38793	2.29142	-0.271654	-0.0892782	0.161376	0.0765157	1422769_at
Pafah1b2	-0.960419	0.101197	-1.76211	-0.0576847	0.643017	-0.135473	-0.389575	-2.2657	0.956243	-0.194492	-0.147234	-0.229907	0.0515627	1422791_at
Pafah1b2	-0.960419	0.101197	-1.76211	-0.0576847	0.643017	-0.135473	-0.389575	-2.2657	0.956243	-0.418632	-0.148958	-0.102534	-0.114318	1422792_at
Pafah1b2	-0.960419	0.101197	-1.76211	-0.0576847	0.643017	-0.135473	-0.389575	-2.2657	0.956243	-0.101985	-0.359955	-0.455441	-0.224528	1422793_at
Cul3	-0.959043	-0.623608	-2.83784	-0.0128376	0.829077	-0.470953	-1.05998	-2.01296	2.23833	0.100253	0.280377	0.168813	0.0534671	1422794_at
Cul3	-0.959043	-0.623608	-2.83784	-0.0128376	0.829077	-0.470953	-1.05998	-2.01296	2.23833	0.0925301	-0.199027	0.250321	-0.0742958	1422795_at
Canx	-0.97561	-0.0861694	-2.17334	0.293402	0.813047	-0.229311	-0.0615152	-2.3785	1.00357	-0.0920256	0.171024	0.125369	0.235947	1422845_at
Prkcd	-0.914478	-0.500037	-2.29632	-0.0407544	0.59335	-0.287583	0.194288	-2.66421	-0.0841418	0.0312362	-0.187926	-0.051255	-0.341805	1422847_a_at
Mgea5	-0.79019	0.271544	-2.1315	0.160323	0.761862	0.231291	-0.675506	-2.71103	2.02148	0.512497	0.407936	-0.079401	0.408852	1422900_at
Mgea5	-0.79019	0.271544	-2.1315	0.160323	0.761862	0.231291	-0.675506	-2.71103	2.02148	0.598217	0.11631	-0.348301	-0.77785	1422901_at
Mgea5	-0.79019	0.271544	-2.1315	0.160323	0.761862	0.231291	-0.675506	-2.71103	2.02148	0.802807	-0.0483071	-1.04518	-0.251389	1422902_s_at
Rnf114	-0.930227	0.556312	-2.29005	-0.0837999	0.727724	0.733314	-0.0287621	-2.21044	1.96535	0.217707	-0.139445	-0.304398	0.361014	1422959_s_at
Maea	-1.04961	-0.167305	-1.52871	-0.022393	0.784511	0.0327273	0.0201012	-1.21857	0.715656	-0.0907283	-0.170342	-0.134514	-0.177167	1423031_at
Stt3a	-0.85923	0.20922	-2.12646	0.154119	0.700785	0.279839	-0.843442	-2.47342	2.11234	0.61794	0.501712	-0.340487	-0.50487	1423033_at
Txndc17	-0.911311	0.471664	-2.12582	0.15488	0.732153	0.925843	-1.04549	-2.29935	1.68073	-0.407457	0.149265	0.408467	-0.276228	1423034_at
Txndc17	-0.911311	0.471664	-2.12582	0.15488	0.732153	0.925843	-1.04549	-2.29935	1.68073	-0.7819	-0.0659745	0.656909	-0.151394	1423035_s_at
Txndc17	-0.911311	0.471664	-2.12582	0.15488	0.732153	0.925843	-1.04549	-2.29935	1.68073	0.43443	0.398888	-0.50847	-0.51623	1423036_at
Ddx3x	-1.01172	0.23881	-2.47388	-0.0199527	0.791647	0.426135	-1.2222	-2.52456	1.78349	-0.352466	-0.100956	0.353402	0.0898658	1423042_at
Ddx3x	-1.01172	0.23881	-2.47388	-0.0199527	0.791647	0.426135	-1.2222	-2.52456	1.78349	-0.0769674	-0.0533352	-0.202582	-0.112594	1423043_s_at
Ncbp2	-0.901985	-0.390013	-2.45251	0.339933	0.903607	0.0941181	-0.383811	-2.86032	2.10074	-0.0945654	0.213538	-0.384706	0.0779457	1423045_at
Ncbp2	-0.901985	-0.390013	-2.45251	0.339933	0.903607	0.0941181	-0.383811	-2.86032	2.10074	-0.0317893	0.159311	0.0871967	-0.0975019	1423046_s_at
Derl1	-0.99494	0.0967532	-2.70192	0.104026	0.679801	-0.142838	0.110809	-2.8566	1.2223	-0.111165	0.00512088	0.087871	0.0604507	1423082_at
Yeats4	-0.67095	-0.365822	-1.50779	0.143585	0.746633	-0.0626592	-0.138258	-2.32811	0.606069	-0.032001	0.216576	0.218003	0.371654	1423105_a_at
Ube2b	-0.833739	0.500669	-2.16747	-0.0718595	0.554536	0.504874	-0.0848038	-2.4361	1.90386	0.542373	-0.0166211	-0.677604	-0.639033	1423106_at
Ube2b	-0.833739	0.500669	-2.16747	-0.0718595	0.554536	0.504874	-0.0848038	-2.4361	1.90386	0.425498	0.410328	-0.187157	-0.0675178	1423107_at
Ube2d3	-0.901345	0.365554	-2.30457	0.223204	0.794009	0.367819	-0.430694	-2.28017	2.18609	0.393298	0.49426	-0.262734	0.20073	1423112_at
Ube2d3	-0.901345	0.365554	-2.30457	0.223204	0.794009	0.367819	-0.430694	-2.28017	2.18609	-0.144508	0.194014	-0.154001	0.0559216	1423113_a_at
Ube2d3	-0.901345	0.365554	-2.30457	0.223204	0.794009	0.367819	-0.430694	-2.28017	2.18609	0.177615	-0.0443432	-0.793102	-0.122555	1423114_at
Cwc15	-1.02348	0.138019	-1.8157	-0.100401	0.833961	0.524739	0.0170668	-2.8408	1.41185	-0.2798	-0.00961878	-0.0321542	-0.0610406	1423133_at
Sri	-1.00225	0.808737	-1.56706	-0.386826	0.635604	0.811711	-0.690113	-1.64124	1.25233	0.762024	-0.316459	-0.49465	-0.712027	1423155_at
Abi1	-0.724571	0.372927	-1.7828	0.268452	0.897796	0.585402	-0.812323	-2.4846	2.23659	0.293284	0.339632	-0.217826	0.250671	1423177_a_at
Abi1	-0.724571	0.372927	-1.7828	0.268452	0.897796	0.585402	-0.812323	-2.4846	2.23659	0.0895134	1.13542	-0.41478	0.968399	1423178_at
Ubap1	-0.809632	-0.439958	-1.50733	0.273068	1.03084	-0.347011	-0.516242	-1.75263	1.16011	-0.410076	-0.507968	0.184819	0.186477	1423185_a_at
Ncor1	-1.08492	-0.00166305	-2.88822	-0.0540593	0.957414	0.330215	-0.800611	-3.10603	2.28426	-0.159134	-0.0482208	0.0351259	0.209216	1423200_at
Ncor1	-1.08492	-0.00166305	-2.88822	-0.0540593	0.957414	0.330215	-0.800611	-3.10603	2.28426	0.130673	0.0783329	0.0513355	0.0361528	1423201_at
Ncor1	-1.08492	-0.00166305	-2.88822	-0.0540593	0.957414	0.330215	-0.800611	-3.10603	2.28426	0.155283	0.0689684	-0.176701	0.363364	1423202_a_at
Spcs2	-0.915666	-0.0365826	-2.02378	0.0746909	0.527428	-0.386088	-0.297468	-2.3994	1.18241	-0.896235	-0.29062	0.451561	0.391865	1423215_at
Psmd5	-0.782745	0.232508	-2.05385	0.14314	0.789051	0.0353686	-0.0593431	-1.95889	1.54607	-0.176722	-0.0253957	0.161747	0.173928	1423234_at
Erp44	-0.97687	0.0571274	-2.24878	0.0486066	0.892576	0.310796	-0.0413724	-2.60401	0.918099	0.44935	0.106586	-0.351224	0.329023	1423246_at
Erp44	-0.97687	0.0571274	-2.24878	0.0486066	0.892576	0.310796	-0.0413724	-2.60401	0.918099	0.140726	0.420691	0.244068	0.297312	1423247_at
Luc7l2	-0.866065	0.0397289	-2.23017	0.0317715	0.664691	0.158455	-0.490903	-2.3764	1.54447	0.115923	0.0379612	-0.261771	-0.0670967	1423251_at
Zdhhc6	-0.792122	0.0176493	-1.62969	0.145646	0.740554	0.30707	-0.354533	-2.15659	1.28705	-0.00130728	0.307299	0.0136166	-0.283351	1423300_at
Copb1	-1.03842	0.287108	-1.54964	-0.0833775	0.519906	0.149553	-0.699218	-2.10099	0.385511	-0.206115	-0.191431	-0.0606089	0.169163	1423301_at
Yme1l1	-0.702743	0.210398	-1.94848	0.200756	0.89542	0.0905209	-0.882171	-1.92433	1.57591	-0.508582	-0.509855	0.485337	0.362905	1423360_at
Yme1l1	-0.702743	0.210398	-1.94848	0.200756	0.89542	0.0905209	-0.882171	-1.92433	1.57591	-0.0360692	-0.0369296	0.056483	0.0383774	1423361_at
Rock1	-0.977459	0.392083	-2.299	0.0208575	0.758842	0.407385	-0.224896	-1.93497	2.13519	0.157288	-0.0516011	-0.112567	-0.121441	1423444_at
Rock1	-0.977459	0.392083	-2.299	0.0208575	0.758842	0.407385	-0.224896	-1.93497	2.13519	-0.0564761	0.0215701	-0.201215	-0.292403	1423445_at
Top1	-1.02182	-0.644291	-2.46429	0.0311013	0.721703	-0.426102	0.293359	-2.89498	1.55823	-0.220189	0.0492095	-0.193998	0.0536217	1423474_at
Ergic3	-0.849693	0.0251009	-1.69518	-0.259924	0.690106	-0.0461936	0.230529	-1.75491	1.06096	0.0921236	0.077638	-0.283496	-0.195322	1423548_s_at
Paics	-0.928593	0.625146	-2.36727	0.21931	0.968403	0.711587	-0.67709	-2.40727	1.47336	0.302682	0.200694	-0.44985	-0.300131	1423564_a_at
Paics	-0.928593	0.625146	-2.36727	0.21931	0.968403	0.711587	-0.67709	-2.40727	1.47336	0.0777152	0.0178952	-0.00345452	-0.421793	1423565_at
Nmt2	-0.893199	-0.125174	-2.27135	0.175479	0.809717	-0.0201226	-0.883057	-2.58476	1.78679	0.222989	-0.0421424	0.139498	-0.0983804	1423581_at
Dst	-0.879459	0.54252	-2.48958	0.154959	0.960525	0.631324	-0.230245	-2.26586	2.2122	0.882305	-0.118546	-0.62314	-0.369941	1423626_at
Dnm2	-0.966053	0.0577038	-1.98203	0.0150253	0.532714	0.196505	-0.0306046	-1.93474	1.90174	0.804621	0.832006	0.238004	0.238336	1423629_at
Cnot7	-1.05281	0.712273	-2.15865	0.0953751	0.718427	0.746986	-0.788577	-3.31543	1.18511	-0.156123	-0.201359	-0.345495	0.0784542	1423641_s_at
Ddx5	-0.867691	-0.353212	-2.95759	0.186137	0.755339	-0.169642	-0.0455819	-3.01241	2.04266	-0.341982	-0.0374035	-0.0697889	-0.106707	1423645_a_at
Zdhhc3	-0.947626	0.251412	-2.36356	-0.0454473	0.789814	0.352294	-0.802501	-2.69007	0.869863	0.160236	0.326164	-0.0513812	0.225751	1423646_at
Zdhhc3	-0.947626	0.251412	-2.36356	-0.0454473	0.789814	0.352294	-0.802501	-2.69007	0.869863	0.355137	0.363822	0.380712	-0.378402	1423647_a_at
Cdipt	-0.868215	0.0727381	-1.89837	0.115134	0.775664	0.437228	-0.524489	-2.23763	1.44218	0.25578	0.522473	0.0499176	0.0440085	1423657_at
Ctdsp2	-0.799607	-0.190995	-1.72469	-0.0388726	0.619583	0.0603481	-0.535735	-2.15142	1.47728	0.456448	-0.0181853	-0.365086	0.15325	1423660_at
Ctdsp2	-0.799607	-0.190995	-1.72469	-0.0388726	0.619583	0.0603481	-0.535735	-2.15142	1.47728	0.501061	-0.194449	-0.286688	0.0178714	1423661_s_at
Sar1a	-0.839308	0.721386	-1.81787	-0.0678595	0.788773	0.880093	0.0643346	-1.54449	1.76024	-0.000446582	0.192007	0.0843414	-0.0188281	1423720_a_at
Rac1	-1.04182	-0.644716	-2.2688	-0.0555658	0.713363	-0.491609	0.319718	-2.70528	1.25244	-0.411453	-0.23709	0.0547834	-0.0791892	1423734_at
Arcn1	-0.879459	0.613639	-1.96201	-0.0498825	0.608026	0.797013	-0.247794	-2.31582	1.73837	0.293694	-0.0267417	-0.282584	0.116022	1423743_at
G3bp2	-0.910624	-0.45289	-2.11655	-0.0468236	0.544597	-0.530347	-0.356164	-2.11974	1.08047	-0.245234	0.0362414	0.353868	-0.206602	1423758_at
Sf3a3	-0.893809	0.391215	-1.56105	-0.145364	0.719833	0.816875	-0.64809	-2.03357	1.85404	-0.36062	0.091289	0.303658	-0.258688	1423811_at
Mier2	-0.962218	0.316943	-1.93784	-0.208634	0.8102	0.494247	-0.54469	-1.99447	1.6355	1.4856	1.40526	0.973122	0.673262	1423830_a_at
Dag1	-0.925378	0.591483	-1.78572	-0.140012	0.446093	1.21048	0.777416	-2.29506	0.591903	-0.281122	-0.496664	-0.711209	-0.593325	1423872_a_at
Wdr33	-0.866151	-0.349974	-1.50575	-0.0361869	0.794199	-0.495951	-0.109287	-2.22067	1.43355	0.319951	-0.189383	0.277507	0.996503	1423874_at
Rnf187	-1.18107	0.285761	-1.60349	-0.395897	0.779557	0.202623	-0.626302	-1.58671	0.224712	-0.362816	-0.125679	0.404304	-0.101664	1423896_a_at
Rnf187	-1.18107	0.285761	-1.60349	-0.395897	0.779557	0.202623	-0.626302	-1.58671	0.224712	-0.330715	-0.00428653	0.246936	0.00282305	1423897_at
Trip12	-0.887667	0.163863	-2.45309	-0.0323876	0.675374	0.599408	0.158065	-2.8551	2.37179	-0.238057	0.0918696	0.281027	-0.2022	1423898_a_at
Trip12	-0.887667	0.163863	-2.45309	-0.0323876	0.675374	0.599408	0.158065	-2.8551	2.37179	0.210223	-0.431782	-0.438821	-0.120949	1423899_at
Trip12	-0.887667	0.163863	-2.45309	-0.0323876	0.675374	0.599408	0.158065	-2.8551	2.37179	0.0306277	-0.323174	-0.456254	-0.430074	1423900_at
Trip12	-0.887667	0.163863	-2.45309	-0.0323876	0.675374	0.599408	0.158065	-2.8551	2.37179	0.192847	-0.162158	-0.241376	-0.520101	1423901_at
Cdkal1	-0.874538	-0.0748748	-2.09446	0.0936375	0.924852	0.245144	-0.0936042	-2.24063	0.849826	0.207189	0.283291	0.22482	0.464447	1423953_at
Csde1	-0.921442	0.160632	-2.30919	0.148267	0.90241	-0.0418335	-0.116457	-2.32911	1.62383	-0.0527591	0.0511427	-0.00546084	0.0233251	1423997_at
Btf3l4	-0.855974	0.0515303	-2.9729	0.188731	0.853025	0.203933	-1.00846	-2.86703	2.09213	0.477894	-0.325976	0.258959	-0.300474	1424074_at
Rabgap1	-0.944591	0.0467086	-2.1329	-0.118929	0.829701	-0.0810902	-1.46901	-2.31345	1.78823	-0.0573631	-0.263227	-0.0170774	0.0738882	1424188_at
Papola	-1.09546	-0.722132	-1.97542	-0.165525	0.720427	0.0119671	-0.216439	-1.96615	0.864618	0.0578824	0.400073	0.0772036	-0.280237	1424216_a_at
Papola	-1.09546	-0.722132	-1.97542	-0.165525	0.720427	0.0119671	-0.216439	-1.96615	0.864618	0.592277	0.67487	-0.197797	0.171613	1424217_at
Rad23b	-1.00708	0.0670369	-1.88271	0.160876	0.770974	0.323288	-0.758784	-1.91982	2.16775	-0.118574	0.0108578	-0.0917681	0.163169	1424222_s_at
Slc30a6	-0.7145	0.378466	-2.13314	0.137133	0.785025	0.450129	-0.0878881	-2.68877	1.34153	0.0738495	0.177102	0.325405	0.091096	1424241_at
Erc1	-0.903362	-0.44758	-2.26913	-0.10439	0.673274	0.297975	-0.0645165	-2.38071	2.10048	-0.134141	-0.336922	-0.302899	-0.300358	1424247_at
Ppp6c	-0.840967	0.0846022	-1.08432	0.0542788	0.413847	0.491149	-0.228881	-1.5682	1.17456	-0.00526266	0.169537	-0.016995	0.0381131	1424346_at
Ppp6c	-0.840967	0.0846022	-1.08432	0.0542788	0.413847	0.491149	-0.228881	-1.5682	1.17456	0.246625	0.0938998	-0.32741	-0.0478018	1424347_at
Ppa2	-0.794205	0.139699	-1.06556	-0.19567	0.655819	0.429653	0.0284653	-0.595494	0.87239	-0.304829	-0.383939	-0.221712	-0.0201569	1424488_a_at
Hipk1	-0.891481	-0.661563	-1.47793	0.10777	0.838231	-0.419532	0.397968	-2.44891	1.29154	-0.184894	-0.053774	0.265094	-0.259484	1424540_at
Slc25a4	-0.920653	0.332349	-1.81155	-0.0221243	0.745068	-0.0545257	-1.17033	-2.40847	1.48342	-0.757101	-0.5588	0.367038	0.236922	1424562_a_at
Slc25a4	-0.920653	0.332349	-1.81155	-0.0221243	0.745068	-0.0545257	-1.17033	-2.40847	1.48342	0.329521	0.305602	0.0935133	-0.762961	1424563_at
Ddx46	-0.790103	0.439769	-1.36521	0.263057	0.770973	0.431959	-0.894879	-1.64427	1.41667	-0.102029	0.266544	0.696735	0.454574	1424569_at
Ddx46	-0.790103	0.439769	-1.36521	0.263057	0.770973	0.431959	-0.894879	-1.64427	1.41667	0.12646	0.254688	0.136803	0.11417	1424570_at
Ddx46	-0.790103	0.439769	-1.36521	0.263057	0.770973	0.431959	-0.894879	-1.64427	1.41667	0.235853	0.0493289	0.180562	0.167515	1424571_at
Krcc1	-0.823337	-0.468197	-2.3864	0.149122	0.768454	-0.259398	0.324344	-2.38245	2.04459	0.0327933	0.140421	0.0945465	0.240293	1424621_at
Ccdc47	-0.958831	-0.120029	-2.26189	0.145778	0.96737	0.305519	-0.311535	-2.48143	1.81794	0.787087	0.623769	-0.450132	0.056533	1424636_at
Ccdc47	-0.958831	-0.120029	-2.26189	0.145778	0.96737	0.305519	-0.311535	-2.48143	1.81794	-0.326733	0.0322164	0.141568	-0.0971739	1424637_s_at
Taok1	-0.943762	0.111812	-2.38288	0.0983842	0.703482	0.572976	-0.582015	-2.87243	2.06531	0.240717	-0.384783	-0.385309	-0.359376	1424657_at
Taok1	-0.943762	0.111812	-2.38288	0.0983842	0.703482	0.572976	-0.582015	-2.87243	2.06531	0.528055	-0.124042	-0.373299	-0.423084	1424658_at
Pmpca	-1.07166	-0.273252	-2.4686	-0.153424	0.57702	-0.115477	-0.0443557	-3.09242	2.0864	-0.0151238	0.122651	0.166933	0.0309214	1424661_at
Pmpca	-1.07166	-0.273252	-2.4686	-0.153424	0.57702	-0.115477	-0.0443557	-3.09242	2.0864	-0.311423	-0.102297	0.231958	-0.0212863	1424662_at
Erlec1	-1.09041	0.0201706	-1.47013	-0.011926	0.941626	-0.0858362	-0.663864	-1.3961	0.970918	0.814812	0.0307417	-0.60816	0.00136849	1424693_at
Tmed10	-0.98586	0.0293938	-1.73238	-0.0589345	0.438565	0.609985	-0.490868	-2.40311	1.61322	-0.300352	-0.510507	-0.184154	-0.217556	1424707_at
BC017158	-0.958443	0.166518	-1.43746	0.232287	0.845385	0.407056	0.0270335	-1.70212	1.10562	-0.109704	-0.341724	0.172584	-0.100373	1424812_at
Csnk1a1	-1.01074	-0.483164	-2.35928	-0.091357	0.728509	-0.347328	-0.950063	-3.20033	1.76141	-0.293106	0.00829211	-0.0143076	0.0789562	1424827_a_at
Huwe1	-1.04635	-0.108428	-1.54851	-0.0412671	0.709499	0.993262	0.645372	-2.37949	1.01461	0.40681	-0.0338081	-0.402563	-0.125551	1424949_at
5430435G22Rik	-0.5346	-0.238981	-2.3747	0.365729	0.977168	0.125388	0.23325	-2.5937	2.05001	-0.0169127	-0.307784	0.143843	-0.0223225	1424987_at
Gatad2b	0.422683	0.53486	-0.0731944	-0.324486	-0.460658	-0.161112	-0.823581	-0.0487984	0.336027	-0.0776969	-0.242459	0.168017	-0.173828	1425075_at
Dnm2	-0.966053	0.0577038	-1.98203	0.0150253	0.532714	0.196505	-0.0306046	-1.93474	1.90174	-0.303843	-0.431405	0.147007	0.233916	1425135_a_at
Dnm2	-0.966053	0.0577038	-1.98203	0.0150253	0.532714	0.196505	-0.0306046	-1.93474	1.90174	-0.0408646	-0.11566	-0.418576	0.367591	1425136_x_at
Fam76a	-0.990969	-0.0351642	-1.85729	-0.264115	0.53006	0.0152452	-0.211614	-2.42841	1.80962	0.939048	0.494733	-0.134558	-0.0776681	1425327_at
Fam76a	-0.990969	-0.0351642	-1.85729	-0.264115	0.53006	0.0152452	-0.211614	-2.42841	1.80962	0.0092537	-0.0133855	0.0927253	0.284597	1425328_at
Herc1	-0.886281	0.291647	-2.58143	0.046877	0.66157	0.0962494	-0.818026	-2.47006	2.27267	0.325369	-0.110306	-0.234051	0.506244	1425378_at
Osbpl5	-1.04212	-0.10374	-2.12484	0.0512017	0.891727	0.291016	-0.00320752	-2.53456	2.31694	-0.171471	-0.204518	0.230902	-0.0245648	1425391_a_at
Raf1	-0.963022	-0.171913	-2.73275	0.138012	0.890134	-0.208505	-0.44999	-3.10943	2.61749	0.19748	0.450486	0.477772	0.20477	1425419_a_at
Mtmr2	-0.976212	1.20067	-1.36712	0.0385661	0.751963	0.777951	-0.970868	-1.77731	1.06612	-0.27544	-0.331773	0.420755	0.529952	1425459_at
Mtmr2	-0.976212	1.20067	-1.36712	0.0385661	0.751963	0.777951	-0.970868	-1.77731	1.06612	-0.212481	-0.396951	0.21792	-0.00746402	1425460_at
Ankmy2	-0.848127	-0.249001	-2.34833	0.129202	0.70263	-0.0875758	-0.144503	-2.4321	2.21841	0.214381	-0.173862	-0.220725	0.0428924	1425482_s_at
Rbm25	-1.02787	-0.0890739	-2.54259	0.24448	0.996027	0.0752881	-0.198414	-2.3981	2.35621	0.935002	0.79924	0.183476	1.03374	1425522_at
Rbm25	-1.02787	-0.0890739	-2.54259	0.24448	0.996027	0.0752881	-0.198414	-2.3981	2.35621	0.225377	0.365175	-0.264668	0.245199	1425523_at
Rbm25	-1.02787	-0.0890739	-2.54259	0.24448	0.996027	0.0752881	-0.198414	-2.3981	2.35621	1.25444	0.987533	-0.0107339	-0.507911	1425524_at
Trnt1	-0.799856	-0.618695	-1.85056	0.190967	0.814171	-0.266415	-0.413427	-1.76287	2.13376	0.302015	0.228241	-0.290264	0.24858	1425561_at
Trnt1	-0.799856	-0.618695	-1.85056	0.190967	0.814171	-0.266415	-0.413427	-1.76287	2.13376	0.052855	0.439527	0.13569	0.285683	1425562_s_at
Ahcyl1	-0.922522	0.852795	-1.65924	-0.0750058	0.726764	0.340635	-1.11024	-1.87562	1.15663	-0.01794	0.266639	0.111945	-0.0705894	1425576_at
Qk	-1.12767	0.0762077	-1.61605	0.0357306	0.921172	0.130256	-0.536113	-2.62124	1.25038	0.193703	1.14585	1.35454	1.41782	1425597_a_at
Gtf2i	-1.0051	0.0642196	-1.80845	-0.0232408	0.721541	0.309148	-0.0524674	-2.08325	0.981932	-0.509556	-0.181108	0.319908	-0.107153	1425628_a_at
Crk	-1.14606	0.257534	-1.65892	-0.0474307	0.840099	0.0137682	-1.28413	-2.77102	0.132948	0.0243385	-0.0908451	0.283194	0.684076	1425855_a_at
Fbxw9	-0.640286	-0.414176	-2.46288	0.115348	0.652473	-0.354594	-0.503792	-2.79244	1.75629	-0.183717	-1.07817	-0.310423	-0.513415	1425857_at
Gnb1	-1.13627	0.478664	-2.57787	-0.129505	0.53143	0.565365	0.83396	-2.41828	1.51445	-0.131386	-0.0247785	0.0778945	0.73248	1425908_at
Mlx	-0.893148	-0.863464	-2.45168	0.111298	0.540663	-0.829051	0.276728	-2.31805	1.61166	0.10075	0.363199	0.165816	0.336497	1425930_a_at
Ankmy2	-0.848127	-0.249001	-2.34833	0.129202	0.70263	-0.0875758	-0.144503	-2.4321	2.21841	0.254754	-0.0583797	-0.502662	0.0941808	1425936_a_at
Dcun1d1	-1.13875	-0.330529	-1.45719	-0.264486	0.776682	0.0796721	0.0910559	-2.09427	0.543725	0.0538899	-0.606857	-0.883044	0.183099	1425986_a_at
Hipk1	-0.891481	-0.661563	-1.47793	0.10777	0.838231	-0.419532	0.397968	-2.44891	1.29154	0.478156	0.894901	-0.249849	0.264573	1425988_a_at
Irf3	-0.859473	-0.232305	-2.94435	0.305443	0.981316	-0.429999	-0.0767394	-3.32715	2.24563	-0.0320126	0.277444	0.0633837	-0.192998	1426111_x_at
Ube2j2	-1.12655	-0.268037	-1.74112	-0.108411	0.791684	0.288621	-0.503477	-2.06201	1.64308	0.284679	0.179322	-0.307624	-0.10554	1426138_a_at
Rpl7	-0.892574	-0.0675674	-2.40038	0.0553054	0.812958	0.761962	-0.17047	-3.08509	1.58606	-0.382782	0.179902	0.237306	0.0820574	1426162_a_at
Rpl7	-0.892574	-0.0675674	-2.40038	0.0553054	0.812958	0.761962	-0.17047	-3.08509	1.58606	0.138354	0.436389	-0.494284	0.0069188	1426163_x_at
Stk24	-1.06454	-0.317322	-2.39117	-0.385484	0.703049	0.00141881	-0.196102	-1.97065	2.21832	-0.383176	-0.145398	0.234853	0.259775	1426247_at
Stk24	-1.06454	-0.317322	-2.39117	-0.385484	0.703049	0.00141881	-0.196102	-1.97065	2.21832	-0.401479	-0.0279133	0.415014	0.115856	1426248_at
Zdhhc5	-0.929801	0.00735601	-2.34874	-0.150687	0.780105	0.452796	-0.55456	-2.56614	2.44032	0.0907273	-0.111051	-0.0564458	-0.171589	1426310_at
Zdhhc5	-0.929801	0.00735601	-2.34874	-0.150687	0.780105	0.452796	-0.55456	-2.56614	2.44032	-0.389203	-0.00688639	0.41867	0.17093	1426311_s_at
Bap1	-0.910601	0.3998	-2.58429	0.0294442	0.784277	0.322501	-0.839554	-2.87442	2.22943	0.0436238	-0.204672	-0.0662734	-0.17487	1426354_at
Taok1	-0.943762	0.111812	-2.38288	0.0983842	0.703482	0.572976	-0.582015	-2.87243	2.06531	0.297195	-0.0564489	-0.300172	-0.369762	1426357_at
Taok1	-0.943762	0.111812	-2.38288	0.0983842	0.703482	0.572976	-0.582015	-2.87243	2.06531	0.129879	-0.29404	-0.67655	-0.103687	1426358_at
Eif4b	-0.873766	-0.358322	-2.43199	0.104503	0.77436	0.262464	-0.350958	-2.63807	1.75826	0.0594568	0.202228	0.0492812	0.15862	1426378_at
Eif4b	-0.873766	-0.358322	-2.43199	0.104503	0.77436	0.262464	-0.350958	-2.63807	1.75826	-0.0870243	0.160565	0.27963	0.187679	1426379_at
Eif4b	-0.873766	-0.358322	-2.43199	0.104503	0.77436	0.262464	-0.350958	-2.63807	1.75826	-0.0881329	-0.0573921	0.15377	0.236101	1426380_at
Syncrip	-1.06281	0.867196	-2.26972	-0.126958	0.710859	0.666029	-0.129513	-2.38793	2.29142	-0.414391	0.0806174	0.25696	0.177074	1426402_at
Actr1b	-0.821296	0.0582986	-2.15503	-0.0571071	0.412357	0.270452	-0.141636	-2.46109	1.69382	-0.137881	0.0227041	-0.146233	-0.0685682	1426403_at
Yipf4	-0.872355	-0.346847	-1.56499	-0.0232427	0.517275	-0.296207	0.172082	-1.31949	1.91655	0.322264	0.0991352	-0.175882	-0.0745315	1426416_a_at
Yipf4	-0.872355	-0.346847	-1.56499	-0.0232427	0.517275	-0.296207	0.172082	-1.31949	1.91655	0.991326	0.322013	-0.536251	-0.222041	1426417_at
Sugt1	-0.927509	0.203065	-1.83483	0.0136079	1.02909	0.241008	-0.334643	-2.46235	1.21744	0.304004	-0.272454	-0.33816	-0.479774	1426424_at
Sugt1	-0.927509	0.203065	-1.83483	0.0136079	1.02909	0.241008	-0.334643	-2.46235	1.21744	0.331336	0.524601	-0.0697018	0.161158	1426425_at
Rasa1	-0.989263	-0.184234	-2.15112	-0.0336744	0.8074	0.322021	-0.408888	-2.16763	1.67207	-0.354755	0.0663133	0.297196	0.0956219	1426476_at
Rasa1	-0.989263	-0.184234	-2.15112	-0.0336744	0.8074	0.322021	-0.408888	-2.16763	1.67207	0.00870854	0.0141791	0.226031	0.469368	1426477_at
Rasa1	-0.989263	-0.184234	-2.15112	-0.0336744	0.8074	0.322021	-0.408888	-2.16763	1.67207	0.241906	0.11955	0.00242223	0.26669	1426478_at
Arid2	-1.15854	-0.482527	-2.66672	-0.252096	0.725595	0.328364	0.065338	-3.14363	2.26749	0.0955446	-0.0269468	-0.412963	0.00421651	1426525_at
Sdha	-0.772225	0.408797	-1.90813	0.206017	0.801806	-0.0421207	-0.294057	-2.42869	0.788446	-0.370745	-0.212667	0.405051	0.126107	1426688_at
Sdha	-0.772225	0.408797	-1.90813	0.206017	0.801806	-0.0421207	-0.294057	-2.42869	0.788446	0.117986	0.239588	0.300776	0.13077	1426689_s_at
Gspt1	-0.921187	-0.271906	-2.49607	-0.00914198	0.505753	0.27391	0.00853817	-2.50055	2.01439	-0.343019	0.326191	0.288564	0.370799	1426736_at
Gspt1	-0.921187	-0.271906	-2.49607	-0.00914198	0.505753	0.27391	0.00853817	-2.50055	2.01439	-0.408621	-0.0362485	0.12843	-0.357269	1426737_at
Abcf3	-0.882729	0.0338131	-2.44351	0.0375686	0.895091	0.0887231	-0.389627	-3.26094	2.02303	0.0235896	0.0511094	0.0363154	-0.0426393	1426747_at
Abcf3	-0.882729	0.0338131	-2.44351	0.0375686	0.895091	0.0887231	-0.389627	-3.26094	2.02303	-0.216712	-0.156737	0.261393	0.0664137	1426748_s_at
Tug1	-1.15072	0.654385	-1.71208	-0.114939	0.687295	0.705319	-0.446108	-0.673635	1.33467	0.844549	-0.482743	-0.732128	-0.631109	1426771_at
Dag1	-0.925378	0.591483	-1.78572	-0.140012	0.446093	1.21048	0.777416	-2.29506	0.591903	-0.492441	-0.403503	0.0770629	-0.530891	1426778_at
Dag1	-0.925378	0.591483	-1.78572	-0.140012	0.446093	1.21048	0.777416	-2.29506	0.591903	-0.284828	-0.115776	0.00874091	-0.60225	1426779_x_at
Hipk3	-0.98408	-0.0554171	-2.62762	0.00634616	0.606808	-0.35671	-0.0476273	-2.79178	1.09895	-0.230621	-0.543384	-0.255933	0.0467618	1426819_at
Ahcyl1	-0.922522	0.852795	-1.65924	-0.0750058	0.726764	0.340635	-1.11024	-1.87562	1.15663	-0.202901	0.172835	-0.0329072	0.253893	1426830_a_at
Ahcyl1	-0.922522	0.852795	-1.65924	-0.0750058	0.726764	0.340635	-1.11024	-1.87562	1.15663	0.100768	0.568845	-0.287542	0.0100784	1426831_at
Abcf1	-0.732061	0.0381851	-1.98585	0.0470399	0.658677	0.129925	-0.211906	-3.06381	1.09413	-0.472535	0.143286	0.487263	-0.575956	1426921_at
Zc3h14	-1.03098	0.056216	-1.8201	-0.391911	0.397867	0.00952277	-0.540568	-1.5851	1.07874	-0.0574802	-0.189323	-0.6901	-0.234273	1426999_at
Rapgef1	-1.03439	0.116243	-1.71136	-0.0781201	0.966771	0.170798	0.227632	-1.54348	0.0381541	-0.152167	-0.44307	0.148695	-0.0503043	1427006_at
Ddx42	-0.970174	-0.128038	-2.24068	0.144305	0.975351	0.158813	-0.552665	-2.44131	1.78659	-0.0410383	0.0353394	0.0114062	-0.0848955	1427022_at
Luc7l2	-0.866065	0.0397289	-2.23017	0.0317715	0.664691	0.158455	-0.490903	-2.3764	1.54447	-0.135197	-0.0260205	-0.381816	-0.259591	1427087_at
9530068E07Rik	-1.01002	-0.276103	-1.65174	-0.134397	0.694624	0.11351	-0.379074	-2.3222	0.729022	-0.145023	-0.425922	-0.30202	-0.3698	1427108_at
Arih1	-0.907061	0.793075	-2.04717	-0.0985016	0.524975	0.907931	-0.674755	-2.44141	1.17358	0.0503304	0.0556167	-0.1972	-0.460903	1427188_at
Arih1	-0.907061	0.793075	-2.04717	-0.0985016	0.524975	0.907931	-0.674755	-2.44141	1.17358	-0.0169656	0.0464458	0.265584	0.198409	1427189_at
Appl1	-0.918458	-0.0745814	-2.05725	0.0109132	0.711296	-0.244848	-0.32005	-2.53686	1.28836	0.108405	-0.00814967	0.117455	0.163434	1427190_at
Slc38a10	-0.981399	0.23776	-2.31051	-0.0827198	0.777157	-0.156938	-0.70866	-2.56405	1.50917	-0.140025	-0.0613815	0.240728	-0.448702	1427294_a_at
Slc38a10	-0.981399	0.23776	-2.31051	-0.0827198	0.777157	-0.156938	-0.70866	-2.56405	1.50917	-0.222805	-0.133022	-0.0363803	-0.270802	1427295_at
Tmed7	-0.792328	-0.0406683	-2.84023	0.223133	0.971511	0.152095	0.231642	-2.48752	2.61801	0.194994	-0.15297	-0.315949	0.124389	1427314_at
Tmed7	-0.792328	-0.0406683	-2.84023	0.223133	0.971511	0.152095	0.231642	-2.48752	2.61801	0.175484	0.451621	-1.68379	-0.449375	1427315_at
Csde1	-0.921442	0.160632	-2.30919	0.148267	0.90241	-0.0418335	-0.116457	-2.32911	1.62383	-0.240273	0.0272035	0.163289	0.0245962	1427396_a_at
Suclg2	-0.999389	0.371459	-1.37178	-0.279481	0.672241	1.03821	-0.0715827	-1.18868	0.71072	0.730932	0.342814	-0.249701	0.288758	1427441_a_at
Abcf1	-0.732061	0.0381851	-1.98585	0.0470399	0.658677	0.129925	-0.211906	-3.06381	1.09413	0.540634	-0.480345	-0.321115	-0.0717114	1427444_at
Papola	-1.09546	-0.722132	-1.97542	-0.165525	0.720427	0.0119671	-0.216439	-1.96615	0.864618	1.22417	1.02111	-0.25789	0.274234	1427544_a_at
Dsc3	-0.947764	-0.0976494	-2.48587	0.181281	0.921736	0.0777368	-0.32702	-2.94094	1.71444	0.319627	0.348445	-0.0952484	0.171754	1427637_a_at
Rnf114	-0.930227	0.556312	-2.29005	-0.0837999	0.727724	0.733314	-0.0287621	-2.21044	1.96535	-0.0768125	0.0595608	0.167702	0.102653	1427874_at
Dnttip2	-0.829266	1.0643	-2.34809	0.154352	0.872602	0.882041	-0.135623	-2.23328	2.09651	-0.304878	0.0850661	0.271309	0.135975	1427881_at
Dnttip2	-0.829266	1.0643	-2.34809	0.154352	0.872602	0.882041	-0.135623	-2.23328	2.09651	0.379361	0.414025	-0.0258362	-0.110036	1427882_at
1110037F02Rik	-0.900504	0.279233	-2.13453	-0.00281746	0.704048	0.274849	-0.775858	-2.11063	1.96124	-0.35867	-0.179291	0.206268	-0.266946	1427906_at
1110037F02Rik	-0.900504	0.279233	-2.13453	-0.00281746	0.704048	0.274849	-0.775858	-2.11063	1.96124	-0.128444	-0.331528	0.0698986	0.367523	1427907_at
Synj2bp	-0.921386	0.786689	-1.76223	0.0403064	0.798799	1.26861	0.0023109	-2.68055	0.85578	0.841884	0.200099	-0.776714	-0.525138	1428015_at
Map1lc3b	-0.847816	-0.625807	-1.68336	-0.0993986	0.554232	-0.511171	0.45898	-2.03749	1.67273	0.866076	0.280786	-0.221342	1.07657	1428024_at
Wdr20a	-0.934511	-0.255022	-2.67653	0.0854238	0.785545	0.102257	0.241453	-2.44348	1.81434	-0.357516	-0.281449	0.285366	-1.21421	1428039_at
Krr1	-0.794779	0.44118	-1.36212	0.0856734	0.780533	0.256608	0.00605921	-2.33995	0.467899	-0.296962	0.325815	0.179863	0.241306	1428084_at
Cdc5l	-0.913721	0.294248	-2.43201	0.242645	0.912493	0.284749	-1.03613	-2.37494	1.73402	-0.0166128	0.00474971	0.152251	0.0779934	1428092_at
Fbxw9	-0.640286	-0.414176	-2.46288	0.115348	0.652473	-0.354594	-0.503792	-2.79244	1.75629	0.240158	0.147694	-0.0244185	0.383789	1428120_at
Atxn7l3b	-0.937408	-0.198021	-2.01311	0.0520622	0.732887	-0.0284476	-0.707904	-1.62706	1.71034	0.00298782	-0.197864	-0.2246	0.0310557	1428125_at
Atxn7l3b	-0.937408	-0.198021	-2.01311	0.0520622	0.732887	-0.0284476	-0.707904	-1.62706	1.71034	0.0148209	-0.0159915	-0.0419961	0.0585338	1428126_a_at
Atxn7l3b	-0.937408	-0.198021	-2.01311	0.0520622	0.732887	-0.0284476	-0.707904	-1.62706	1.71034	-0.105158	-0.150457	-0.0670679	-0.0565025	1428127_at
Atxn7l3b	-0.937408	-0.198021	-2.01311	0.0520622	0.732887	-0.0284476	-0.707904	-1.62706	1.71034	0.404971	-0.0300356	-0.466919	0.206826	1428128_at
Lman1	-0.645392	0.130169	-1.98135	0.183391	0.340716	0.33954	0.170337	-2.04371	1.90475	-0.0545491	-0.522344	-0.0116828	-0.258932	1428129_at
Lman1	-0.645392	0.130169	-1.98135	0.183391	0.340716	0.33954	0.170337	-2.04371	1.90475	-0.08675	-1.11808	-0.291907	-0.392679	1428130_at
Cdc42se1	-1.07524	0.688629	-2.12063	0.0506173	0.719481	0.490326	-0.703106	-2.70364	1.95163	-0.259985	-0.0939365	0.284131	-0.0674089	1428131_a_at
Cdc42se1	-1.07524	0.688629	-2.12063	0.0506173	0.719481	0.490326	-0.703106	-2.70364	1.95163	0.0482909	-0.0759049	-0.799796	0.101287	1428132_at
Prpsap1	-0.96809	-0.0239547	-1.90537	0.0572462	0.739181	-0.145777	-0.372201	-2.07216	2.31568	0.205117	0.181564	0.0868868	-0.109154	1428182_at
Usp9x	-1.04551	0.034265	-2.58513	-0.0580556	0.475823	0.828367	0.182864	-2.76353	1.81123	-0.188705	-0.267234	-0.270921	-0.229039	1428193_at
Usp9x	-1.04551	0.034265	-2.58513	-0.0580556	0.475823	0.828367	0.182864	-2.76353	1.81123	0.271906	-0.213587	-0.316985	-0.0179862	1428194_at
2310036O22Rik	-0.917304	-0.0705679	-2.6476	0.0206603	0.65423	0.368905	-0.00536718	-2.80875	1.77781	-0.212796	-0.2134	-0.0404864	-0.364783	1428201_at
Chmp2b	-0.929865	0.417937	-1.32071	0.0327923	0.687855	0.458217	-0.492396	-2.12353	-0.0289137	0.18339	0.175586	-0.202519	0.0175962	1428252_at
Chmp2b	-0.929865	0.417937	-1.32071	0.0327923	0.687855	0.458217	-0.492396	-2.12353	-0.0289137	0.196035	0.121906	-0.249671	0.265695	1428253_at
Dynlrb1	-0.68371	0.221206	-2.24362	0.223147	0.632452	0.32572	0.191309	-2.7256	1.74381	0.110552	0.197902	0.0160914	-0.0335955	1428257_s_at
Hnrnpa3	-0.84089	-0.51405	-2.03053	-0.039514	0.744885	-0.616454	-0.578001	-2.55558	1.68468	-0.634737	0.0579585	0.278977	-0.122338	1428262_s_at
Mrpl48	-1.07203	0.16442	-1.9048	0.0306092	0.814233	0.251883	-0.0197996	-2.06667	0.989386	-0.102822	0.300499	0.129706	-0.0019677	1428302_at
Trafd1	-0.843601	0.622557	-1.57864	-0.350244	0.571973	0.261664	-0.380221	-2.85682	0.998929	-0.1303	0.00105516	0.22742	-0.228706	1428346_at
St5	-0.864565	-0.0561431	-1.35449	0.432629	0.736516	-0.25574	-0.0207586	-2.15136	1.01815	-0.321503	0.122305	0.171979	0.209724	1428372_at
Zcchc3	-0.971282	0.221548	-1.59271	-0.106874	0.484295	0.0892812	-0.066802	-0.990312	1.54981	0.252608	-0.995899	-0.142121	-0.193984	1428401_at
Zcchc3	-0.971282	0.221548	-1.59271	-0.106874	0.484295	0.0892812	-0.066802	-0.990312	1.54981	-0.0079172	-0.0620972	-0.223752	0.0733081	1428402_at
Tm9sf3	-0.851212	-0.359167	-1.80462	-0.0644788	0.857008	0.191054	0.672325	-2.37348	1.4791	0.471694	-0.0768487	-0.263892	-0.25718	1428412_at
Ccny	-1.0379	0.583749	-2.54118	-0.0858388	0.581132	0.429779	-0.887595	-1.16852	2.30564	0.0612855	0.212089	0.39183	0.366671	1428413_at
Ccny	-1.0379	0.583749	-2.54118	-0.0858388	0.581132	0.429779	-0.887595	-1.16852	2.30564	0.65746	0.173926	-0.376957	0.0135573	1428414_at
Ppp2r5e	-0.886327	-0.314099	-2.67131	0.127735	0.633073	-0.307305	-0.417158	-2.53784	1.36881	-0.0666055	0.185728	0.112267	0.192751	1428461_at
Ppp2r5e	-0.886327	-0.314099	-2.67131	0.127735	0.633073	-0.307305	-0.417158	-2.53784	1.36881	0.022472	-0.36795	0.461017	-0.178267	1428462_at
Ppp2r5e	-0.886327	-0.314099	-2.67131	0.127735	0.633073	-0.307305	-0.417158	-2.53784	1.36881	0.211894	0.213314	0.156447	0.344221	1428463_a_at
Commd10	-0.566458	-0.214283	-1.94859	0.059051	0.836695	-0.415396	-0.394374	-2.37484	0.743889	-0.26879	-0.46293	-0.0262028	-0.196924	1428491_at
Ccdc90b	-0.980229	-0.646309	-2.36136	-0.0163655	1.00079	-0.126101	-0.208227	-1.78098	0.916231	0.325151	0.167088	-0.278672	0.191089	1428505_at
Csnk1a1	-1.01074	-0.483164	-2.35928	-0.091357	0.728509	-0.347328	-0.950063	-3.20033	1.76141	-0.479243	-0.297514	0.34235	-0.0886478	1428537_at
Syncrip	-1.06281	0.867196	-2.26972	-0.126958	0.710859	0.666029	-0.129513	-2.38793	2.29142	-0.741417	-0.154798	0.595844	-0.353679	1428546_at
Ralgapa1	-0.867595	0.456905	-1.33096	-0.403733	0.712477	0.338931	-0.372254	-1.49584	0.126978	-0.0302498	0.0351497	0.216971	0.13236	1428594_at
Hcfc2	-1.24621	-0.250158	-1.76714	-0.0823072	0.839666	-0.124062	-0.0222264	-2.05542	1.27819	0.13436	0.256487	0.26946	-0.138855	1428617_at
Hcfc2	-1.24621	-0.250158	-1.76714	-0.0823072	0.839666	-0.124062	-0.0222264	-2.05542	1.27819	0.375724	0.102513	-0.174629	0.294913	1428618_at
Uqcrc2	-0.935943	0.0488376	-2.1697	0.171312	0.695341	0.291547	-0.689727	-2.55931	2.1348	-0.105474	0.265388	-0.140172	0.148215	1428631_a_at
Twistnb	-0.81118	0.098276	-2.36932	0.126922	0.76886	0.172344	-0.179969	-2.22062	2.17996	0.53311	0.430121	-0.294348	-0.052584	1428633_at
Twistnb	-0.81118	0.098276	-2.36932	0.126922	0.76886	0.172344	-0.179969	-2.22062	2.17996	0.491666	0.408271	-0.260186	0.317365	1428634_at
Pan3	-1.04126	0.22332	-1.81323	0.01816	0.846206	0.584963	-0.912603	-2.18287	1.86457	-0.00266105	0.192243	0.0926645	0.0832108	1428768_at
Ube2h	-0.953766	0.3746	-2.43605	-0.10078	0.769182	-0.0899486	-0.587732	-1.93439	2.08329	0.379611	-0.295251	-0.147568	-0.503553	1428791_at
2700097O09Rik	-0.748574	-0.146042	-2.45323	0.151406	0.615311	0.0599686	0.422455	-2.74618	2.43442	-0.106845	0.198861	0.0760812	0.000269738	1428810_at
Bclaf1	-0.873701	-0.105604	-2.23872	0.0352115	0.944265	0.531071	-0.108542	-2.22804	2.06229	-0.0985963	0.354861	0.371421	0.368575	1428844_a_at
Bclaf1	-0.873701	-0.105604	-2.23872	0.0352115	0.944265	0.531071	-0.108542	-2.22804	2.06229	0.151736	0.119291	-0.0128792	0.183105	1428845_at
Sap130	-1.09117	0.128302	-1.86252	0.0791614	0.964835	0.134317	-0.987367	-2.15359	0.781289	-0.362132	-0.313408	0.199358	0.230564	1428857_at
Srp72	-1.06732	0.0376731	-2.21923	-0.0369695	1.03987	0.0606051	-0.348426	-2.20465	1.34256	-0.0450136	0.0992533	-0.0973193	-0.051281	1428876_at
Srp72	-1.06732	0.0376731	-2.21923	-0.0369695	1.03987	0.0606051	-0.348426	-2.20465	1.34256	-0.188032	0.168432	0.444433	-0.106703	1428877_at
Osbpl7	-0.67193	-0.288034	-1.08926	0.214879	0.702286	-0.349083	1.01055	-1.86644	1.30781	-0.0786951	-0.311502	-0.328862	-0.259369	1428893_at
Ammecr1l	-0.84331	0.261071	-2.0056	-0.00995426	0.735493	-0.0947209	-0.617637	-2.3678	1.39557	0.0850484	-0.322063	-0.298645	-0.293583	1428904_at
Rbm25	-1.02787	-0.0890739	-2.54259	0.24448	0.996027	0.0752881	-0.198414	-2.3981	2.35621	0.0694603	0.175703	-0.093736	0.0202709	1428907_at
Rbm25	-1.02787	-0.0890739	-2.54259	0.24448	0.996027	0.0752881	-0.198414	-2.3981	2.35621	0.0892587	0.335999	0.182204	0.548924	1428908_at
Hmg20a	-0.929978	0.529718	-2.07196	-0.0194933	0.870264	0.475256	-0.514778	-2.59054	0.87176	0.58888	0.0449352	-0.87069	-1.1106	1428920_at
Canx	-0.97561	-0.0861694	-2.17334	0.293402	0.813047	-0.229311	-0.0615152	-2.3785	1.00357	-0.00276396	0.235426	-0.221317	-0.527795	1428935_at
Atp2b1	-1.07039	-0.0663314	-2.39847	-0.24821	0.567413	0.336976	-0.409637	-2.48589	2.19825	-0.258616	-0.123775	0.286482	0.106947	1428936_at
Atp2b1	-1.07039	-0.0663314	-2.39847	-0.24821	0.567413	0.336976	-0.409637	-2.48589	2.19825	-0.705565	-0.406977	0.896223	0.192127	1428937_at
Ccny	-1.0379	0.583749	-2.54118	-0.0858388	0.581132	0.429779	-0.887595	-1.16852	2.30564	0.225812	0.205407	-0.00412489	0.131634	1428971_at
6820431F20Rik	-0.540676	-0.224491	-1.03717	0.118189	0.640147	-0.150057	0.0481061	-0.431858	1.13983	0.556954	0.356498	-0.10312	-0.0158465	1429040_at
Smurf2	-0.88946	0.29361	-1.99703	0.00344357	0.615547	0.930147	-0.00877783	-2.93884	1.66213	0.154626	-0.0996739	-0.129968	-0.125779	1429045_at
Smurf2	-0.88946	0.29361	-1.99703	0.00344357	0.615547	0.930147	-0.00877783	-2.93884	1.66213	0.222723	-0.138728	-0.0702202	-0.133334	1429046_at
Ddi2	-0.904825	0.340995	-1.65421	-0.0228403	1.03755	0.557472	0.345282	-2.22997	1.19509	0.0325301	0.147583	0.19704	0.0811952	1429093_at
Ddi2	-0.904825	0.340995	-1.65421	-0.0228403	1.03755	0.557472	0.345282	-2.22997	1.19509	0.212258	0.0914451	0.43423	0.0142424	1429094_at
Tomm22	-0.872012	0.970653	-2.21024	0.179432	0.988234	0.695203	0.110249	-2.69431	2.68747	-0.81634	0.421531	0.398454	0.15139	1429103_at
Tmed7	-0.792328	-0.0406683	-2.84023	0.223133	0.971511	0.152095	0.231642	-2.48752	2.61801	-0.00906169	-0.255066	-0.654848	0.127437	1429187_at
Csnk2a2	-1.02162	0.253111	-0.665902	-0.434218	0.699612	0.344907	0.250483	-0.891298	1.73729	0.0110439	0.00946184	-0.41662	0.55955	1429301_at
Csnk2a2	-1.02162	0.253111	-0.665902	-0.434218	0.699612	0.344907	0.250483	-0.891298	1.73729	-0.29982	0.330944	0.394532	0.147765	1429302_at
Ube2q1	-1.01496	0.156287	-2.54073	0.045268	0.734233	0.537922	0.114078	-2.66445	2.04127	-0.327563	-0.305424	0.501297	-0.383369	1429311_at
Qk	-1.12767	0.0762077	-1.61605	0.0357306	0.921172	0.130256	-0.536113	-2.62124	1.25038	-0.275036	0.245511	0.255675	0.314139	1429318_a_at
Sf3b2	-1.01319	0.42485	-2.42605	0.192957	0.912048	0.588614	-0.284358	-2.40729	1.75644	-0.288485	0.0714524	-0.096611	0.0388492	1429362_a_at
Tnpo3	-0.966598	-0.594143	-2.06488	0.116369	0.906312	-0.311752	-0.0254493	-1.77545	1.29985	0.0269167	0.241008	0.21627	0.169911	1429369_at
Anapc10	-0.980027	0.207072	-2.35469	0.186758	0.963103	-0.0869774	-0.0845219	-3.03243	1.51512	0.360535	0.40739	-0.0515728	-0.0080724	1429375_at
Anapc10	-0.980027	0.207072	-2.35469	0.186758	0.963103	-0.0869774	-0.0845219	-3.03243	1.51512	-0.120408	0.115774	0.0292436	-0.407507	1429376_s_at
Ptgr2	-0.92685	-0.131537	-1.63246	0.0241659	1.17738	0.445567	0.121537	-2.18274	1.52483	0.583971	-0.539594	0.0505086	0.5025	1429474_at
Dnaja2	-1.11672	-0.356935	-2.23168	-0.0695055	1.06515	0.0635165	0.270248	-3.08928	1.8112	-0.315689	0.0143206	0.152681	-0.0503528	1429476_s_at
Rif1	-1.00003	-0.213651	-1.67594	-0.354786	0.612838	-0.511258	-0.290128	-1.57353	0.90383	0.0712714	0.116434	0.423293	-0.126096	1429490_at
Rif1	-1.00003	-0.213651	-1.67594	-0.354786	0.612838	-0.511258	-0.290128	-1.57353	0.90383	-0.0556304	0.172804	0.169931	0.0642706	1429491_s_at
Zfyve20	-0.904425	0.377095	-1.34074	0.043084	0.730695	0.372104	-0.146267	-2.0954	1.56977	0.36791	0.465396	0.0319284	0.188539	1429517_at
Rbm34	-0.812464	-0.157762	-1.93923	0.0946121	0.576749	0.0900527	0.557995	-2.33128	1.30889	0.337174	0.505036	0.0259791	-0.0354343	1429587_at
Prpf18	-0.816281	0.377139	-1.84372	-0.192876	0.538826	0.494115	-0.424521	-0.90277	0.40957	-0.112745	0.0160345	0.0604018	0.257105	1429614_at
Styx	-1.00784	0.356685	-1.6909	-0.164322	0.970624	0.554569	0.235852	-1.39602	1.80196	0.131958	0.27046	-0.202382	0.160542	1429710_at
Styx	-1.00784	0.356685	-1.6909	-0.164322	0.970624	0.554569	0.235852	-1.39602	1.80196	0.277208	0.288387	0.0855328	0.145921	1429711_at
Qk	-1.12767	0.0762077	-1.61605	0.0357306	0.921172	0.130256	-0.536113	-2.62124	1.25038	0.0526099	0.27981	0.780546	0.204157	1429735_at
Qk	-1.12767	0.0762077	-1.61605	0.0357306	0.921172	0.130256	-0.536113	-2.62124	1.25038	1.17289	1.49368	0.927907	1.63444	1429736_at
9530068E07Rik	-1.01002	-0.276103	-1.65174	-0.134397	0.694624	0.11351	-0.379074	-2.3222	0.729022	0.0862317	-0.627015	-0.272407	-0.706078	1429921_at
Slc38a10	-0.981399	0.23776	-2.31051	-0.0827198	0.777157	-0.156938	-0.70866	-2.56405	1.50917	-0.00470944	-0.208184	0.348664	-0.030337	1429979_a_at
Slc38a10	-0.981399	0.23776	-2.31051	-0.0827198	0.777157	-0.156938	-0.70866	-2.56405	1.50917	1.02787	0.407875	-0.0303689	0.976148	1429980_x_at
Cdkal1	-0.874538	-0.0748748	-2.09446	0.0936375	0.924852	0.245144	-0.0936042	-2.24063	0.849826	0.329076	-0.0789771	-0.0269878	0.331177	1430039_at
Commd8	-0.813346	0.710641	-1.6002	0.0769341	0.803856	0.877776	-0.770804	-2.85785	0.99176	-0.143191	-0.0137258	0.212114	0.0943092	1430129_a_at
Ube2b	-0.833739	0.500669	-2.16747	-0.0718595	0.554536	0.504874	-0.0848038	-2.4361	1.90386	0.976631	0.0490788	-0.594479	-0.58403	1430177_at
Aqr	-0.996304	0.814079	-1.64967	0.192075	0.818126	0.730495	-0.481266	-2.16655	1.03199	-0.0319973	-0.142341	0.0271186	0.679669	1430275_a_at
Gna13	-0.911965	-0.0154835	-2.2885	0.0686942	0.891618	0.0522013	0.282322	-3.08218	2.1368	-0.103154	0.0713279	-0.153787	0.53115	1430295_at
Ube2j2	-1.12655	-0.268037	-1.74112	-0.108411	0.791684	0.288621	-0.503477	-2.06201	1.64308	0.0745819	0.332353	0.0514765	0.577267	1430317_at
Cnot7	-1.05281	0.712273	-2.15865	0.0953751	0.718427	0.746986	-0.788577	-3.31543	1.18511	-0.00569932	-0.213304	-0.0602853	0.0211841	1430519_a_at
Csnk1a1	-1.01074	-0.483164	-2.35928	-0.091357	0.728509	-0.347328	-0.950063	-3.20033	1.76141	0.311391	0.366153	-0.408291	-0.0180002	1430529_at
Ttc9c	-0.929235	-0.625819	-2.93924	0.0989371	0.824478	-0.45209	-0.213266	-2.91582	1.75694	0.401823	0.275404	-0.330712	0.144366	1430569_at
Tpp2	-0.817174	-0.44347	-1.67521	0.0191848	0.718522	-0.308447	0.178728	-2.20514	1.34658	-0.108095	0.433533	0.637093	0.536409	1430575_a_at
Tpp2	-0.817174	-0.44347	-1.67521	0.0191848	0.718522	-0.308447	0.178728	-2.20514	1.34658	0.229904	0.975901	0.720767	-0.209453	1430576_at
Bclaf1	-0.873701	-0.105604	-2.23872	0.0352115	0.944265	0.531071	-0.108542	-2.22804	2.06229	0.623397	0.484991	-1.18074	0.217245	1430581_at
Chmp7	-0.808569	-0.0724215	-1.914	0.247878	0.765318	-0.100924	-0.591662	-2.55143	1.93235	-0.296302	-1.82597	-1.80978	-0.965844	1430936_at
Aqr	-0.996304	0.814079	-1.64967	0.192075	0.818126	0.730495	-0.481266	-2.16655	1.03199	0.334894	-0.213689	0.180483	0.550862	1430971_a_at
Aqr	-0.996304	0.814079	-1.64967	0.192075	0.818126	0.730495	-0.481266	-2.16655	1.03199	-0.44277	-0.118979	0.00212786	-0.0585817	1430972_x_at
2810407C02Rik	-0.66929	0.147969	-1.48808	0.0268095	0.193742	0.0448759	-0.449896	-1.90167	0.81061	0.592219	-0.19592	-2.98454	2.62449	1430988_at
Tmx3	-0.856016	0.214371	-1.95408	0.0565559	0.775076	0.265662	-0.822684	-2.04053	1.08751	0.660656	-0.29318	-1.03527	-0.302854	1430995_at
1810013L24Rik	-0.963075	-0.730355	-2.579	0.0129097	0.78625	0.103065	0.732011	-2.47629	2.35074	0.542214	0.087127	-0.0945052	0.34351	1431018_at
Styx	-1.00784	0.356685	-1.6909	-0.164322	0.970624	0.554569	0.235852	-1.39602	1.80196	0.884016	-0.42553	0.160378	1.25206	1431048_at
Ralgapa1	-0.867595	0.456905	-1.33096	-0.403733	0.712477	0.338931	-0.372254	-1.49584	0.126978	0.0968735	0.229613	-0.632872	-0.00915435	1431097_at
Znrf2	-0.946924	0.566706	-1.38496	0.0756838	0.789485	0.4385	-0.00793626	-2.84285	1.38954	0.241104	-0.908852	-0.586748	-1.37139	1431154_at
Dph3	-0.708286	0.114841	-1.48088	0.126654	0.809292	-0.0464613	0.0714548	-1.72689	1.25335	0.847123	0.153773	-0.530649	-0.788637	1431200_a_at
Chchd3	-0.776528	0.468072	-1.99018	0.21918	0.735085	0.535395	-0.0788451	-2.35051	1.39806	0.193709	0.108741	0.0801594	1.25862	1431241_at
Synj2bp	-0.921386	0.786689	-1.76223	0.0403064	0.798799	1.26861	0.0023109	-2.68055	0.85578	0.514975	-0.191963	0.310941	-0.364898	1431507_a_at
Gdi2	-0.872119	-0.183712	-1.78293	0.114574	0.791632	-0.296493	-0.721131	-2.35664	1.67081	0.127276	0.0262753	-0.00892431	0.156835	1431645_a_at
Gtf2i	-1.0051	0.0642196	-1.80845	-0.0232408	0.721541	0.309148	-0.0524674	-2.08325	0.981932	0.210392	0.0454619	-0.448882	0.190457	1431675_a_at
Gtf2i	-1.0051	0.0642196	-1.80845	-0.0232408	0.721541	0.309148	-0.0524674	-2.08325	0.981932	0.00982256	-0.194379	-0.645406	0.54227	1431676_x_at
Gmfb	-0.751647	-0.248568	-2.25235	0.257429	0.622515	0.398754	-0.215539	-3.3397	2.26205	0.169592	0.0748068	0.485784	0.00962736	1431686_a_at
Gmfb	-0.751647	-0.248568	-2.25235	0.257429	0.622515	0.398754	-0.215539	-3.3397	2.26205	0.871106	0.220705	0.230317	0.0739163	1431687_at
Bnip2	-0.859984	0.0162285	-2.04812	0.00666969	0.771528	0.317133	-0.337205	-1.96319	0.878374	0.140755	-0.633164	-0.403473	-0.599481	1431731_at
Zc3h14	-1.03098	0.056216	-1.8201	-0.391911	0.397867	0.00952277	-0.540568	-1.5851	1.07874	-0.166238	-0.0955423	-0.0698386	-0.0148407	1431745_a_at
Uba3	-0.900062	1.09443	-1.09689	0.207235	0.888644	0.389728	-0.630071	-1.51627	0.864221	0.167867	0.383003	-0.0720898	0.239138	1431746_a_at
Sp3	-0.967852	0.31533	-2.78388	0.254612	0.746256	0.491487	-0.334659	-2.61478	1.9839	0.250844	0.312026	-0.121277	0.139155	1431804_a_at
Trim44	-1.06132	0.257696	-1.88794	-0.564716	0.271285	0.427047	-0.410198	-1.4079	1.91348	0.338078	-0.126174	-0.657731	-0.643783	1431932_s_at
Dnm2	-0.966053	0.0577038	-1.98203	0.0150253	0.532714	0.196505	-0.0306046	-1.93474	1.90174	0.0486141	0.374583	0.370758	0.27639	1432004_a_at
Dnm2	-0.966053	0.0577038	-1.98203	0.0150253	0.532714	0.196505	-0.0306046	-1.93474	1.90174	0.542351	0.396551	-0.0779522	-0.281309	1432005_at
Hbp1	-0.828217	-0.116692	-1.66975	-0.0655855	0.728196	-0.344873	-0.506821	-2.63606	1.02221	0.498764	0.0440441	-0.417958	-0.232855	1432143_a_at
Ttc9c	-0.929235	-0.625819	-2.93924	0.0989371	0.824478	-0.45209	-0.213266	-2.91582	1.75694	0.665179	0.434096	0.139103	0.181136	1432245_s_at
Cox7a2l	-0.900007	-0.275468	-2.33429	0.31639	0.909489	0.077373	-0.674755	-2.0253	1.84873	-0.330355	0.175944	0.246426	0.155975	1432263_a_at
Cox7a2l	-0.900007	-0.275468	-2.33429	0.31639	0.909489	0.077373	-0.674755	-2.0253	1.84873	-0.0522893	0.115671	0.148796	0.142231	1432264_x_at
Ost4	-0.694248	-0.423952	-1.98255	0.162055	0.622142	-0.396698	-0.220674	-2.44595	1.33334	-0.104862	-0.0595927	0.0310572	-0.686067	1432322_at
Ccny	-1.0379	0.583749	-2.54118	-0.0858388	0.581132	0.429779	-0.887595	-1.16852	2.30564	0.54195	0.93516	0.294863	0.712932	1432352_at
Ufd1l	-0.845527	-0.199369	-1.9111	0.213707	0.778198	-0.631227	-0.342945	-2.35214	1.47186	0.573754	0.355863	-0.523554	-0.0866873	1432367_a_at
Arid2	-1.15854	-0.482527	-2.66672	-0.252096	0.725595	0.328364	0.065338	-3.14363	2.26749	0.166817	-0.0919323	0.260537	0.119398	1432483_at
Sf3a3	-0.893809	0.391215	-1.56105	-0.145364	0.719833	0.816875	-0.64809	-2.03357	1.85404	0.0588065	0.32179	0.25427	0.119406	1432488_a_at
Sec62	-0.957197	0.158322	-1.70795	-0.0817143	0.825972	0.584416	-0.151774	-2.10046	0.979894	-0.698109	-0.361926	-0.652276	-0.7676	1432635_a_at
Bag5	-1.06626	0.168194	-1.86936	0.0831038	0.925881	0.44737	-1.0557	-2.06102	0.757302	-0.259237	0.164579	-0.610634	0.257108	1432638_at
Gatad2b	0.422683	0.53486	-0.0731944	-0.324486	-0.460658	-0.161112	-0.823581	-0.0487984	0.336027	0.716096	0.42255	-1.17431	-0.976661	1432979_at
Bnip2	-0.859984	0.0162285	-2.04812	0.00666969	0.771528	0.317133	-0.337205	-1.96319	0.878374	-0.0578889	0.566103	-0.231618	0.505235	1433025_x_at
Sdha	-0.772225	0.408797	-1.90813	0.206017	0.801806	-0.0421207	-0.294057	-2.42869	0.788446	0.276563	-1.04831	-3.10914	-0.555009	1433292_at
Sdha	-0.772225	0.408797	-1.90813	0.206017	0.801806	-0.0421207	-0.294057	-2.42869	0.788446	1.49785	-0.276955	-1.8498	-0.148523	1433293_at
Sf3b2	-1.01319	0.42485	-2.42605	0.192957	0.912048	0.588614	-0.284358	-2.40729	1.75644	-0.37593	-0.146046	0.0858653	-0.00793418	1433461_at
Aqr	-0.996304	0.814079	-1.64967	0.192075	0.818126	0.730495	-0.481266	-2.16655	1.03199	-0.00881161	-0.342956	-0.175836	-0.261396	1433497_at
Ptgr2	-0.92685	-0.131537	-1.63246	0.0241659	1.17738	0.445567	0.121537	-2.18274	1.52483	-0.07422	-0.513112	-0.245775	0.0397798	1433503_at
Ankrd13c	-0.920718	-0.333928	-1.94303	-0.0433619	0.870792	0.291114	-0.156173	-2.55057	1.07921	-0.484274	0.155009	0.276836	-0.251644	1433521_at
Ireb2	-0.980002	0.088179	-1.5663	-0.0552283	0.817465	0.0297308	-0.33603	-2.01224	1.21251	-0.253994	0.0368615	0.104159	-0.0524211	1433527_at
Atrx	-1.08312	-1.34146	-2.16129	-0.0977953	0.610302	0.0595654	0.710004	-2.58676	0.483198	-0.192763	-0.0148417	-0.0192754	0.12101	1433537_at
Dab2ip	-0.920258	0.0550198	-1.27167	-0.855617	0.269837	1.02546	1.08383	-1.16768	0.525489	-0.299495	-0.372593	0.524217	-0.127486	1433558_at
Derl1	-0.99494	0.0967532	-2.70192	0.104026	0.679801	-0.142838	0.110809	-2.8566	1.2223	-0.281388	0.381073	0.299401	0.141542	1433563_s_at
Papd4	-1.10273	0.309966	-1.76423	0.133744	0.935602	0.908214	0.166213	-1.85393	1.02354	-0.0756037	-0.297353	-0.086342	-0.485624	1433568_at
Smad5	-0.936912	-0.563901	-1.07655	0.132571	0.864175	-0.438951	0.0107311	-1.51345	0.162284	-0.350728	-0.525555	0.173177	-0.151317	1433641_at
Mgea5	-0.79019	0.271544	-2.1315	0.160323	0.761862	0.231291	-0.675506	-2.71103	2.02148	0.0150679	-0.0210058	0.0584138	-0.219327	1433654_at
Rnf141	-0.835861	0.167326	-1.73793	0.175903	0.989396	0.191715	-0.911925	-1.15463	0.954125	-0.206208	-0.181518	0.0930607	0.109673	1433655_at
Fubp3	-0.866321	-0.808365	-1.75956	-0.0679413	0.752396	-0.187537	0.461788	-1.69456	1.85526	0.0820893	-0.0873911	-0.366804	-0.189335	1433679_at
2210016L21Rik	-0.842441	0.350357	-1.37899	-0.114077	0.601027	0.413637	-0.498181	-1.85419	0.657754	0.0147252	-0.203654	-0.0586386	0.147456	1433690_at
Sec62	-0.957197	0.158322	-1.70795	-0.0817143	0.825972	0.584416	-0.151774	-2.10046	0.979894	0.0910679	0.03339	0.116225	-0.0204738	1433704_s_at
D15Ertd621e	-1.0323	-0.144182	-1.41936	-0.268682	0.735729	0.0672938	0.141922	-2.77886	1.53093	0.0508955	0.0763483	-0.182359	0.2315	1433724_at
Lnpep	-0.797902	-0.533204	-2.55714	0.10627	0.673246	-0.465723	-0.487402	-2.44432	2.56218	-0.615607	-0.306494	0.153172	0.0326595	1433747_at
Gna13	-0.911965	-0.0154835	-2.2885	0.0686942	0.891618	0.0522013	0.282322	-3.08218	2.1368	0.196606	0.195972	-0.201823	-0.0108999	1433749_at
Entpd5	-1.01694	0.568827	-1.65586	0.0130257	0.807853	0.576687	0.191602	-1.88064	0.674136	-0.0851134	0.347723	-0.0366601	0.0920231	1433763_at
Ddx5	-0.867691	-0.353212	-2.95759	0.186137	0.755339	-0.169642	-0.0455819	-3.01241	2.04266	-0.876625	-0.862043	-0.523514	1.28189	1433809_at
Ddx5	-0.867691	-0.353212	-2.95759	0.186137	0.755339	-0.169642	-0.0455819	-3.01241	2.04266	0.145536	-0.0104363	0.355661	-0.461082	1433810_x_at
Anapc5	-0.587583	0.220186	-1.1515	0.199601	0.409162	0.173065	-0.896716	-1.74651	1.03185	-0.332408	0.0725528	0.446243	0.434051	1433822_x_at
R3hdm1	-0.966629	0.135286	-1.97195	0.175906	0.863999	0.149341	-0.289507	-2.83709	2.05815	-0.0887688	-0.139948	0.447831	-0.483243	1433871_at
Dph3	-0.708286	0.114841	-1.48088	0.126654	0.809292	-0.0464613	0.0714548	-1.72689	1.25335	0.322323	0.341282	-0.204149	0.268153	1433921_s_at
Dync1li2	-1.05024	0.321193	-2.14584	-0.090522	0.636388	0.15865	-0.197118	-1.44113	1.91304	0.198203	-0.0540224	-0.256017	-0.831725	1433925_at
Dync1li2	-1.05024	0.321193	-2.14584	-0.090522	0.636388	0.15865	-0.197118	-1.44113	1.91304	0.125863	-0.109295	-0.0722296	-0.124762	1433926_at
Spag7	-0.996772	0.145215	-1.97022	-0.0332605	0.856718	0.476421	0.232504	-2.7122	1.37381	-0.417075	-0.165911	-0.0279727	-0.325364	1433940_at
Abi2	-1.1559	1.21619	-1.3434	-0.554801	0.400955	1.38578	-0.244165	-1.68077	-0.448221	-0.370213	-0.476905	0.100766	0.131813	1433985_at
Ttc9c	-0.929235	-0.625819	-2.93924	0.0989371	0.824478	-0.45209	-0.213266	-2.91582	1.75694	-0.124003	0.106277	-0.145408	-0.0716831	1434001_at
Znrf2	-0.946924	0.566706	-1.38496	0.0756838	0.789485	0.4385	-0.00793626	-2.84285	1.38954	-0.397831	0.204742	0.358238	0.337495	1434016_at
Znrf2	-0.946924	0.566706	-1.38496	0.0756838	0.789485	0.4385	-0.00793626	-2.84285	1.38954	-0.227055	0.0403303	-0.0379188	0.100077	1434017_at
Herc1	-0.886281	0.291647	-2.58143	0.046877	0.66157	0.0962494	-0.818026	-2.47006	2.27267	0.0251987	-0.285308	0.0547283	0.10769	1434060_at
Ubfd1	-1.05539	0.293061	-2.4375	0.014984	0.802405	0.763508	-0.775849	-2.34365	1.39439	-0.0112896	0.477653	0.309354	0.0110446	1434078_at
Gpr107	-1.01138	0.543903	-1.82236	0.0336695	0.746052	0.391943	-0.597745	-1.54798	2.28872	0.708747	0.787416	0.0664838	-0.474453	1434086_at
Fbxo11	-0.99987	0.0668365	-2.12504	-0.273881	0.58469	0.511455	-0.270518	-2.36611	1.67011	-0.100549	-0.0430363	-0.463357	-0.0344797	1434108_at
D2Wsu81e	-0.949329	0.477784	-1.77875	0.0215381	0.866575	0.585452	-0.0151957	-1.59119	1.73537	0.220901	0.501436	-0.0322599	0.200517	1434119_at
Poldip3	-0.882809	0.17537	-2.04714	-0.0509739	0.638113	0.365983	-0.402648	-2.48568	1.91061	-0.367879	0.0896767	-0.312965	-0.00555273	1434176_x_at
Nek1	-0.931807	0.125088	-2.45812	0.111541	0.981109	0.450713	-0.498933	-1.95179	2.2535	0.293575	0.18116	-0.505241	-0.282501	1434267_at
Nus1	-1.04298	-1.22529	-2.06663	-0.169984	0.580185	0.0118425	0.38773	-2.35687	1.48625	0.263307	0.583283	0.250057	0.512961	1434304_s_at
Eif3h	-0.946479	-0.200035	-1.59161	0.118726	0.72812	0.458959	-0.440376	-1.55491	1.89548	0.689234	0.78799	-1.65361	-0.449656	1434323_at
Eif3h	-0.946479	-0.200035	-1.59161	0.118726	0.72812	0.458959	-0.440376	-1.55491	1.89548	0.362984	0.648455	-0.718542	-0.0096934	1434324_x_at
Fez2	-0.988335	-0.108627	-0.627135	-0.254947	0.624538	-0.16025	-0.487866	-1.29469	-0.199068	-0.394536	-0.228338	0.210422	-0.145214	1434348_at
Nup214	-0.762132	0.623827	-1.97589	0.00227916	0.53908	0.825055	-0.20347	-2.13774	1.3237	-0.291066	0.0512504	0.305476	-0.169691	1434351_at
Zfp617	-0.935225	-0.692162	-1.46739	0.0135185	0.682623	0.131055	0.373249	-1.68952	1.75483	0.205962	0.275013	-0.265621	-0.0204367	1434355_at
Man1a2	-1.03952	-0.211118	-2.34489	0.034879	0.718056	0.349318	-0.0724833	-2.43065	2.34915	-0.18561	-0.121191	0.23423	0.300432	1434395_at
Stub1	-1.01551	-0.334485	-2.48709	0.0754306	0.89217	0.0783842	-0.031142	-2.57127	1.79361	-0.317542	-0.0362559	0.267485	-0.340463	1434412_x_at
Tomm22	-0.872012	0.970653	-2.21024	0.179432	0.988234	0.695203	0.110249	-2.69431	2.68747	-0.382739	0.0461091	0.212829	0.303585	1434420_x_at
Arid2	-1.15854	-0.482527	-2.66672	-0.252096	0.725595	0.328364	0.065338	-3.14363	2.26749	0.083924	-0.234915	0.0448915	-0.262533	1434506_at
Ube2q1	-1.01496	0.156287	-2.54073	0.045268	0.734233	0.537922	0.114078	-2.66445	2.04127	0.00650372	-0.080836	0.00552907	0.0261543	1434508_at
Eif3e	-0.950986	-0.0784129	-2.04453	0.25359	0.766166	-0.361415	0.130227	-2.23863	0.656127	-0.193221	0.279796	0.392293	0.151866	1434523_x_at
Dsc3	-0.947764	-0.0976494	-2.48587	0.181281	0.921736	0.0777368	-0.32702	-2.94094	1.71444	0.0100244	0.149318	0.000107161	-0.32391	1434534_at
Khdrbs1	-1.23109	-0.640583	-2.1344	-0.104897	0.815057	-0.269495	-0.0549136	-2.85964	1.7225	-0.374392	-0.487383	-0.025287	0.165652	1434541_x_at
Serinc3	-0.847301	0.148382	-2.06822	0.0907282	0.736824	0.367339	0.111351	-2.09228	1.65541	0.244414	-0.152494	-0.229088	-0.0229635	1434548_at
Rab11a	-0.851813	0.795357	-2.23323	0.161172	0.654161	0.889058	0.13895	-2.57041	1.66503	0.309396	0.199486	-0.0632765	-0.0178866	1434549_at
Larp4b	-0.805951	1.44221	-1.80836	-0.0647349	0.559282	1.34357	-0.300723	-2.36756	2.01873	-0.213372	-0.0782106	0.197195	0.00890791	1434597_at
Larp4b	-0.805951	1.44221	-1.80836	-0.0647349	0.559282	1.34357	-0.300723	-2.36756	2.01873	-0.146982	-0.0245241	0.236017	-0.0592914	1434598_at
Med13l	-1.11919	-0.189461	-2.15776	-0.215314	0.805694	0.0695074	-0.360329	-2.33175	2.08412	-0.485905	-0.324084	-0.0501184	-0.365709	1434602_at
Med13l	-1.11919	-0.189461	-2.15776	-0.215314	0.805694	0.0695074	-0.360329	-2.33175	2.08412	0.152568	0.157271	-0.140388	-0.0877688	1434603_at
1810013L24Rik	-0.963075	-0.730355	-2.579	0.0129097	0.78625	0.103065	0.732011	-2.47629	2.35074	0.0547661	0.116201	0.0399452	-0.382652	1434613_at
Slc38a10	-0.981399	0.23776	-2.31051	-0.0827198	0.777157	-0.156938	-0.70866	-2.56405	1.50917	0.0731244	-0.434403	-0.221126	-0.431553	1434616_at
Slc38a10	-0.981399	0.23776	-2.31051	-0.0827198	0.777157	-0.156938	-0.70866	-2.56405	1.50917	0.98197	0.411352	-0.635602	0.981997	1434617_x_at
Tbl1x	-1.27479	-0.140455	-2.03976	-0.325516	0.77124	0.590999	-0.232848	-2.16103	0.53726	0.14259	-0.01268	0.246678	-0.131018	1434643_at
Tbl1x	-1.27479	-0.140455	-2.03976	-0.325516	0.77124	0.590999	-0.232848	-2.16103	0.53726	0.478503	0.0295292	-0.0530855	-0.28146	1434644_at
Mtmr9	-0.880781	0.315805	-1.82723	0.0581334	0.809314	0.655621	-0.088088	-2.01513	1.32198	-0.127184	0.0145715	0.404064	-0.0254032	1434676_at
Drg1	-0.932474	0.259374	-2.42853	0.145208	0.830976	0.40013	-0.765993	-2.56372	1.3778	-0.389125	-0.171522	0.404215	0.106036	1434688_x_at
Cul3	-0.959043	-0.623608	-2.83784	-0.0128376	0.829077	-0.470953	-1.05998	-2.01296	2.23833	0.0828327	-0.245514	0.377526	0.0541621	1434717_at
Cul3	-0.959043	-0.623608	-2.83784	-0.0128376	0.829077	-0.470953	-1.05998	-2.01296	2.23833	0.275729	-0.831343	-0.0629663	0.819941	1434718_at
Ep300	-1.00173	-0.020131	-2.55528	-0.0125218	0.746987	0.263682	-0.303464	-2.09986	2.60727	-0.197625	-0.0705126	-0.260776	0.326783	1434765_at
Cbl	-0.839138	0.702799	-1.75162	0.0614928	0.828896	0.605282	-0.498989	-2.17473	1.49995	-0.207075	0.0082553	0.32037	-0.0560514	1434829_at
Mtdh	-0.895654	-0.0854622	-2.24743	0.13093	0.811057	-0.0442988	-1.14888	-2.46042	1.39418	0.399161	0.203329	-0.234326	0.287548	1434882_at
Mtdh	-0.895654	-0.0854622	-2.24743	0.13093	0.811057	-0.0442988	-1.14888	-2.46042	1.39418	-0.197149	-0.0843501	0.158028	0.220826	1434883_at
Mtdh	-0.895654	-0.0854622	-2.24743	0.13093	0.811057	-0.0442988	-1.14888	-2.46042	1.39418	-0.456127	0.0177313	0.226156	0.16184	1434884_at
Slc25a4	-0.920653	0.332349	-1.81155	-0.0221243	0.745068	-0.0545257	-1.17033	-2.40847	1.48342	-0.430146	-0.417067	-0.16634	0.13654	1434897_a_at
Gspt1	-0.921187	-0.271906	-2.49607	-0.00914198	0.505753	0.27391	0.00853817	-2.50055	2.01439	-0.250284	-0.190249	0.0675846	-0.557991	1435000_at
Zfyve20	-0.904425	0.377095	-1.34074	0.043084	0.730695	0.372104	-0.146267	-2.0954	1.56977	-0.437217	-0.373703	0.665482	-0.0599895	1435093_at
Derl2	-0.90449	-0.108975	-2.37489	0.216546	0.709914	0.0616406	-1.04509	-2.27706	2.25111	0.127353	-0.409432	-0.0365245	-0.550668	1435101_at
Leng8	-0.854385	0.260586	-2.48247	0.185654	0.833616	0.398595	-1.14809	-3.00687	1.88069	0.0372631	0.196016	0.294868	0.113393	1435152_at
Uba3	-0.900062	1.09443	-1.09689	0.207235	0.888644	0.389728	-0.630071	-1.51627	0.864221	-0.185753	0.259267	-0.199822	0.223054	1435164_s_at
Zfp710	-1.17318	0.275218	-2.20663	-0.458064	0.688773	0.348744	0.210665	-2.62084	2.23808	-0.331087	-0.440037	-0.145357	-0.172776	1435168_at
Rsbn1	-1.04152	0.171649	-2.33812	0.0470717	0.878193	0.320775	-0.663031	-2.93935	1.33229	1.10492	0.737747	-0.425742	0.0562004	1435174_at
Anapc5	-0.587583	0.220186	-1.1515	0.199601	0.409162	0.173065	-0.896716	-1.74651	1.03185	-0.283439	0.0745381	0.469035	0.158488	1435177_a_at
Anapc5	-0.587583	0.220186	-1.1515	0.199601	0.409162	0.173065	-0.896716	-1.74651	1.03185	-0.425681	-0.0892692	0.591082	0.192668	1435178_x_at
Irf3	-0.859473	-0.232305	-2.94435	0.305443	0.981316	-0.429999	-0.0767394	-3.32715	2.24563	0.339067	-0.0914317	-0.187229	0.0784412	1435271_at
Psma6	-0.969746	-0.0264802	-2.19038	0.039403	0.871892	0.228647	-0.31668	-2.34828	1.35943	-0.269703	-0.632315	-0.738792	1.49145	1435316_at
Psma6	-0.969746	-0.0264802	-2.19038	0.039403	0.871892	0.228647	-0.31668	-2.34828	1.35943	0.226933	-0.058439	-0.515115	0.382893	1435317_x_at
2700060E02Rik	-0.998617	0.0427721	-1.709	-0.165498	0.750576	0.286953	-0.369092	-1.86123	0.685781	0.0131858	0.299909	0.121578	0.492776	1435413_x_at
Kremen1	-0.966543	0.287899	-1.90272	0.121361	0.922026	0.0302063	-0.502902	-1.1223	1.83358	0.224929	0.0783457	0.152067	0.556366	1435472_at
Ost4	-0.694248	-0.423952	-1.98255	0.162055	0.622142	-0.396698	-0.220674	-2.44595	1.33334	-0.325371	-0.175473	0.0727103	-0.198368	1435522_a_at
Tor1aip2	-0.738728	0.392686	-2.1925	0.191611	0.801087	0.48918	-0.699605	-2.65422	0.546389	-0.0242201	-0.116049	-0.14252	-0.485994	1435526_at
Ddi2	-0.904825	0.340995	-1.65421	-0.0228403	1.03755	0.557472	0.345282	-2.22997	1.19509	-0.39345	-0.410116	0.537275	-0.309046	1435536_at
Apc	-0.91631	0.170095	-1.89538	-0.097395	0.758538	0.665137	0.000453179	-2.14066	1.19483	0.45261	-0.325823	-0.322197	-0.685492	1435543_at
1810013L24Rik	-0.963075	-0.730355	-2.579	0.0129097	0.78625	0.103065	0.732011	-2.47629	2.35074	0.255739	0.0690367	-0.383049	-0.0295156	1435546_a_at
Pdzd2	-1.27642	0.595743	-0.222451	-0.786403	-0.0892195	1.15382	0.141318	0.161788	0.0445547	-0.127096	-0.369699	0.0658715	-0.15368	1435553_at
Tpi1	-0.915571	0.45799	-2.02487	0.108121	0.826431	0.818421	-0.0486254	-2.47765	1.09072	-0.567489	0.120259	0.427954	0.310752	1435659_a_at
Uqcrc2	-0.935943	0.0488376	-2.1697	0.171312	0.695341	0.291547	-0.689727	-2.55931	2.1348	-0.126276	0.238957	0.457465	0.306613	1435757_a_at
Atg9a	-0.929117	-0.0892948	-1.77899	-0.0319001	0.830731	-0.0331168	0.11449	-1.74261	1.331	-0.113142	-0.340124	-0.139767	-0.443808	1435784_at
Cdc42	-0.861519	0.787048	-1.54751	-0.166354	0.719018	0.943951	0.00472804	-1.67801	0.419579	0.559656	0.843125	0.217462	0.86432	1435807_at
5430435G22Rik	-0.5346	-0.238981	-2.3747	0.365729	0.977168	0.125388	0.23325	-2.5937	2.05001	0.176108	0.149704	0.0442913	0.29691	1435830_a_at
Suclg2	-0.999389	0.371459	-1.37178	-0.279481	0.672241	1.03821	-0.0715827	-1.18868	0.71072	-0.316862	-0.197935	-0.233755	-0.13057	1435841_s_at
Smarcb1	-0.873203	-0.0807005	-2.423	0.0967634	0.869268	-0.0278558	-0.417051	-3.57922	1.35195	-0.575477	0.758528	-0.545907	-1.00403	1435856_x_at
Ppfia1	-0.826271	-0.0486317	-1.30467	-0.0132301	0.428745	0.279507	0.00388493	-2.07713	1.64606	-0.580388	-0.127601	0.267056	0.10779	1435861_at
Son	-1.05587	-0.435645	-3.00567	-0.0772827	0.838563	0.0487871	-0.0781406	-2.82086	2.57846	-0.278038	-0.172271	-0.297317	-0.0937058	1435862_at
Ankrd13c	-0.920718	-0.333928	-1.94303	-0.0433619	0.870792	0.291114	-0.156173	-2.55057	1.07921	-0.165907	0.0127668	0.072584	-0.0808449	1435868_at
Pcbp2	-0.818122	0.0532651	-1.26503	0.0835181	0.627398	-0.114201	0.0525553	-1.40984	2.02609	0.145899	0.0721063	-0.28588	-0.47979	1435881_at
Gdi2	-0.872119	-0.183712	-1.78293	0.114574	0.791632	-0.296493	-0.721131	-2.35664	1.67081	-0.124898	-0.0300172	0.179351	-0.0895614	1435898_x_at
Ncor1	-1.08492	-0.00166305	-2.88822	-0.0540593	0.957414	0.330215	-0.800611	-3.10603	2.28426	0.44838	0.377981	0.241543	-0.424091	1435914_at
Zfp710	-1.17318	0.275218	-2.20663	-0.458064	0.688773	0.348744	0.210665	-2.62084	2.23808	0.315756	-0.227282	-0.455417	-0.324941	1435954_at
Gmppa	-0.883479	-0.644249	-1.5176	0.0915672	0.898841	-0.186603	0.0729574	-1.6602	1.37238	1.15745	0.788348	-0.0705021	-0.101233	1435978_at
Gdi2	-0.872119	-0.183712	-1.78293	0.114574	0.791632	-0.296493	-0.721131	-2.35664	1.67081	-0.262174	-0.0771157	0.203234	-0.00263247	1436016_x_at
Bclaf1	-0.873701	-0.105604	-2.23872	0.0352115	0.944265	0.531071	-0.108542	-2.22804	2.06229	0.214469	0.642621	0.322043	0.391667	1436023_at
Tox4	-0.955066	0.639569	-1.69043	0.00228551	0.953961	0.0944466	-1.32468	-1.84248	0.7197	0.0330659	0.172261	0.297027	0.426783	1436049_at
Arcn1	-0.879459	0.613639	-1.96201	-0.0498825	0.608026	0.797013	-0.247794	-2.31582	1.73837	0.469078	0.469036	-0.551594	-0.101623	1436062_at
St13	-0.853341	0.0183539	-2.32484	0.17495	0.748847	0.459078	-0.932493	-2.55811	1.77506	-0.0405553	-0.0914984	-0.163837	-0.194289	1436113_a_at
Appl1	-0.918458	-0.0745814	-2.05725	0.0109132	0.711296	-0.244848	-0.32005	-2.53686	1.28836	-0.244926	-0.297125	-0.748643	0.0918521	1436116_x_at
Luc7l2	-0.866065	0.0397289	-2.23017	0.0317715	0.664691	0.158455	-0.490903	-2.3764	1.54447	0.295622	0.0600255	-0.544706	-0.281067	1436165_at
AI314180	-0.998411	0.388594	-2.59667	-0.147014	0.691725	0.371683	-0.87507	-2.29664	2.6841	0.706857	-0.317482	-0.277297	0.0540882	1436185_at
Mtor	-1.06691	0.790068	-1.90487	-0.0575616	0.77532	-0.085214	-0.264808	-2.76988	2.0839	0.603103	0.505587	-0.664383	0.03695	1436267_a_at
Paics	-0.928593	0.625146	-2.36727	0.21931	0.968403	0.711587	-0.67709	-2.40727	1.47336	-0.180249	0.024219	-0.56525	-0.476834	1436298_x_at
1810013L24Rik	-0.963075	-0.730355	-2.579	0.0129097	0.78625	0.103065	0.732011	-2.47629	2.35074	0.5449	0.530402	0.0164962	0.232449	1436478_at
Arih1	-0.907061	0.793075	-2.04717	-0.0985016	0.524975	0.907931	-0.674755	-2.44141	1.17358	0.0011287	-0.0833426	-0.0593118	-0.170683	1436498_at
Rbm34	-0.812464	-0.157762	-1.93923	0.0946121	0.576749	0.0900527	0.557995	-2.33128	1.30889	0.270967	0.369643	0.27444	0.488801	1436595_at
Ctnna1	-0.85131	0.493621	-2.24557	0.149733	0.755286	0.842935	-0.54884	-2.18621	1.48213	0.75628	0.42578	-0.294484	-0.381919	1436631_at
Cdipt	-0.868215	0.0727381	-1.89837	0.115134	0.775664	0.437228	-0.524489	-2.23763	1.44218	-0.306158	-0.192211	0.516219	-0.183832	1436715_s_at
Actb	-0.771489	-0.732851	-1.65788	0.146511	0.736345	-0.110805	0.591989	-2.18433	2.36265	-0.467531	-0.0184851	0.099377	-0.30046	1436722_a_at
Luc7l2	-0.866065	0.0397289	-2.23017	0.0317715	0.664691	0.158455	-0.490903	-2.3764	1.54447	1.0114	0.163078	-0.776031	0.146397	1436767_at
Ywhab	-0.902238	0.270891	-1.77416	-0.185499	0.700613	0.168225	-0.402291	-1.78678	2.00269	-0.330536	-0.018763	0.456264	0.00917313	1436783_x_at
Spin1	-0.975895	0.408253	-1.30892	-0.0782878	0.799845	0.147548	-0.548983	-1.41877	1.54623	-0.104855	-0.355605	-0.45424	-0.305901	1436809_a_at
Tmtc3	-0.830518	0.354699	-2.27277	0.103101	0.805328	0.362157	-0.61095	-2.15546	2.07327	-0.163197	-0.216308	0.021511	-0.721795	1436826_at
Tpd52l2	-0.810074	0.803961	-1.95001	-0.0237831	0.784922	0.459	-0.35666	-1.82848	1.28733	0.151334	0.436663	0.490959	-0.0959037	1436828_a_at
Crk	-1.14606	0.257534	-1.65892	-0.0474307	0.840099	0.0137682	-1.28413	-2.77102	0.132948	-0.206312	-1.095	0.268596	2.52356	1436835_at
Ubl5	-1.16587	-0.361547	-3.16763	-0.064534	0.91153	0.133166	-0.470224	-2.53855	2.68427	-0.134419	0.0425794	0.698813	0.214769	1436882_at
Med13	-1.02333	0.838249	-2.72613	-0.0704085	0.917991	1.03505	-0.51876	-3.44056	1.67179	0.259845	-0.18775	-0.0408159	-0.228268	1436904_at
Ywhaz	-0.965043	-0.569923	-1.87073	-0.0600948	0.655241	0.184885	0.813955	-2.93202	1.9134	-0.585328	0.0640831	0.0108942	0.0766207	1436971_x_at
Ywhaz	-0.965043	-0.569923	-1.87073	-0.0600948	0.655241	0.184885	0.813955	-2.93202	1.9134	0.000538538	0.309222	-0.594893	0.0185187	1436981_a_at
Abi2	-1.1559	1.21619	-1.3434	-0.554801	0.400955	1.38578	-0.244165	-1.68077	-0.448221	-0.292122	-0.526956	-0.118013	-0.251112	1436984_at
Api5	-1.23532	-0.306447	-1.89779	-0.180506	0.963368	-0.432311	-0.230588	-1.86723	2.19647	0.850026	-0.616041	-1.22311	0.298081	1437053_x_at
Mgea5	-0.79019	0.271544	-2.1315	0.160323	0.761862	0.231291	-0.675506	-2.71103	2.02148	0.918869	0.390271	-0.105905	0.102807	1437129_at
Psma6	-0.969746	-0.0264802	-2.19038	0.039403	0.871892	0.228647	-0.31668	-2.34828	1.35943	-0.551719	-0.0329598	0.330977	-0.0192384	1437144_x_at
Rif1	-1.00003	-0.213651	-1.67594	-0.354786	0.612838	-0.511258	-0.290128	-1.57353	0.90383	0.306984	0.666326	0.545301	0.230784	1437179_at
Cbll1	-0.924667	-0.22283	-2.56864	0.0590822	0.883348	0.599282	-0.480616	-2.93556	1.18241	0.0079129	0.0689319	-0.0975113	0.195325	1437203_at
Copa	-0.877592	0.854619	-2.12015	0.11095	0.712867	0.584963	-0.469927	-2.81427	1.4007	0.260854	-0.221981	-1.1854	0.445324	1437274_at
Ctnna1	-0.85131	0.493621	-2.24557	0.149733	0.755286	0.842935	-0.54884	-2.18621	1.48213	1.07594	0.665108	-1.95109	-0.432959	1437275_at
Serbp1	-0.835527	-0.55684	-2.21781	0.271469	0.802542	0.222911	-0.142857	-2.80027	1.75287	-0.283815	0.297678	0.181582	-0.000454813	1437280_s_at
Chd8	0.738024	0.496095	0.328048	0.325101	0.168337	-0.0323641	0.496305	-0.441339	0.308615	-0.08882	-0.321747	0.100122	-0.108921	1437297_at
Poldip3	-0.882809	0.17537	-2.04714	-0.0509739	0.638113	0.365983	-0.402648	-2.48568	1.91061	-0.588536	-0.0309994	0.0744536	0.0459847	1437335_x_at
Khdrbs1	-1.23109	-0.640583	-2.1344	-0.104897	0.815057	-0.269495	-0.0549136	-2.85964	1.7225	-0.40867	-0.381872	-0.00329217	-0.131202	1437389_x_at
Ercc1	-0.914251	-0.26208	-1.45449	-0.123429	0.814462	-0.664956	-0.374396	-1.59405	1.12387	-0.0842682	0.0425935	0.0406894	0.162596	1437447_s_at
2700060E02Rik	-0.998617	0.0427721	-1.709	-0.165498	0.750576	0.286953	-0.369092	-1.86123	0.685781	-0.104813	0.20285	0.18797	0.361082	1437450_x_at
Mtpn	-1.07741	0.457507	-2.00947	0.0132709	0.697208	-0.0551901	-0.588366	-2.39867	1.92196	-0.118038	0.0992109	-0.226601	-0.0612679	1437457_a_at
Gatad2b	0.422683	0.53486	-0.0731944	-0.324486	-0.460658	-0.161112	-0.823581	-0.0487984	0.336027	-0.225725	-0.192361	-0.0442483	-0.031394	1437474_at
Gatad2b	0.422683	0.53486	-0.0731944	-0.324486	-0.460658	-0.161112	-0.823581	-0.0487984	0.336027	-0.739145	-1.0067	-0.542929	0.720696	1437507_at
Serinc1	-0.750392	-0.824345	-1.9268	0.198073	0.819315	-0.47677	-0.417164	-2.03636	1.16481	0.619707	0.0930455	-0.368445	0.441738	1437513_a_at
Ammecr1l	-0.84331	0.261071	-2.0056	-0.00995426	0.735493	-0.0947209	-0.617637	-2.3678	1.39557	-0.20782	-0.372547	-0.595071	-0.0669922	1437521_s_at
Api5	-1.23532	-0.306447	-1.89779	-0.180506	0.963368	-0.432311	-0.230588	-1.86723	2.19647	-0.0419583	0.272002	-0.10319	0.217911	1437593_x_at
Rhoa	-0.950781	0.103699	-2.03325	0.0949703	0.738935	0.090364	0.0407696	-2.97437	1.5865	-0.288834	0.152126	0.293234	0.210607	1437628_s_at
Rac1	-1.04182	-0.644716	-2.2688	-0.0555658	0.713363	-0.491609	0.319718	-2.70528	1.25244	0.361821	0.0399849	-0.184034	0.649261	1437674_at
Derl1	-0.99494	0.0967532	-2.70192	0.104026	0.679801	-0.142838	0.110809	-2.8566	1.2223	-0.117462	0.301851	0.197644	0.0366279	1437723_s_at
Luc7l2	-0.866065	0.0397289	-2.23017	0.0317715	0.664691	0.158455	-0.490903	-2.3764	1.54447	0.0610818	-0.0397303	0.0170647	-0.347434	1437761_at
Fuca1	-0.643895	-0.210197	-1.85022	0.297501	0.624745	0.301986	-0.395204	-3.0947	1.80293	0.273853	-0.363874	-0.591037	-0.394809	1437772_s_at
Ctnna1	-0.85131	0.493621	-2.24557	0.149733	0.755286	0.842935	-0.54884	-2.18621	1.48213	-0.223811	-0.054512	0.10781	-0.155958	1437807_x_at
Yme1l1	-0.702743	0.210398	-1.94848	0.200756	0.89542	0.0905209	-0.882171	-1.92433	1.57591	1.65451	0.544707	-0.616391	-0.412098	1437822_at
Poldip3	-0.882809	0.17537	-2.04714	-0.0509739	0.638113	0.365983	-0.402648	-2.48568	1.91061	0.181748	0.231035	-0.949912	0.0151618	1437837_x_at
Rbm25	-1.02787	-0.0890739	-2.54259	0.24448	0.996027	0.0752881	-0.198414	-2.3981	2.35621	0.76236	0.718674	-0.228566	0.395173	1437862_at
Pan3	-1.04126	0.22332	-1.81323	0.01816	0.846206	0.584963	-0.912603	-2.18287	1.86457	1.09425	-0.0514263	-0.364739	0.378622	1437883_s_at
Son	-1.05587	-0.435645	-3.00567	-0.0772827	0.838563	0.0487871	-0.0781406	-2.82086	2.57846	-0.0415623	-0.174618	0.231227	-0.0727841	1437924_at
Dnm2	-0.966053	0.0577038	-1.98203	0.0150253	0.532714	0.196505	-0.0306046	-1.93474	1.90174	-0.0773316	0.275166	0.354113	0.248237	1437938_x_at
Rnf114	-0.930227	0.556312	-2.29005	-0.0837999	0.727724	0.733314	-0.0287621	-2.21044	1.96535	0.518207	0.0354053	-0.0162336	-0.631218	1437949_x_at
Mier2	-0.962218	0.316943	-1.93784	-0.208634	0.8102	0.494247	-0.54469	-1.99447	1.6355	-0.177807	-0.107966	0.533094	0.101901	1437994_x_at
Mrpl48	-1.07203	0.16442	-1.9048	0.0306092	0.814233	0.251883	-0.0197996	-2.06667	0.989386	-0.0113701	0.128903	-0.358123	0.030062	1437997_x_at
Hsp90b1	-0.876868	0.199142	-2.5773	0.1783	0.885035	0.300205	-0.298973	-2.919	1.76665	-0.12332	0.184263	-0.0251183	0.196705	1438040_a_at
Bclaf1	-0.873701	-0.105604	-2.23872	0.0352115	0.944265	0.531071	-0.108542	-2.22804	2.06229	0.247214	0.469643	0.39274	0.049683	1438089_a_at
Atxn2	-1.11506	0.00551701	-2.07635	-0.23342	0.810245	-0.460901	-0.296176	-2.24534	1.5334	-0.0313535	0.0128448	0.0218131	-0.35097	1438143_s_at
Atxn2	-1.11506	0.00551701	-2.07635	-0.23342	0.810245	-0.460901	-0.296176	-2.24534	1.5334	-0.45511	-0.297686	-0.253243	0.264985	1438144_x_at
Ndufs4	-0.78989	-0.000430206	-1.76439	0.0379969	0.617024	-0.125296	-0.455028	-1.91189	1.13532	-0.495478	0.435401	-0.844159	0.113506	1438166_x_at
Adrm1	-0.761675	0.192926	-1.56313	0.0845446	0.633179	-0.0724662	0.0539388	-1.54435	1.48056	-0.350914	-0.0546028	0.386671	-0.030169	1438170_x_at
Tpp2	-0.817174	-0.44347	-1.67521	0.0191848	0.718522	-0.308447	0.178728	-2.20514	1.34658	0.0721254	0.0889446	0.132684	0.0978794	1438264_a_at
Sumo1	-0.954653	0.35948	-2.52236	0.116639	1.01083	0.16731	-1.09555	-2.25248	1.18188	-0.274813	0.360314	0.332569	0.212993	1438289_a_at
Hcfc2	-1.24621	-0.250158	-1.76714	-0.0823072	0.839666	-0.124062	-0.0222264	-2.05542	1.27819	0.286881	-0.0743681	-0.0951549	-0.750007	1438328_at
Ddx5	-0.867691	-0.353212	-2.95759	0.186137	0.755339	-0.169642	-0.0455819	-3.01241	2.04266	0.0276792	0.277883	-0.43538	0.0105155	1438371_x_at
Hbp1	-0.828217	-0.116692	-1.66975	-0.0655855	0.728196	-0.344873	-0.506821	-2.63606	1.02221	0.688914	0.42747	-0.443356	0.685999	1438430_at
Sike1	-1.18099	0.211354	-0.849821	-0.092803	0.737121	-0.517612	-0.653884	-1.17114	1.55933	0.476024	0.117477	-0.502182	0.218023	1438442_at
Khdrbs1	-1.23109	-0.640583	-2.1344	-0.104897	0.815057	-0.269495	-0.0549136	-2.85964	1.7225	0.0194252	1.06103	2.29715	0.242857	1438461_at
Khdrbs1	-1.23109	-0.640583	-2.1344	-0.104897	0.815057	-0.269495	-0.0549136	-2.85964	1.7225	-0.413991	-0.410667	-0.100202	0.117566	1438462_x_at
Zdhhc6	-0.792122	0.0176493	-1.62969	0.145646	0.740554	0.30707	-0.354533	-2.15659	1.28705	-0.136357	0.0827923	0.327636	-0.184742	1438463_x_at
Top1	-1.02182	-0.644291	-2.46429	0.0311013	0.721703	-0.426102	0.293359	-2.89498	1.55823	0.942972	0.690922	-0.191924	0.931886	1438495_at
Abi1	-0.724571	0.372927	-1.7828	0.268452	0.897796	0.585402	-0.812323	-2.4846	2.23659	0.0130699	0.638641	-0.619989	0.283836	1438506_s_at
Tatdn1	-0.96049	-0.240968	-3.03696	0.164944	0.959603	0.206421	-0.352055	-3.29755	2.67251	0.60933	0.208747	-0.217571	0.537399	1438513_at
Nek1	-0.931807	0.125088	-2.45812	0.111541	0.981109	0.450713	-0.498933	-1.95179	2.2535	0.157203	-0.432625	-0.0154453	-0.164193	1438592_at
Sf3b2	-1.01319	0.42485	-2.42605	0.192957	0.912048	0.588614	-0.284358	-2.40729	1.75644	-0.335924	-0.253346	0.233699	0.0134174	1438637_x_at
Wasf2	-0.91064	0.100904	-2.40188	0.0993313	0.711169	0.121208	-0.531579	-3.00777	1.23133	0.289867	0.455112	0.0504769	-0.145666	1438683_at
Ywhab	-0.902238	0.270891	-1.77416	-0.185499	0.700613	0.168225	-0.402291	-1.78678	2.00269	-0.514962	-2.12604	-0.876711	-0.032482	1438708_x_at
Irf3	-0.859473	-0.232305	-2.94435	0.305443	0.981316	-0.429999	-0.0767394	-3.32715	2.24563	0.338601	0.39108	0.285712	-0.251539	1438721_a_at
Med13	-1.02333	0.838249	-2.72613	-0.0704085	0.917991	1.03505	-0.51876	-3.44056	1.67179	0.188911	0.134151	-0.125326	0.0122473	1438725_at
Nmt2	-0.893199	-0.125174	-2.27135	0.175479	0.809717	-0.0201226	-0.883057	-2.58476	1.78679	0.0169475	-0.133246	0.362859	-0.0293773	1438740_at
Zdhhc3	-0.947626	0.251412	-2.36356	-0.0454473	0.789814	0.352294	-0.802501	-2.69007	0.869863	0.364782	1.104	0.638187	0.983777	1438897_at
Maea	-1.04961	-0.167305	-1.52871	-0.022393	0.784511	0.0327273	0.0201012	-1.21857	0.715656	1.80279	1.33985	-1.33519	0.978141	1438903_at
Map3k12	-0.927897	-0.0303337	-2.44284	-0.0316588	0.722636	0.500623	0.336795	-3.04053	1.88466	-0.206039	0.260058	-0.236197	0.0867721	1438908_at
Ube2h	-0.953766	0.3746	-2.43605	-0.10078	0.769182	-0.0899486	-0.587732	-1.93439	2.08329	0.376553	0.15112	-0.48363	-0.0611656	1438971_x_at
Psmb4	-0.794617	-0.0560214	-1.88438	0.122103	0.875025	-0.223458	-0.548237	-1.91925	1.51546	-0.221943	0.125903	-0.145652	-0.0110696	1438984_x_at
Ywhaz	-0.965043	-0.569923	-1.87073	-0.0600948	0.655241	0.184885	0.813955	-2.93202	1.9134	-0.368832	0.252142	0.203105	-0.0821175	1439005_x_at
Zdhhc6	-0.792122	0.0176493	-1.62969	0.145646	0.740554	0.30707	-0.354533	-2.15659	1.28705	-0.226318	0.0766209	0.0553744	0.0851671	1439057_x_at
5430416N02Rik	-1.06199	-0.296167	-2.4891	0.02769	0.822041	-0.0995114	-0.880741	-2.644	2.16916	-0.0448978	0.191622	-0.136276	-0.280976	1439071_at
Son	-1.05587	-0.435645	-3.00567	-0.0772827	0.838563	0.0487871	-0.0781406	-2.82086	2.57846	-0.082932	-0.409639	-0.298052	-0.0583938	1439074_a_at
Mgea5	-0.79019	0.271544	-2.1315	0.160323	0.761862	0.231291	-0.675506	-2.71103	2.02148	1.00085	0.818226	-0.240341	-0.62584	1439081_at
AI314180	-0.998411	0.388594	-2.59667	-0.147014	0.691725	0.371683	-0.87507	-2.29664	2.6841	0.0375815	-0.261029	0.272229	-0.017135	1439127_at
Txndc17	-0.911311	0.471664	-2.12582	0.15488	0.732153	0.925843	-1.04549	-2.29935	1.68073	-0.416984	0.17348	0.238816	-0.181126	1439184_s_at
Api5	-1.23532	-0.306447	-1.89779	-0.180506	0.963368	-0.432311	-0.230588	-1.86723	2.19647	0.290234	0.413038	0.000972885	0.319235	1439214_a_at
Eif3e	-0.950986	-0.0784129	-2.04453	0.25359	0.766166	-0.361415	0.130227	-2.23863	0.656127	-0.0982337	0.348287	0.229555	0.134152	1439268_x_at
Elf1	-0.937931	-0.263464	-2.07156	0.0716219	0.671815	0.383959	-0.8883	-2.4082	2.13276	-0.369809	-0.562317	-0.0199025	0.893251	1439319_at
Lnpep	-0.797902	-0.533204	-2.55714	0.10627	0.673246	-0.465723	-0.487402	-2.44432	2.56218	0.5498	0.429519	-0.301394	-1.02372	1439326_at
Sumo3	-0.509725	0.873941	-1.08104	0.0433663	0.268913	1.12356	-0.541927	-1.08239	1.07182	-0.636135	-0.257798	0.593543	0.436864	1439372_at
Ppp2r5e	-0.886327	-0.314099	-2.67131	0.127735	0.633073	-0.307305	-0.417158	-2.53784	1.36881	-0.0892616	-0.068261	-0.772634	0.170858	1439401_x_at
R3hdm1	-0.966629	0.135286	-1.97195	0.175906	0.863999	0.149341	-0.289507	-2.83709	2.05815	0.144762	0.586535	-0.0887419	-0.542071	1439572_at
Rab14	-0.978481	0.261069	-1.69292	0.123706	0.630741	0.423012	-0.629905	-2.52747	1.18182	0.516022	-0.214711	-0.789041	0.759241	1439687_at
Dync1h1	-1.01066	-0.111212	-2.3848	0.0808915	0.795067	-0.130336	0.556458	-2.98014	1.37798	1.09754	0.574822	-0.710904	0.501809	1439950_at
Tatdn1	-0.96049	-0.240968	-3.03696	0.164944	0.959603	0.206421	-0.352055	-3.29755	2.67251	0.59315	0.57296	0.12994	0.262335	1439996_at
Poldip3	-0.882809	0.17537	-2.04714	-0.0509739	0.638113	0.365983	-0.402648	-2.48568	1.91061	0.524526	-0.504784	-0.579456	-0.89028	1440022_at
Setd3	-0.879269	0.902291	-1.65592	-0.0769599	0.671368	1.17797	0.0499218	-2.18026	1.2208	0.790351	-0.440179	-0.373323	1.00073	1440163_at
Serbp1	-0.835527	-0.55684	-2.21781	0.271469	0.802542	0.222911	-0.142857	-2.80027	1.75287	0.0663905	0.215137	-0.150391	0.0549444	1440195_at
Tmx3	-0.856016	0.214371	-1.95408	0.0565559	0.775076	0.265662	-0.822684	-2.04053	1.08751	-0.380901	-0.245424	-0.043688	-0.0997873	1440279_at
Mrpl19	-0.749447	0.578319	-1.123	0.270734	0.926639	0.276443	0.212168	-1.09986	1.14839	0.701369	0.344005	-0.281566	0.707715	1440324_at
Herc1	-0.886281	0.291647	-2.58143	0.046877	0.66157	0.0962494	-0.818026	-2.47006	2.27267	0.663199	0.882659	0.201077	0.00402328	1440437_at
Nus1	-1.04298	-1.22529	-2.06663	-0.169984	0.580185	0.0118425	0.38773	-2.35687	1.48625	-0.643737	-1.24534	0.147636	0.321735	1440478_at
Ammecr1l	-0.84331	0.261071	-2.0056	-0.00995426	0.735493	-0.0947209	-0.617637	-2.3678	1.39557	0.34948	0.12894	-0.105249	-0.55869	1440658_at
Myh9	-0.863034	-0.0358215	-2.16513	0.328838	0.778656	-0.303881	-0.268059	-3.08341	1.43957	-0.476595	0.0466037	0.324816	-0.0704589	1440708_at
Sf3b1	-1.01259	-0.11242	-2.13492	0.00270646	0.847628	0.589038	-0.210402	-2.17518	1.98578	0.060326	0.297052	-0.634791	-0.0454031	1440818_s_at
Erlec1	-1.09041	0.0201706	-1.47013	-0.011926	0.941626	-0.0858362	-0.663864	-1.3961	0.970918	0.988183	0.449254	-0.652471	-0.190075	1440851_at
Tmtc3	-0.830518	0.354699	-2.27277	0.103101	0.805328	0.362157	-0.61095	-2.15546	2.07327	-0.0398723	0.210819	-0.0510649	-0.0499149	1440894_at
Arih1	-0.907061	0.793075	-2.04717	-0.0985016	0.524975	0.907931	-0.674755	-2.44141	1.17358	0.120925	0.0069246	-0.245569	-0.0578705	1441022_at
Eif2s2	-0.841072	-0.261037	-1.67663	0.198675	0.784806	-0.0141369	-0.694132	-2.14926	1.12826	0.0573941	0.229131	0.204894	0.662552	1441023_at
Zbed6	-0.936688	0.0712587	-1.70738	-0.0117495	0.812522	0.11986	0.0637524	-2.24435	1.55215	1.2749	0.593357	-0.49287	0.535931	1441112_at
Rock1	-0.977459	0.392083	-2.299	0.0208575	0.758842	0.407385	-0.224896	-1.93497	2.13519	0.469051	-1.05474	-0.336666	0.539143	1441162_at
Dab2ip	-0.920258	0.0550198	-1.27167	-0.855617	0.269837	1.02546	1.08383	-1.16768	0.525489	1.01079	1.40534	0.0990678	0.144645	1441170_a_at
Stt3a	-0.85923	0.20922	-2.12646	0.154119	0.700785	0.279839	-0.843442	-2.47342	2.11234	0.354377	-0.930353	-0.0433586	0.262946	1441417_at
Pum2	-1.08666	0.350596	-2.00988	-0.128688	0.832772	0.147076	-0.985606	-2.17111	1.64034	1.22516	0.356848	-0.273965	0.217346	1441448_at
Erc1	-0.903362	-0.44758	-2.26913	-0.10439	0.673274	0.297975	-0.0645165	-2.38071	2.10048	0.348318	-0.418741	-0.0614716	-0.680466	1441493_at
Serbp1	-0.835527	-0.55684	-2.21781	0.271469	0.802542	0.222911	-0.142857	-2.80027	1.75287	-0.347065	-0.0975092	0.0192065	0.0307988	1441501_at
Zdhhc6	-0.792122	0.0176493	-1.62969	0.145646	0.740554	0.30707	-0.354533	-2.15659	1.28705	0.840488	0.337994	-0.149416	0.456278	1441611_at
Med15	-0.788168	0.225708	-1.78374	0.0552767	0.70701	0.781806	0.304449	-1.88611	1.09208	0.780591	0.853417	-0.621857	0.659375	1441617_at
Vta1	-0.934618	0.883196	-2.43288	0.182139	0.967748	1.07147	-0.773592	-2.88269	1.71818	0.257118	-0.132729	-0.0898819	-0.740247	1441646_at
Nup153	-0.979855	0.0810936	-2.00452	0.104932	0.800785	0.0268833	-0.312223	-2.4045	1.27447	0.398799	1.44621	0.1303	0.508187	1441689_at
Nup153	-0.979855	0.0810936	-2.00452	0.104932	0.800785	0.0268833	-0.312223	-2.4045	1.27447	0.287153	0.437434	0.167876	-0.358528	1441733_s_at
Zdhhc6	-0.792122	0.0176493	-1.62969	0.145646	0.740554	0.30707	-0.354533	-2.15659	1.28705	0.404744	0.501336	0.525097	0.692845	1441763_at
Rabgap1	-0.944591	0.0467086	-2.1329	-0.118929	0.829701	-0.0810902	-1.46901	-2.31345	1.78823	1.02144	-0.474934	0.0525992	-0.637892	1441800_at
Ercc1	-0.914251	-0.26208	-1.45449	-0.123429	0.814462	-0.664956	-0.374396	-1.59405	1.12387	0.605546	-1.08153	-0.35179	-1.15837	1441838_at
Qk	-1.12767	0.0762077	-1.61605	0.0357306	0.921172	0.130256	-0.536113	-2.62124	1.25038	0.303448	0.404946	1.25034	2.10054	1441964_at
Bnip2	-0.859984	0.0162285	-2.04812	0.00666969	0.771528	0.317133	-0.337205	-1.96319	0.878374	0.438328	0.0158475	-0.268902	-0.835777	1441989_at
Rab14	-0.978481	0.261069	-1.69292	0.123706	0.630741	0.423012	-0.629905	-2.52747	1.18182	0.405989	0.484209	0.184913	0.0354925	1441992_at
Smad2	-1.15811	0.808942	-2.29556	-0.11211	0.883309	0.931138	0.0933473	-2.61849	1.52193	0.0829083	-0.0777208	0.192209	-0.162595	1442062_at
Prkcd	-0.914478	-0.500037	-2.29632	-0.0407544	0.59335	-0.287583	0.194288	-2.66421	-0.0841418	-0.0430987	-0.448368	0.141467	-0.581804	1442256_at
Srrm1	-0.887159	0.390426	-1.99442	0.125135	0.586247	-0.0513158	-1.52407	-2.19891	1.73201	0.528494	0.784345	0.0982237	0.64885	1442330_at
Ccdc47	-0.958831	-0.120029	-2.26189	0.145778	0.96737	0.305519	-0.311535	-2.48143	1.81794	0.456094	-0.122056	0.0363876	-0.723455	1442525_at
Hmg20a	-0.929978	0.529718	-2.07196	-0.0194933	0.870264	0.475256	-0.514778	-2.59054	0.87176	1.15215	0.413339	-0.727225	1.42267	1442683_at
Hmg20a	-0.929978	0.529718	-2.07196	-0.0194933	0.870264	0.475256	-0.514778	-2.59054	0.87176	1.0101	0.448845	-0.341126	0.886971	1442684_x_at
Nudcd3	-0.781789	-0.152602	-2.07661	0.195225	0.786091	0.152306	-0.429837	-2.1473	1.64889	-0.27024	-0.0883669	-0.257692	0.181932	1442799_x_at
Rif1	-1.00003	-0.213651	-1.67594	-0.354786	0.612838	-0.511258	-0.290128	-1.57353	0.90383	0.287924	0.379744	0.215753	0.109651	1442939_at
Ppfibp1	-0.843993	-0.171487	-1.81492	-0.265701	0.717163	-0.391158	-0.916904	-2.56498	1.27778	-0.259534	-0.558316	0.422398	-0.624978	1443029_at
Api5	-1.23532	-0.306447	-1.89779	-0.180506	0.963368	-0.432311	-0.230588	-1.86723	2.19647	-0.523677	-0.921425	-0.709236	-0.726693	1443112_at
Trip12	-0.887667	0.163863	-2.45309	-0.0323876	0.675374	0.599408	0.158065	-2.8551	2.37179	0.446257	0.277193	-0.104074	0.216116	1443125_at
Huwe1	-1.04635	-0.108428	-1.54851	-0.0412671	0.709499	0.993262	0.645372	-2.37949	1.01461	0.932914	0.97101	-0.159368	0.025905	1443183_at
Sike1	-1.18099	0.211354	-0.849821	-0.092803	0.737121	-0.517612	-0.653884	-1.17114	1.55933	0.901211	0.672155	-0.0965684	-0.589067	1443226_at
Ptgr2	-0.92685	-0.131537	-1.63246	0.0241659	1.17738	0.445567	0.121537	-2.18274	1.52483	0.59938	0.454481	-0.941591	0.537686	1443244_at
Atxn2	-1.11506	0.00551701	-2.07635	-0.23342	0.810245	-0.460901	-0.296176	-2.24534	1.5334	-0.118583	0.152393	-0.102593	0.399762	1443516_at
Rabgap1	-0.944591	0.0467086	-2.1329	-0.118929	0.829701	-0.0810902	-1.46901	-2.31345	1.78823	-0.252736	-0.212811	0.490141	0.398097	1443535_at
Rhoa	-0.950781	0.103699	-2.03325	0.0949703	0.738935	0.090364	0.0407696	-2.97437	1.5865	1.42596	0.731538	-0.822276	0.105918	1443768_at
Rsbn1	-1.04152	0.171649	-2.33812	0.0470717	0.878193	0.320775	-0.663031	-2.93935	1.33229	0.381547	-0.143882	-0.127097	0.0583344	1443859_at
Ankrd13c	-0.920718	-0.333928	-1.94303	-0.0433619	0.870792	0.291114	-0.156173	-2.55057	1.07921	0.95631	-0.0570241	-0.737796	-1.0324	1443887_at
Chd8	0.738024	0.496095	0.328048	0.325101	0.168337	-0.0323641	0.496305	-0.441339	0.308615	0.41474	0.512208	-0.319181	-0.575019	1443900_at
Lnpep	-0.797902	-0.533204	-2.55714	0.10627	0.673246	-0.465723	-0.487402	-2.44432	2.56218	0.67824	0.0830406	-0.631873	0.131558	1443907_at
Ttc9c	-0.929235	-0.625819	-2.93924	0.0989371	0.824478	-0.45209	-0.213266	-2.91582	1.75694	0.539026	0.55526	-0.185482	-0.0466152	1443948_at
Papola	-1.09546	-0.722132	-1.97542	-0.165525	0.720427	0.0119671	-0.216439	-1.96615	0.864618	0.103367	-0.0252111	0.0954013	-0.0395992	1444015_at
Lman1	-0.645392	0.130169	-1.98135	0.183391	0.340716	0.33954	0.170337	-2.04371	1.90475	0.599451	0.345745	-0.138652	-0.0548093	1444037_at
5430435G22Rik	-0.5346	-0.238981	-2.3747	0.365729	0.977168	0.125388	0.23325	-2.5937	2.05001	-0.844184	-0.0131155	-0.140157	0.669667	1444063_at
Med13	-1.02333	0.838249	-2.72613	-0.0704085	0.917991	1.03505	-0.51876	-3.44056	1.67179	1.22505	1.76711	-0.357736	-0.33973	1444068_at
Zdhhc6	-0.792122	0.0176493	-1.62969	0.145646	0.740554	0.30707	-0.354533	-2.15659	1.28705	0.0726375	0.142914	-0.17102	0.588365	1444231_at
Huwe1	-1.04635	-0.108428	-1.54851	-0.0412671	0.709499	0.993262	0.645372	-2.37949	1.01461	0.476864	0.27647	0.284092	0.089829	1444279_at
Yipf5	-0.870969	0.477047	-1.28194	0.0444781	0.728281	-0.0421673	-0.309633	-1.51979	1.11419	0.302376	-0.467135	-0.659743	-1.07452	1444289_at
Nmt2	-0.893199	-0.125174	-2.27135	0.175479	0.809717	-0.0201226	-0.883057	-2.58476	1.78679	0.53386	0.179494	-0.031243	0.627043	1444387_at
Wdr33	-0.866151	-0.349974	-1.50575	-0.0361869	0.794199	-0.495951	-0.109287	-2.22067	1.43355	0.811016	-0.553092	-1.6516	0.59805	1444434_at
Appl1	-0.918458	-0.0745814	-2.05725	0.0109132	0.711296	-0.244848	-0.32005	-2.53686	1.28836	0.0587486	-0.139557	-0.156639	0.160988	1444478_at
Acox1	-0.98249	0.0198233	-1.76552	-0.0497962	0.992425	0.227159	-0.316102	-1.94386	0.216106	0.821141	0.526875	-0.578585	0.00819017	1444518_at
Ubap1	-0.809632	-0.439958	-1.50733	0.273068	1.03084	-0.347011	-0.516242	-1.75263	1.16011	-1.32177	-0.728464	0.760023	0.436504	1444624_at
Tatdn1	-0.96049	-0.240968	-3.03696	0.164944	0.959603	0.206421	-0.352055	-3.29755	2.67251	-0.0350253	-0.285378	-0.210042	-0.381638	1444644_x_at
Med15	-0.788168	0.225708	-1.78374	0.0552767	0.70701	0.781806	0.304449	-1.88611	1.09208	0.347738	0.122236	-0.731909	-0.400752	1444680_at
Med15	-0.788168	0.225708	-1.78374	0.0552767	0.70701	0.781806	0.304449	-1.88611	1.09208	1.85103	1.03583	-0.759736	-0.10257	1444688_at
Krr1	-0.794779	0.44118	-1.36212	0.0856734	0.780533	0.256608	0.00605921	-2.33995	0.467899	0.705518	0.366074	-0.294792	-0.110034	1444726_at
Ncor1	-1.08492	-0.00166305	-2.88822	-0.0540593	0.957414	0.330215	-0.800611	-3.10603	2.28426	0.492332	-0.126416	-1.93688	-0.657348	1444760_at
Gpr107	-1.01138	0.543903	-1.82236	0.0336695	0.746052	0.391943	-0.597745	-1.54798	2.28872	-0.538373	-0.119185	0.794808	-0.258443	1444775_at
Sec62	-0.957197	0.158322	-1.70795	-0.0817143	0.825972	0.584416	-0.151774	-2.10046	0.979894	0.619545	0.682883	0.588954	-0.133665	1444811_at
Pdzd2	-1.27642	0.595743	-0.222451	-0.786403	-0.0892195	1.15382	0.141318	0.161788	0.0445547	0.354013	-0.0697395	0.28297	0.0151069	1445203_at
Kremen1	-0.966543	0.287899	-1.90272	0.121361	0.922026	0.0302063	-0.502902	-1.1223	1.83358	0.0768535	-0.125893	0.569889	-0.014312	1445252_at
Dcun1d1	-1.13875	-0.330529	-1.45719	-0.264486	0.776682	0.0796721	0.0910559	-2.09427	0.543725	0.747787	-0.292809	-0.976081	0.366543	1445260_at
Ercc1	-0.914251	-0.26208	-1.45449	-0.123429	0.814462	-0.664956	-0.374396	-1.59405	1.12387	-0.167804	-1.49519	0.46596	-0.718632	1445266_at
Ppfibp1	-0.843993	-0.171487	-1.81492	-0.265701	0.717163	-0.391158	-0.916904	-2.56498	1.27778	-0.680057	-2.75789	-0.589222	-1.88293	1445577_at
Rnf114	-0.930227	0.556312	-2.29005	-0.0837999	0.727724	0.733314	-0.0287621	-2.21044	1.96535	-0.220801	-1.33323	-1.60232	-2.72677	1445585_at
Zdhhc6	-0.792122	0.0176493	-1.62969	0.145646	0.740554	0.30707	-0.354533	-2.15659	1.28705	-1.50911	0.0540109	1.2183	-0.712645	1445707_at
Luc7l2	-0.866065	0.0397289	-2.23017	0.0317715	0.664691	0.158455	-0.490903	-2.3764	1.54447	0.406412	0.639746	-0.0120864	-0.141839	1445717_at
Rbm17	-0.950235	0.390987	-1.94254	0.0708287	0.675663	0.339965	-1.02145	-2.25107	1.57538	0.881422	0.566024	-0.799148	0.0122634	1445745_at
Dlg1	-1.08611	0.719913	-2.10529	-0.289827	1.00333	0.944067	0.0772046	-1.93114	2.41196	0.0732464	0.581985	-0.491262	-0.257351	1445798_at
Mtor	-1.06691	0.790068	-1.90487	-0.0575616	0.77532	-0.085214	-0.264808	-2.76988	2.0839	1.19498	0.524842	-0.376452	1.58848	1446185_at
Hbp1	-0.828217	-0.116692	-1.66975	-0.0655855	0.728196	-0.344873	-0.506821	-2.63606	1.02221	0.680962	-0.300244	-0.562298	0.108486	1446269_at
Gspt1	-0.921187	-0.271906	-2.49607	-0.00914198	0.505753	0.27391	0.00853817	-2.50055	2.01439	0.60983	0.241054	-0.0248678	-0.0120728	1446550_at
Ralgapa1	-0.867595	0.456905	-1.33096	-0.403733	0.712477	0.338931	-0.372254	-1.49584	0.126978	0.81982	0.547782	0.473087	-0.260364	1446684_at
N4bp1	-1.0364	-0.279818	-1.69613	-0.00794283	0.870936	-0.157428	0.00804479	-1.75767	0.447613	-2.27057	-2.91648	1.43304	-1.66572	1446956_at
N4bp1	-1.0364	-0.279818	-1.69613	-0.00794283	0.870936	-0.157428	0.00804479	-1.75767	0.447613	-0.0719835	-0.381306	-0.296981	-0.217288	1446957_s_at
Gatad2b	0.422683	0.53486	-0.0731944	-0.324486	-0.460658	-0.161112	-0.823581	-0.0487984	0.336027	0.642725	0.286739	-0.597804	0.0282363	1447026_at
Ssr3	-0.927299	0.104254	-1.82206	0.0187581	0.691497	-0.346957	0.020735	-2.55627	1.67434	-0.245619	-0.147007	-0.256161	-0.208478	1447053_x_at
Trip12	-0.887667	0.163863	-2.45309	-0.0323876	0.675374	0.599408	0.158065	-2.8551	2.37179	1.06134	0.620058	-0.0991488	-0.911967	1447073_at
Arl1	-1.05657	-0.0917895	-2.39656	0.106325	0.891763	0.0878195	-0.194308	-2.40839	2.08585	-1.14984	-0.779847	0.372436	-0.23967	1447089_at
Arl1	-1.05657	-0.0917895	-2.39656	0.106325	0.891763	0.0878195	-0.194308	-2.40839	2.08585	-0.319728	0.0453046	0.0794256	0.00629745	1447090_s_at
Actr1b	-0.821296	0.0582986	-2.15503	-0.0571071	0.412357	0.270452	-0.141636	-2.46109	1.69382	2.38728	1.98076	-0.571933	1.17819	1447292_at
Actr1b	-0.821296	0.0582986	-2.15503	-0.0571071	0.412357	0.270452	-0.141636	-2.46109	1.69382	0.269529	-0.54141	-0.434962	-0.471367	1447293_x_at
Srrm1	-0.887159	0.390426	-1.99442	0.125135	0.586247	-0.0513158	-1.52407	-2.19891	1.73201	-0.291198	0.0872626	0.245093	-0.0429956	1447447_s_at
Drg1	-0.932474	0.259374	-2.42853	0.145208	0.830976	0.40013	-0.765993	-2.56372	1.3778	0.0241633	0.213912	-0.614685	0.456958	1447752_x_at
Pan3	-1.04126	0.22332	-1.81323	0.01816	0.846206	0.584963	-0.912603	-2.18287	1.86457	0.259501	0.0237041	-0.193016	0.0539826	1447895_x_at
Srsf6	-0.890757	-0.502337	-1.65824	0.172653	0.873059	-0.472096	-0.197017	-2.23518	1.9916	-0.197005	0.0103167	-0.457312	-0.152415	1447898_s_at
Fnta	-1.19576	0.789593	-1.41354	-0.06644	1.11435	0.922109	-0.772841	-1.36048	0.821441	0.281992	0.0409617	-0.0522879	-0.25195	1447904_s_at
Tatdn1	-0.96049	-0.240968	-3.03696	0.164944	0.959603	0.206421	-0.352055	-3.29755	2.67251	0.202131	0.131208	-0.191566	-0.00547466	1448033_at
Huwe1	-1.04635	-0.108428	-1.54851	-0.0412671	0.709499	0.993262	0.645372	-2.37949	1.01461	0.873158	1.15417	0.620248	0.393198	1448056_at
Serinc1	-0.750392	-0.824345	-1.9268	0.198073	0.819315	-0.47677	-0.417164	-2.03636	1.16481	0.0221605	-0.17958	-0.327209	-0.307146	1448108_at
Ctnna1	-0.85131	0.493621	-2.24557	0.149733	0.755286	0.842935	-0.54884	-2.18621	1.48213	-0.423289	-0.148425	0.302799	-0.049161	1448149_at
Rab7	-0.601335	0.236338	0.172632	-0.00571765	0.31652	-0.311202	0.666346	0.321733	-0.148929	-0.278825	-0.0313631	-0.247892	0.0488222	1448159_at
Mat2b	-0.846174	-0.0558279	-2.62367	0.0360059	0.769691	-0.091542	-0.351389	-2.47153	2.60714	-0.235632	-0.261914	-0.25864	-0.181582	1448196_at
Rab1	-0.741736	0.229828	-1.79391	0.145719	0.504336	0.969173	-0.0562326	-1.76193	1.59554	-0.18385	0.256145	0.175757	-0.0167204	1448210_at
Ywhaz	-0.965043	-0.569923	-1.87073	-0.0600948	0.655241	0.184885	0.813955	-2.93202	1.9134	-0.558838	-0.0237272	0.320395	-0.0973863	1448218_s_at
Ywhaz	-0.965043	-0.569923	-1.87073	-0.0600948	0.655241	0.184885	0.813955	-2.93202	1.9134	-0.367848	0.0376189	0.321526	0.00263955	1448219_a_at
Prnp	-0.539698	-0.462101	-1.5032	0.0965671	0.714056	-0.402082	0.287117	-2.07987	0.974421	0.292585	0.0303869	0.0684439	-0.238165	1448233_at
2700060E02Rik	-0.998617	0.0427721	-1.709	-0.165498	0.750576	0.286953	-0.369092	-1.86123	0.685781	-0.118484	0.197966	0.269201	0.377157	1448238_at
Crk	-1.14606	0.257534	-1.65892	-0.0474307	0.840099	0.0137682	-1.28413	-2.77102	0.132948	-0.196878	0.00171491	0.0554906	-0.122021	1448248_at
Glud1	-1.00553	0.192389	-1.94581	0.0381935	0.981866	-0.00924478	-1.77173	-2.40631	1.61284	0.695554	0.438705	0.00255104	-0.168626	1448253_at
Eif3i	-0.921703	-0.236704	-2.17723	0.22136	0.863637	-0.0794748	-0.046031	-2.28798	1.9164	-0.23992	0.187562	0.131099	-0.0251292	1448264_a_at
Drg1	-0.932474	0.259374	-2.42853	0.145208	0.830976	0.40013	-0.765993	-2.56372	1.3778	-0.166694	0.0991216	-0.0533935	0.126725	1448336_at
Tm9sf3	-0.851212	-0.359167	-1.80462	-0.0644788	0.857008	0.191054	0.672325	-2.37348	1.4791	0.459659	-0.251561	0.641104	0.34923	1448375_at
Med15	-0.788168	0.225708	-1.78374	0.0552767	0.70701	0.781806	0.304449	-1.88611	1.09208	-0.00154045	0.158911	0.10725	-0.312378	1448435_at
Derl2	-0.90449	-0.108975	-2.37489	0.216546	0.709914	0.0616406	-1.04509	-2.27706	2.25111	0.000976106	-0.171775	0.0619848	-0.144521	1448438_at
Srsf6	-0.890757	-0.502337	-1.65824	0.172653	0.873059	-0.472096	-0.197017	-2.23518	1.9916	-0.0701541	0.138091	0.222535	0.0900748	1448454_at
Top2b	-0.92541	-0.187466	-3.13224	-0.00122546	0.720438	-0.165709	-0.243153	-2.95831	2.97048	-0.267023	-0.174806	0.183124	-0.0166695	1448458_at
Med20	-1.04806	0.0682007	-2.19375	0.0256871	1.06571	-0.0341823	-0.628327	-2.77182	0.979993	0.374519	0.0727312	-0.166252	0.0836807	1448478_at
Tsn	-1.03159	-0.29426	-1.78813	0.208932	1.02368	-0.237209	-0.0445925	-2.4657	1.37108	-0.327008	-0.252472	0.21399	-0.190948	1448515_at
Tsn	-1.03159	-0.29426	-1.78813	0.208932	1.02368	-0.237209	-0.0445925	-2.4657	1.37108	-0.0703288	-0.334273	-0.337788	-0.34743	1448516_at
Gmfb	-0.751647	-0.248568	-2.25235	0.257429	0.622515	0.398754	-0.215539	-3.3397	2.26205	-0.367375	-0.0535468	0.21647	0.011014	1448570_at
Gmfb	-0.751647	-0.248568	-2.25235	0.257429	0.622515	0.398754	-0.215539	-3.3397	2.26205	0.267257	0.232113	0.123301	-0.358075	1448571_a_at
Wwc2	-0.975384	-0.011529	-2.02136	-0.200912	0.471797	0.354953	-0.00368774	-2.01339	2.01194	0.28721	0.0324451	-0.238041	0.0218445	1448611_at
Arid1a	-1.12688	-0.344048	-2.56522	-0.34998	0.39047	-0.0308898	-0.904122	-2.65345	2.39793	-0.409221	-0.333529	0.204201	-0.0757155	1448709_at
Copg2	-1.14512	-0.118018	-0.765492	-0.430765	0.710559	-0.329675	0.168628	-1.23453	0.489744	-0.171309	0.0398122	-0.118623	0.201049	1448761_a_at
Sdc4	-0.781759	-0.651075	-2.09514	0.13597	0.73132	-0.587971	-0.0326182	-2.47958	1.86658	0.102573	-0.404841	-0.418733	-0.301384	1448793_a_at
Eif2s2	-0.841072	-0.261037	-1.67663	0.198675	0.784806	-0.0141369	-0.694132	-2.14926	1.12826	0.101703	0.243203	-0.118398	0.0264012	1448819_at
Eif2s2	-0.841072	-0.261037	-1.67663	0.198675	0.784806	-0.0141369	-0.694132	-2.14926	1.12826	-0.00536548	0.289677	-0.156299	0.0469072	1448820_a_at
Serinc3	-0.847301	0.148382	-2.06822	0.0907282	0.736824	0.367339	0.111351	-2.09228	1.65541	0.70596	-0.059974	-0.731893	-0.041244	1448847_at
Synj2bp	-0.921386	0.786689	-1.76223	0.0403064	0.798799	1.26861	0.0023109	-2.68055	0.85578	0.37173	0.136213	0.0173082	0.00260367	1448853_at
Senp3	-0.88757	1.32573	-1.52837	0.0300096	0.615201	1.54222	-0.697935	-2.40112	0.873581	-0.144926	0.141157	0.22595	0.170465	1448866_at
Tmem9b	-0.915612	0.587406	-2.41478	-0.0386253	0.684557	0.537271	-0.28414	-2.16631	2.51566	0.0635321	0.344269	0.134659	0.175542	1448867_at
Mrpl39	-0.94165	0.24774	-1.76947	0.108063	0.97751	0.0690527	-0.377913	-2.20353	1.45898	-0.133275	-0.172321	0.414669	0.122556	1448909_a_at
Tor1aip2	-0.738728	0.392686	-2.1925	0.191611	0.801087	0.48918	-0.699605	-2.65422	0.546389	0.22092	0.214898	-0.0717455	-0.149991	1448958_at
Ndufs4	-0.78989	-0.000430206	-1.76439	0.0379969	0.617024	-0.125296	-0.455028	-1.91189	1.13532	0.0661209	-0.101303	-0.379504	-0.020705	1448959_at
Ubfd1	-1.05539	0.293061	-2.4375	0.014984	0.802405	0.763508	-0.775849	-2.34365	1.39439	-0.484352	0.346274	0.749935	0.128203	1448968_at
Vti1b	-0.892438	-0.589531	-1.80984	-0.0153079	0.6424	-0.872673	-0.0664012	-1.9643	0.778165	0.252082	0.247242	0.142622	0.0847996	1449003_a_at
Rnf141	-0.835861	0.167326	-1.73793	0.175903	0.989396	0.191715	-0.911925	-1.15463	0.954125	0.0931907	-0.00654132	0.0838989	0.341755	1449086_at
Rnf141	-0.835861	0.167326	-1.73793	0.175903	0.989396	0.191715	-0.911925	-1.15463	0.954125	0.0440589	-0.274726	-0.181136	-0.0555701	1449087_at
Gpbp1l1	-0.907286	0.167395	-2.30185	0.135983	0.9923	0.187181	-1.06069	-3.02193	1.87821	0.318578	0.136026	-0.00985335	0.0160419	1449113_at
Dbt	-0.85449	0.448611	-1.31521	0.0562017	0.752612	0.507491	-0.455049	-1.33206	1.37479	-0.0669141	0.00298011	-0.274796	0.117866	1449118_at
Ccdc43	-0.961896	0.128297	-1.71122	0.0952561	0.943679	0.450069	-0.00624882	-2.32162	1.48043	-0.0553899	-0.291433	-0.0634055	0.179838	1449128_at
Sf3b1	-1.01259	-0.11242	-2.13492	0.00270646	0.847628	0.589038	-0.210402	-2.17518	1.98578	-0.519943	-0.0121083	0.45407	0.20648	1449138_at
Yipf5	-0.870969	0.477047	-1.28194	0.0444781	0.728281	-0.0421673	-0.309633	-1.51979	1.11419	-0.105918	-0.257225	-0.110288	-0.39228	1449142_a_at
Wdr20a	-0.934511	-0.255022	-2.67653	0.0854238	0.785545	0.102257	0.241453	-2.44348	1.81434	-0.123535	-0.152178	-0.0392902	0.0594341	1449197_at
Rab11a	-0.851813	0.795357	-2.23323	0.161172	0.654161	0.889058	0.13895	-2.57041	1.66503	-0.320155	0.428869	0.351308	0.524605	1449256_a_at
Sin3a	-0.981645	0.294757	-2.58746	0.194452	0.849502	0.931987	-0.600595	-2.53115	2.27843	0.187861	-0.24327	0.291713	0.0902843	1449343_s_at
Zfp617	-0.935225	-0.692162	-1.46739	0.0135185	0.682623	0.131055	0.373249	-1.68952	1.75483	0.899949	0.608115	-0.282709	0.113482	1449546_a_at
Cdc42	-0.861519	0.787048	-1.54751	-0.166354	0.719018	0.943951	0.00472804	-1.67801	0.419579	0.0809886	0.145532	0.0739657	-0.0422196	1449574_a_at
Gstp1	-0.926015	0.00550298	-1.60249	0.0284723	0.715175	-0.163278	-0.0338057	-1.80851	0.559511	-0.50466	-0.165004	0.277131	0.0392997	1449575_a_at
Atp6ap1	-1.02537	0.66944	-1.68648	0.0819047	0.457436	-0.0705495	-0.389426	-2.90147	0.965886	-0.0144207	0.0537624	-0.12652	-0.082118	1449622_s_at
Polr1c	-0.952431	0.348369	-2.48094	-0.0667752	0.754692	0.594491	-0.633518	-2.60485	1.9374	0.131924	0.429524	-0.110979	-0.0404249	1449648_s_at
D8Ertd738e	-0.869044	-0.260748	-1.63868	0.161065	0.56305	-0.974909	-0.933037	-2.03919	1.7714	-0.431634	-0.0813073	0.208363	-0.353557	1449724_s_at
Tbc1d14	-0.769244	-0.616303	-1.84295	0.139742	0.834747	-0.208282	-0.566659	-1.80661	1.37067	-0.0945749	0.0719027	0.588123	0.0495714	1449772_at
Dynlt3	-0.723048	0.0207743	-1.60818	-0.272004	0.533971	0.0688152	0.484186	-1.35803	1.57979	-0.0167827	-0.191787	-0.0822712	-0.0370082	1449928_at
Dynlt3	-0.723048	0.0207743	-1.60818	-0.272004	0.533971	0.0688152	0.484186	-1.35803	1.57979	-0.0335947	-0.0238489	-0.174893	0.198942	1449929_at
Dctn4	-0.648882	-0.364561	-2.22448	0.188791	0.623263	-0.0423937	-0.634511	-1.6983	2.09011	0.707893	0.396293	-0.328491	0.409415	1450030_at
Usp9x	-1.04551	0.034265	-2.58513	-0.0580556	0.475823	0.828367	0.182864	-2.76353	1.81123	0.82475	0.138555	-1.21258	0.626591	1450037_at
Usp9x	-1.04551	0.034265	-2.58513	-0.0580556	0.475823	0.828367	0.182864	-2.76353	1.81123	0.393853	-0.314032	-0.26416	-0.646353	1450038_s_at
Usp9x	-1.04551	0.034265	-2.58513	-0.0580556	0.475823	0.828367	0.182864	-2.76353	1.81123	0.0648075	0.155314	0.134422	-0.264518	1450039_at
Srrm1	-0.887159	0.390426	-1.99442	0.125135	0.586247	-0.0513158	-1.52407	-2.19891	1.73201	0.865091	1.5174	-0.128624	-0.382605	1450045_at
Atrx	-1.08312	-1.34146	-2.16129	-0.0977953	0.610302	0.0595654	0.710004	-2.58676	0.483198	-0.142129	0.140643	0.407319	0.46611	1450051_at
Add1	-1.03816	-0.104781	-1.63471	-0.172793	0.810783	-0.0641556	-0.462794	-2.78144	0.67341	-0.0667918	-0.229442	0.169657	-0.000996553	1450054_at
Apc	-0.91631	0.170095	-1.89538	-0.097395	0.758538	0.665137	0.000453179	-2.14066	1.19483	-0.0365162	-0.309904	-0.0568192	-0.312786	1450056_at
Fancg	-0.926386	-0.173577	-1.89875	0.289325	0.756024	-0.0679919	-1.46496	-2.50641	1.7675	0.0903072	0.161975	0.0752852	0.00307038	1450059_at
Dst	-0.879459	0.54252	-2.48958	0.154959	0.960525	0.631324	-0.230245	-2.26586	2.2122	0.277697	-0.0154761	0.18626	-0.0911513	1450119_at
Ppp1cc	-0.971889	0.794234	-1.91126	0.124028	0.822097	0.732154	-0.424451	-2.28971	2.16068	-0.0553561	-0.214033	-0.191265	0.119556	1450149_a_at
Kpna3	-1.08826	-0.156256	-1.28771	-0.207301	0.61962	0.0295523	-0.24242	-1.68192	0.810122	-0.438392	-0.0977652	0.640131	0.230779	1450385_at
Kpna3	-1.08826	-0.156256	-1.28771	-0.207301	0.61962	0.0295523	-0.24242	-1.68192	0.810122	0.0151695	-0.0210853	-0.170576	-0.354041	1450386_at
Stag2	-0.945399	-0.215515	-2.39525	-0.00548392	0.843828	0.209811	-0.0840451	-2.42894	2.08047	0.0357462	0.209304	0.174741	0.568535	1450396_at
Mrpl19	-0.749447	0.578319	-1.123	0.270734	0.926639	0.276443	0.212168	-1.09986	1.14839	-0.03535	0.330584	-0.20774	-0.0766327	1450405_at
Yipf4	-0.872355	-0.346847	-1.56499	-0.0232427	0.517275	-0.296207	0.172082	-1.31949	1.91655	0.757313	0.454768	-0.834164	-0.127481	1450418_a_at
Cbl	-0.839138	0.702799	-1.75162	0.0614928	0.828896	0.605282	-0.498989	-2.17473	1.49995	-0.100159	-0.130452	0.187072	0.785057	1450457_at
Rhoa	-0.950781	0.103699	-2.03325	0.0949703	0.738935	0.090364	0.0407696	-2.97437	1.5865	0.180774	0.350696	-0.216133	0.134073	1450632_at
Gna13	-0.911965	-0.0154835	-2.2885	0.0686942	0.891618	0.0522013	0.282322	-3.08218	2.1368	0.796895	0.61132	-0.986214	-0.698087	1450656_at
Sike1	-1.18099	0.211354	-0.849821	-0.092803	0.737121	-0.517612	-0.653884	-1.17114	1.55933	0.316321	0.152198	0.0953385	-0.0309632	1450679_at
Arpp19	-1.05916	0.140392	-2.26314	-0.0685369	0.805825	0.320771	0.369403	-2.6302	0.960254	-0.112634	-0.282997	0.167207	-0.200852	1450685_at
Syncrip	-1.06281	0.867196	-2.26972	-0.126958	0.710859	0.666029	-0.129513	-2.38793	2.29142	-0.271725	0.124981	0.143771	0.122063	1450743_s_at
Pafah1b2	-0.960419	0.101197	-1.76211	-0.0576847	0.643017	-0.135473	-0.389575	-2.2657	0.956243	0.153889	-0.273931	-0.0935697	-0.349387	1450755_at
Cul3	-0.959043	-0.623608	-2.83784	-0.0128376	0.829077	-0.470953	-1.05998	-2.01296	2.23833	-0.0298427	-0.303506	0.148592	-0.0745162	1450756_s_at
Dlg1	-1.08611	0.719913	-2.10529	-0.289827	1.00333	0.944067	0.0772046	-1.93114	2.41196	0.107478	-0.396128	-0.554622	-0.60817	1450768_at
Phax	-0.793699	0.516796	-1.73836	-0.0898863	0.72277	0.408185	-0.377734	-2.11883	1.91834	0.373965	0.172085	-0.141261	-0.226732	1450778_a_at
Stt3a	-0.85923	0.20922	-2.12646	0.154119	0.700785	0.279839	-0.843442	-2.47342	2.11234	-0.205023	-0.156724	0.0472037	-0.131404	1450841_at
Ncbp2	-0.901985	-0.390013	-2.45251	0.339933	0.903607	0.0941181	-0.383811	-2.86032	2.10074	0.192341	0.604759	0.193555	0.257555	1450847_at
Ube2d3	-0.901345	0.365554	-2.30457	0.223204	0.794009	0.367819	-0.430694	-2.28017	2.18609	-0.358561	0.0554015	-0.0302654	0.0359691	1450858_a_at
Ube2d3	-0.901345	0.365554	-2.30457	0.223204	0.794009	0.367819	-0.430694	-2.28017	2.18609	-0.168906	-0.453538	-0.176306	-0.251241	1450859_s_at
Sri	-1.00225	0.808737	-1.56706	-0.386826	0.635604	0.811711	-0.690113	-1.64124	1.25233	0.0369837	-0.228549	0.0605488	-0.222704	1450878_at
Abi1	-0.724571	0.372927	-1.7828	0.268452	0.897796	0.585402	-0.812323	-2.4846	2.23659	0.242049	0.0411663	-0.316178	0.207135	1450890_a_at
Ubap1	-0.809632	-0.439958	-1.50733	0.273068	1.03084	-0.347011	-0.516242	-1.75263	1.16011	-0.0589064	0.211516	-0.117169	-0.251234	1450893_a_at
Ap2m1	-0.963445	0.309348	-1.98582	-0.0513889	0.758483	-0.122325	-0.0348775	-2.24423	1.8905	-0.246461	0.0348709	0.0922806	0.0999959	1450894_a_at
Rad23b	-1.00708	0.0670369	-1.88271	0.160876	0.770974	0.323288	-0.758784	-1.91982	2.16775	-0.195558	0.125558	-0.333337	0.145294	1450903_at
Spcs2	-0.915666	-0.0365826	-2.02378	0.0746909	0.527428	-0.386088	-0.297468	-2.3994	1.18241	-0.170695	-0.0639159	0.013865	-0.0883205	1450907_at
Yme1l1	-0.702743	0.210398	-1.94848	0.200756	0.89542	0.0905209	-0.882171	-1.92433	1.57591	-0.0100588	0.145325	-0.699332	-0.110112	1450954_at
Rock1	-0.977459	0.392083	-2.299	0.0208575	0.758842	0.407385	-0.224896	-1.93497	2.13519	-0.0714586	0.0953193	-0.145905	-0.537126	1450994_at
Sumo1	-0.954653	0.35948	-2.52236	0.116639	1.01083	0.16731	-1.09555	-2.25248	1.18188	-0.0376298	0.320905	0.193118	0.118091	1451005_at
Ergic3	-0.849693	0.0251009	-1.69518	-0.259924	0.690106	-0.0461936	0.230529	-1.75491	1.06096	0.0414867	-0.012942	-0.072765	-0.221165	1451017_at
Arl1	-1.05657	-0.0917895	-2.39656	0.106325	0.891763	0.0878195	-0.194308	-2.40839	2.08585	-0.0886861	0.158614	-0.174962	0.136814	1451025_at
Dnm2	-0.966053	0.0577038	-1.98203	0.0150253	0.532714	0.196505	-0.0306046	-1.93474	1.90174	0.558843	0.325355	-0.663319	-0.351657	1451057_x_at
Ctdsp2	-0.799607	-0.190995	-1.72469	-0.0388726	0.619583	0.0603481	-0.535735	-2.15142	1.47728	-0.170907	-0.365108	0.178725	-0.0526223	1451075_s_at
Rac1	-1.04182	-0.644716	-2.2688	-0.0555658	0.713363	-0.491609	0.319718	-2.70528	1.25244	-0.468388	-0.192586	0.0422736	-0.0507624	1451086_s_at
Arcn1	-0.879459	0.613639	-1.96201	-0.0498825	0.608026	0.797013	-0.247794	-2.31582	1.73837	-0.223931	0.0999339	-0.108934	0.344006	1451089_a_at
Mier2	-0.962218	0.316943	-1.93784	-0.208634	0.8102	0.494247	-0.54469	-1.99447	1.6355	0.39543	-0.657608	-1.03036	-1.99611	1451138_x_at
Rnf187	-1.18107	0.285761	-1.60349	-0.395897	0.779557	0.202623	-0.626302	-1.58671	0.224712	0.263256	-0.883864	0.780359	2.47775	1451157_at
Trip12	-0.887667	0.163863	-2.45309	-0.0323876	0.675374	0.599408	0.158065	-2.8551	2.37179	0.0810044	-0.224837	-0.0290622	-0.147053	1451158_at
Tprgl	-1.02819	0.477585	-1.96135	-0.179064	0.870811	0.354043	-0.832709	-2.39925	1.54177	0.166919	0.0820323	-0.0785102	-0.100253	1451172_at
Qk	-1.12767	0.0762077	-1.61605	0.0357306	0.921172	0.130256	-0.536113	-2.62124	1.25038	-0.24816	-0.0112996	0.020204	-0.118223	1451179_a_at
Qtrtd1	-0.819725	0.174874	-1.67506	0.15781	0.815875	0.200987	-0.250105	-2.1069	0.351973	-0.192086	0.120972	0.358239	0.556057	1451199_at
Psmb4	-0.794617	-0.0560214	-1.88438	0.122103	0.875025	-0.223458	-0.548237	-1.91925	1.51546	-0.348637	0.255245	0.144477	-0.232527	1451205_at
Ppap2c	-1.01466	-0.397233	-1.40854	-0.156091	0.631839	-0.328135	0.0199408	-1.54968	1.23204	-0.304014	0.155598	0.249029	-0.194632	1451210_at
Immp1l	-0.863838	-0.565736	-2.40429	-0.0982519	0.787196	-0.173572	0.500795	-1.97712	1.19094	-0.0513835	0.19023	-0.145447	0.28314	1451217_a_at
Wdr20a	-0.934511	-0.255022	-2.67653	0.0854238	0.785545	0.102257	0.241453	-2.44348	1.81434	0.00678066	0.250507	0.1546	0.385075	1451220_at
Btf3l4	-0.855974	0.0515303	-2.9729	0.188731	0.853025	0.203933	-1.00846	-2.86703	2.09213	0.121174	-0.027829	-0.146633	0.286492	1451222_at
Btf3l4	-0.855974	0.0515303	-2.9729	0.188731	0.853025	0.203933	-1.00846	-2.86703	2.09213	-0.120266	-0.0103855	0.463823	0.494105	1451223_a_at
Cul2	-0.83923	0.681261	-2.86998	0.217975	0.79452	-0.0229493	-0.118684	-2.2572	2.16381	0.328958	0.195933	0.0589518	-0.236883	1451231_a_at
Rbm7	-0.854184	-0.42487	-1.83915	0.0252292	0.787798	-0.211237	0.483348	-1.60773	1.20201	0.0744381	0.154801	-0.164837	-0.0917939	1451237_s_at
Ccdc115	-0.832974	0.576061	-1.76185	0.227535	0.951565	0.984065	-0.289554	-2.17769	1.69465	-0.0622672	0.0783125	0.0194046	-0.0682959	1451265_at
Erc1	-0.903362	-0.44758	-2.26913	-0.10439	0.673274	0.297975	-0.0645165	-2.38071	2.10048	-0.0898955	-0.123717	-0.00502283	1.10536	1451279_at
Chmp7	-0.808569	-0.0724215	-1.914	0.247878	0.765318	-0.100924	-0.591662	-2.55143	1.93235	-0.0948746	0.250006	0.287061	0.250953	1451300_a_at
Ift20	-1.05613	-0.264114	-2.03565	-0.0423363	0.827639	0.276381	0.211156	-2.1986	2.19795	-0.223162	-0.0284186	0.339906	0.247802	1451412_a_at
Ccdc47	-0.958831	-0.120029	-2.26189	0.145778	0.96737	0.305519	-0.311535	-2.48143	1.81794	0.0460273	0.188242	0.157557	-0.130591	1451420_at
Erlec1	-1.09041	0.0201706	-1.47013	-0.011926	0.941626	-0.0858362	-0.663864	-1.3961	0.970918	0.30459	-0.0279806	-0.0628729	-0.385196	1451449_at
Csnk1a1	-1.01074	-0.483164	-2.35928	-0.091357	0.728509	-0.347328	-0.950063	-3.20033	1.76141	0.0956389	-0.914283	-2.16729	-0.6488	1451497_at
Chchd3	-0.776528	0.468072	-1.99018	0.21918	0.735085	0.535395	-0.0788451	-2.35051	1.39806	0.143703	0.352019	-0.107796	0.0848233	1451504_at
Tmbim6	-0.789603	0.533682	-2.77632	0.120154	0.786872	0.35978	-1.03424	-2.70403	1.92441	-0.270203	-0.327562	0.0727412	-0.0965267	1451586_at
Ankmy2	-0.848127	-0.249001	-2.34833	0.129202	0.70263	-0.0875758	-0.144503	-2.4321	2.21841	-0.214277	-0.790387	-0.276684	0.139057	1451724_at
Ptgr2	-0.92685	-0.131537	-1.63246	0.0241659	1.17738	0.445567	0.121537	-2.18274	1.52483	-0.121719	-0.385852	0.039125	0.0707034	1451744_a_at
Setd3	-0.879269	0.902291	-1.65592	-0.0769599	0.671368	1.17797	0.0499218	-2.18026	1.2208	0.0175076	0.184386	0.19319	-0.149196	1451748_a_at
Entpd5	-1.01694	0.568827	-1.65586	0.0130257	0.807853	0.576687	0.191602	-1.88064	0.674136	0.134855	-0.0157375	-0.313848	-0.220233	1451765_a_at
Setdb1	-1.15273	-0.253104	-0.963785	0.106054	0.689003	0.152113	0.145725	-1.00537	0.638744	-0.0802008	-0.103298	0.37552	0.0300672	1451833_a_at
Smad5	-0.936912	-0.563901	-1.07655	0.132571	0.864175	-0.438951	0.0107311	-1.51345	0.162284	-0.040717	-0.311041	-0.162678	-0.274284	1451873_a_at
Bap1	-0.910601	0.3998	-2.58429	0.0294442	0.784277	0.322501	-0.839554	-2.87442	2.22943	-0.103511	-0.344173	-0.253865	0.0832506	1452039_a_at
Ppp1cc	-0.971889	0.794234	-1.91126	0.124028	0.822097	0.732154	-0.424451	-2.28971	2.16068	0.00842811	0.215325	0.0504872	0.120819	1452046_a_at
Actr1b	-0.821296	0.0582986	-2.15503	-0.0571071	0.412357	0.270452	-0.141636	-2.46109	1.69382	-0.0423222	-0.165619	0.20842	-0.272785	1452057_at
Dcun1d1	-1.13875	-0.330529	-1.45719	-0.264486	0.776682	0.0796721	0.0910559	-2.09427	0.543725	-0.149664	-0.144794	0.265072	0.343599	1452079_s_at
Dcun1d1	-1.13875	-0.330529	-1.45719	-0.264486	0.776682	0.0796721	0.0910559	-2.09427	0.543725	-0.0199435	-0.161863	-0.0904979	0.239112	1452080_a_at
AI314180	-0.998411	0.388594	-2.59667	-0.147014	0.691725	0.371683	-0.87507	-2.29664	2.6841	-0.415552	-0.22971	0.962874	0.765113	1452122_at
2810407C02Rik	-0.66929	0.147969	-1.48808	0.0268095	0.193742	0.0448759	-0.449896	-1.90167	0.81061	-0.391525	-0.018755	0.246027	0.08823	1452167_at
Gspt1	-0.921187	-0.271906	-2.49607	-0.00914198	0.505753	0.27391	0.00853817	-2.50055	2.01439	-0.312536	0.396129	0.29093	0.353856	1452168_x_at
Nup153	-0.979855	0.0810936	-2.00452	0.104932	0.800785	0.0268833	-0.312223	-2.4045	1.27447	0.284494	0.341774	-0.199432	-0.104434	1452176_at
Abcf3	-0.882729	0.0338131	-2.44351	0.0375686	0.895091	0.0887231	-0.389627	-3.26094	2.02303	0.0775234	-0.270271	-0.569546	-0.415079	1452177_at
Abcf1	-0.732061	0.0381851	-1.98585	0.0470399	0.658677	0.129925	-0.211906	-3.06381	1.09413	-0.139791	0.0453878	0.417127	-0.172724	1452236_at
Mtmr9	-0.880781	0.315805	-1.82723	0.0581334	0.809314	0.655621	-0.088088	-2.01513	1.32198	0.356676	0.407562	0.0944485	0.619545	1452254_at
Abcf1	-0.732061	0.0381851	-1.98585	0.0470399	0.658677	0.129925	-0.211906	-3.06381	1.09413	0.101079	-0.0911814	-0.24117	-0.735568	1452429_s_at
Aqr	-0.996304	0.814079	-1.64967	0.192075	0.818126	0.730495	-0.481266	-2.16655	1.03199	0.491874	0.2242	-0.0816321	0.314496	1452448_at
Ilkap	-0.716536	0.518317	-1.90466	0.00303448	0.461695	0.460807	-1.05646	-2.09714	1.31615	0.491239	-0.00242365	-0.47414	-0.363482	1452506_a_at
Pcbd2	-0.604722	0.413626	-1.52738	0.0615667	0.693805	0.18699	-0.790375	-2.60012	0.574155	0.0164899	-0.0478123	0.1158	-0.0600014	1452621_at
Bag5	-1.06626	0.168194	-1.86936	0.0831038	0.925881	0.44737	-1.0557	-2.06102	0.757302	-0.223845	0.110626	0.233681	0.0465811	1452628_at
Krr1	-0.794779	0.44118	-1.36212	0.0856734	0.780533	0.256608	0.00605921	-2.33995	0.467899	0.376018	0.635949	-0.10182	-0.186783	1452658_at
Lman1	-0.645392	0.130169	-1.98135	0.183391	0.340716	0.33954	0.170337	-2.04371	1.90475	-0.312893	-0.424868	0.0296454	-0.240827	1452671_s_at
Rbm17	-0.950235	0.390987	-1.94254	0.0708287	0.675663	0.339965	-1.02145	-2.25107	1.57538	-0.0934074	-0.0112123	-0.051195	0.364664	1452691_at
Poldip3	-0.882809	0.17537	-2.04714	-0.0509739	0.638113	0.365983	-0.402648	-2.48568	1.91061	-0.0790576	0.055622	-0.30651	-0.0546912	1452709_at
Hnrnpa3	-0.84089	-0.51405	-2.03053	-0.039514	0.744885	-0.616454	-0.578001	-2.55558	1.68468	-0.172965	-0.19202	-0.091318	-0.388037	1452712_at
Ppfibp1	-0.843993	-0.171487	-1.81492	-0.265701	0.717163	-0.391158	-0.916904	-2.56498	1.27778	-0.185505	-0.356935	-0.223206	-0.348496	1452759_s_at
Hnrnpa3	-0.84089	-0.51405	-2.03053	-0.039514	0.744885	-0.616454	-0.578001	-2.55558	1.68468	-0.160412	-0.370337	-0.244931	-0.379343	1452774_at
Ppp2r5e	-0.886327	-0.314099	-2.67131	0.127735	0.633073	-0.307305	-0.417158	-2.53784	1.36881	0.0706334	-0.171608	0.665374	-0.0829149	1452788_at
Twistnb	-0.81118	0.098276	-2.36932	0.126922	0.76886	0.172344	-0.179969	-2.22062	2.17996	0.0906949	0.375245	0.10235	0.167288	1452852_at
Tpi1	-0.915571	0.45799	-2.02487	0.108121	0.826431	0.818421	-0.0486254	-2.47765	1.09072	-0.407139	0.0795966	0.274546	0.325688	1452927_x_at
Atp2b1	-1.07039	-0.0663314	-2.39847	-0.24821	0.567413	0.336976	-0.409637	-2.48589	2.19825	-0.179115	-0.150494	0.0428667	-0.222274	1452969_at
Ccny	-1.0379	0.583749	-2.54118	-0.0858388	0.581132	0.429779	-0.887595	-1.16852	2.30564	0.246901	-0.265487	-0.21097	-0.196334	1452984_at
Csnk2a2	-1.02162	0.253111	-0.665902	-0.434218	0.699612	0.344907	0.250483	-0.891298	1.73729	-0.0169358	0.530753	0.684847	0.173409	1453099_at
Csnk2a2	-1.02162	0.253111	-0.665902	-0.434218	0.699612	0.344907	0.250483	-0.891298	1.73729	0.256658	0.255688	0.0536581	0.313674	1453100_at
Sf3b2	-1.01319	0.42485	-2.42605	0.192957	0.912048	0.588614	-0.284358	-2.40729	1.75644	0.892583	-0.370237	-0.483936	0.464636	1453123_at
Tnpo3	-0.966598	-0.594143	-2.06488	0.116369	0.906312	-0.311752	-0.0254493	-1.77545	1.29985	0.148737	0.240604	0.166604	-0.299718	1453124_at
Ptgr2	-0.92685	-0.131537	-1.63246	0.0241659	1.17738	0.445567	0.121537	-2.18274	1.52483	0.0356279	-0.247503	0.525719	-0.479347	1453156_s_at
Med13	-1.02333	0.838249	-2.72613	-0.0704085	0.917991	1.03505	-0.51876	-3.44056	1.67179	0.0145156	-0.430344	-0.233387	-0.325614	1453160_at
Med13	-1.02333	0.838249	-2.72613	-0.0704085	0.917991	1.03505	-0.51876	-3.44056	1.67179	0.250704	0.276778	-0.397631	0.0960362	1453161_at
Anapc5	-0.587583	0.220186	-1.1515	0.199601	0.409162	0.173065	-0.896716	-1.74651	1.03185	0.34021	0.148939	-0.0382229	0.115043	1453307_a_at
Wdr33	-0.866151	-0.349974	-1.50575	-0.0361869	0.794199	-0.495951	-0.109287	-2.22067	1.43355	-0.282301	0.25214	0.478379	0.950322	1453322_at
Sri	-1.00225	0.808737	-1.56706	-0.386826	0.635604	0.811711	-0.690113	-1.64124	1.25233	-0.190318	-0.868768	-0.781779	0.29247	1453457_at
Gna13	-0.911965	-0.0154835	-2.2885	0.0686942	0.891618	0.0522013	0.282322	-3.08218	2.1368	0.0169363	-0.0297354	-0.0950264	-0.312032	1453470_a_at
Kif5b	-0.757221	0.355871	-2.20363	0.149137	0.694516	0.601362	-0.811246	-2.32413	1.24205	0.465668	0.955885	-0.550876	0.488961	1453524_at
Wdr33	-0.866151	-0.349974	-1.50575	-0.0361869	0.794199	-0.495951	-0.109287	-2.22067	1.43355	0.164347	0.0697481	-0.0874541	-0.320649	1453554_a_at
Nek1	-0.931807	0.125088	-2.45812	0.111541	0.981109	0.450713	-0.498933	-1.95179	2.2535	0.0356619	-0.426655	-0.241881	-0.156406	1453612_at
2810407C02Rik	-0.66929	0.147969	-1.48808	0.0268095	0.193742	0.0448759	-0.449896	-1.90167	0.81061	-0.0811342	-0.0407677	-0.00208737	0.0394908	1453726_s_at
Atrx	-1.08312	-1.34146	-2.16129	-0.0977953	0.610302	0.0595654	0.710004	-2.58676	0.483198	0.509583	0.651689	-0.059508	0.785507	1453734_at
2810407C02Rik	-0.66929	0.147969	-1.48808	0.0268095	0.193742	0.0448759	-0.449896	-1.90167	0.81061	0.744413	-0.763108	-0.77758	-1.24339	1453778_at
Ilkap	-0.716536	0.518317	-1.90466	0.00303448	0.461695	0.460807	-1.05646	-2.09714	1.31615	0.0330338	-0.826001	-0.676427	0.0395962	1453784_at
Fuca1	-0.643895	-0.210197	-1.85022	0.297501	0.624745	0.301986	-0.395204	-3.0947	1.80293	0.709273	1.05067	-0.535152	0.115127	1453805_at
Pdzd2	-1.27642	0.595743	-0.222451	-0.786403	-0.0892195	1.15382	0.141318	0.161788	0.0445547	0.339169	-1.97455	-1.94277	-0.972733	1453896_at
Med13l	-1.11919	-0.189461	-2.15776	-0.215314	0.805694	0.0695074	-0.360329	-2.33175	2.08412	0.424246	0.315007	0.546885	-0.24869	1453906_at
Ssb	-1.16823	-0.262862	-2.50918	-0.0623463	0.919952	0.206652	-0.109107	-2.24722	1.93789	-0.212445	0.0828746	0.0487569	-0.125798	1453928_a_at
Bnip2	-0.859984	0.0162285	-2.04812	0.00666969	0.771528	0.317133	-0.337205	-1.96319	0.878374	-0.131445	-0.412564	0.0594663	-0.467141	1453993_a_at
Pex3	-0.809423	0.921971	-1.9181	0.0832896	0.843512	1.0708	0.157559	-1.86786	1.95241	-0.0817237	-0.297479	0.134614	-0.356411	1454044_a_at
Ccny	-1.0379	0.583749	-2.54118	-0.0858388	0.581132	0.429779	-0.887595	-1.16852	2.30564	0.320466	0.277662	-0.120296	0.0507989	1454201_a_at
Bnip2	-0.859984	0.0162285	-2.04812	0.00666969	0.771528	0.317133	-0.337205	-1.96319	0.878374	0.159983	1.7439	-0.365098	0.603442	1454441_at
Bnip2	-0.859984	0.0162285	-2.04812	0.00666969	0.771528	0.317133	-0.337205	-1.96319	0.878374	-0.298957	0.723939	-0.784459	0.478972	1454442_at
Wasf2	-0.91064	0.100904	-2.40188	0.0993313	0.711169	0.121208	-0.531579	-3.00777	1.23133	0.0806068	0.0975412	0.0612423	-0.0963766	1454673_at
Srrm1	-0.887159	0.390426	-1.99442	0.125135	0.586247	-0.0513158	-1.52407	-2.19891	1.73201	-0.10023	0.240087	0.307504	0.241419	1454689_at
Gnb1	-1.13627	0.478664	-2.57787	-0.129505	0.53143	0.565365	0.83396	-2.41828	1.51445	-0.210282	-0.328748	0.0335269	-0.364846	1454696_at
Sec62	-0.957197	0.158322	-1.70795	-0.0817143	0.825972	0.584416	-0.151774	-2.10046	0.979894	0.0553429	-0.257089	-0.224825	-0.0587848	1454697_at
Scarb2	-0.924404	0.848446	-2.11144	0.0837831	0.838367	1.00303	-0.427189	-2.63922	1.96172	0.177027	-0.0882735	-0.139229	-0.318742	1454704_at
D15Ertd621e	-1.0323	-0.144182	-1.41936	-0.268682	0.735729	0.0672938	0.141922	-2.77886	1.53093	0.114883	-0.0948625	-0.064954	0.173529	1454705_at
Fam172a	-0.963336	0.482138	-1.46	-0.0467093	0.984126	0.0111587	-0.494573	-2.03144	0.653837	0.0704842	0.0999882	-0.166811	0.285379	1454723_at
Ddx5	-0.867691	-0.353212	-2.95759	0.186137	0.755339	-0.169642	-0.0455819	-3.01241	2.04266	-0.108734	0.326673	-0.149535	0.051285	1454793_x_at
Serinc1	-0.750392	-0.824345	-1.9268	0.198073	0.819315	-0.47677	-0.417164	-2.03636	1.16481	0.564995	-0.0458954	-0.278096	-0.465964	1454811_a_at
Gpr107	-1.01138	0.543903	-1.82236	0.0336695	0.746052	0.391943	-0.597745	-1.54798	2.28872	0.306843	0.0529938	-0.149716	0.0782669	1454828_at
Tmem18	-0.837005	0.027906	-1.8735	0.157957	0.862499	0.384701	0.454049	-2.25722	1.54262	-0.107146	-0.237966	0.115259	0.239979	1454836_at
Smurf2	-0.88946	0.29361	-1.99703	0.00344357	0.615547	0.930147	-0.00877783	-2.93884	1.66213	-0.0151554	-0.116839	-0.293369	0.111696	1454894_at
Nmt2	-0.893199	-0.125174	-2.27135	0.175479	0.809717	-0.0201226	-0.883057	-2.58476	1.78679	0.107719	0.372406	0.00180608	0.273323	1454919_at
H2-Ke6	-0.925858	-0.637147	-1.83577	0.0423346	0.71141	-0.49741	0.79906	-2.37875	1.03646	-0.0341688	0.465519	0.357112	0.0707873	1454987_a_at
Arid2	-1.15854	-0.482527	-2.66672	-0.252096	0.725595	0.328364	0.065338	-3.14363	2.26749	-0.0543447	-0.279999	-0.302082	0.205914	1454990_at
D2Wsu81e	-0.949329	0.477784	-1.77875	0.0215381	0.866575	0.585452	-0.0151957	-1.59119	1.73537	-0.932346	-2.20163	1.73521	-1.88982	1455004_at
Tbl1x	-1.27479	-0.140455	-2.03976	-0.325516	0.77124	0.590999	-0.232848	-2.16103	0.53726	0.280274	0.0706098	-0.242231	-0.205707	1455042_at
Dcun1d1	-1.13875	-0.330529	-1.45719	-0.264486	0.776682	0.0796721	0.0910559	-2.09427	0.543725	-0.0951806	-0.294942	-0.255534	-0.617017	1455053_a_at
Mtmr9	-0.880781	0.315805	-1.82723	0.0581334	0.809314	0.655621	-0.088088	-2.01513	1.32198	0.0933005	-0.605049	-0.329701	-0.25338	1455058_at
Slc25a4	-0.920653	0.332349	-1.81155	-0.0221243	0.745068	-0.0545257	-1.17033	-2.40847	1.48342	-0.780854	-0.398037	0.369917	0.184473	1455069_x_at
Ddx46	-0.790103	0.439769	-1.36521	0.263057	0.770973	0.431959	-0.894879	-1.64427	1.41667	0.160144	0.06992	-0.232421	0.112206	1455103_at
Mtdh	-0.895654	-0.0854622	-2.24743	0.13093	0.811057	-0.0442988	-1.14888	-2.46042	1.39418	-0.375681	-0.0265165	0.361109	0.0829113	1455129_at
Appl1	-0.918458	-0.0745814	-2.05725	0.0109132	0.711296	-0.244848	-0.32005	-2.53686	1.28836	-0.278659	-0.439129	0.232423	0.240266	1455159_at
Gspt1	-0.921187	-0.271906	-2.49607	-0.00914198	0.505753	0.27391	0.00853817	-2.50055	2.01439	0.0353911	0.382919	-0.133227	0.455112	1455173_at
Phf13	-1.15098	-0.882893	-2.02262	-0.264221	0.626642	-0.0637849	0.591341	-2.19999	1.69377	-0.235235	-0.297031	0.0538239	-0.0153346	1455175_at
Dph3	-0.708286	0.114841	-1.48088	0.126654	0.809292	-0.0464613	0.0714548	-1.72689	1.25335	0.328422	-0.349053	-1.03763	-0.255867	1455268_at
Zbtb6	-0.972936	-0.478725	-1.79976	0.137842	0.891173	-0.228596	-0.698033	-1.82901	1.49504	0.00886482	-0.127762	-0.313466	-0.0430966	1455273_at
Wdr33	-0.866151	-0.349974	-1.50575	-0.0361869	0.794199	-0.495951	-0.109287	-2.22067	1.43355	0.861822	0.71391	-0.250874	0.246379	1455281_at
Znrf2	-0.946924	0.566706	-1.38496	0.0756838	0.789485	0.4385	-0.00793626	-2.84285	1.38954	-0.0399311	0.209496	0.165135	-0.0982193	1455290_at
Znrf2	-0.946924	0.566706	-1.38496	0.0756838	0.789485	0.4385	-0.00793626	-2.84285	1.38954	0.00121408	0.1103	-0.00458388	0.00736794	1455291_s_at
Ano6	-0.892437	0.61193	-1.53375	0.0729756	0.742224	0.844895	-0.33985	-1.83643	0.739791	-0.260135	-0.161335	0.136644	-0.301805	1455308_at
Ano6	-0.892437	0.61193	-1.53375	0.0729756	0.742224	0.844895	-0.33985	-1.83643	0.739791	-0.218717	-0.15175	0.396839	-0.0977088	1455309_at
Zdhhc3	-0.947626	0.251412	-2.36356	-0.0454473	0.789814	0.352294	-0.802501	-2.69007	0.869863	-0.0685428	0.151619	0.42218	0.0170121	1455368_at
Rad23b	-1.00708	0.0670369	-1.88271	0.160876	0.770974	0.323288	-0.758784	-1.91982	2.16775	0.0835827	-0.509225	-0.698965	0.306957	1455420_at
Taok1	-0.943762	0.111812	-2.38288	0.0983842	0.703482	0.572976	-0.582015	-2.87243	2.06531	0.0951334	-0.216047	0.0392423	-0.363926	1455432_at
Gmppa	-0.883479	-0.644249	-1.5176	0.0915672	0.898841	-0.186603	0.0729574	-1.6602	1.37238	-0.221194	-0.214193	0.0964721	-0.0242588	1455458_x_at
Ppfia1	-0.826271	-0.0486317	-1.30467	-0.0132301	0.428745	0.279507	0.00388493	-2.07713	1.64606	-0.0672161	0.180059	0.21625	-0.0869486	1455478_at
Ube2d3	-0.901345	0.365554	-2.30457	0.223204	0.794009	0.367819	-0.430694	-2.28017	2.18609	-0.157654	0.176703	-0.116841	-0.0262811	1455479_a_at
Ube2d3	-0.901345	0.365554	-2.30457	0.223204	0.794009	0.367819	-0.430694	-2.28017	2.18609	-0.253331	0.176781	0.232376	0.0866182	1455480_s_at
Serinc3	-0.847301	0.148382	-2.06822	0.0907282	0.736824	0.367339	0.111351	-2.09228	1.65541	-0.0865111	-0.16424	-0.156303	-0.00213327	1455550_x_at
N4bp1	-1.0364	-0.279818	-1.69613	-0.00794283	0.870936	-0.157428	0.00804479	-1.75767	0.447613	-0.28823	-0.0500266	-0.0804471	-0.0217282	1455606_at
Son	-1.05587	-0.435645	-3.00567	-0.0772827	0.838563	0.0487871	-0.0781406	-2.82086	2.57846	-0.333942	-0.0710909	0.0847061	-0.149213	1455634_at
Commd8	-0.813346	0.710641	-1.6002	0.0769341	0.803856	0.877776	-0.770804	-2.85785	0.99176	0.482552	0.292759	-0.0498429	-0.506902	1455671_at
Sec62	-0.957197	0.158322	-1.70795	-0.0817143	0.825972	0.584416	-0.151774	-2.10046	0.979894	0.17465	-0.479188	-0.7614	-0.0640182	1455698_at
Poldip3	-0.882809	0.17537	-2.04714	-0.0509739	0.638113	0.365983	-0.402648	-2.48568	1.91061	0.753505	0.558227	-1.03468	0.210864	1455788_x_at
Ywhab	-0.902238	0.270891	-1.77416	-0.185499	0.700613	0.168225	-0.402291	-1.78678	2.00269	-0.305739	0.0850716	0.35354	0.111397	1455815_a_at
Stt3a	-0.85923	0.20922	-2.12646	0.154119	0.700785	0.279839	-0.843442	-2.47342	2.11234	-0.161106	-0.0995262	-0.0429288	-0.0316377	1455824_x_at
Papola	-1.09546	-0.722132	-1.97542	-0.165525	0.720427	0.0119671	-0.216439	-1.96615	0.864618	-0.0706773	-0.16883	0.19488	-0.129844	1455836_at
Cbl	-0.839138	0.702799	-1.75162	0.0614928	0.828896	0.605282	-0.498989	-2.17473	1.49995	0.373136	0.336197	-0.0645976	0.0200611	1455886_at
Mtdh	-0.895654	-0.0854622	-2.24743	0.13093	0.811057	-0.0442988	-1.14888	-2.46042	1.39418	0.448204	0.50575	-0.318263	-0.254035	1455932_at
Rnf114	-0.930227	0.556312	-2.29005	-0.0837999	0.727724	0.733314	-0.0287621	-2.21044	1.96535	0.0392194	-0.093539	-0.470523	-0.181681	1455975_x_at
Zbed6	-0.936688	0.0712587	-1.70738	-0.0117495	0.812522	0.11986	0.0637524	-2.24435	1.55215	0.173424	0.080042	-0.00791883	0.0890033	1455998_at
Sf3b2	-1.01319	0.42485	-2.42605	0.192957	0.912048	0.588614	-0.284358	-2.40729	1.75644	0.0291164	-0.213859	-0.25251	-0.089346	1456040_at
Serinc3	-0.847301	0.148382	-2.06822	0.0907282	0.736824	0.367339	0.111351	-2.09228	1.65541	0.234504	0.0791702	0.00376156	-0.0186466	1456080_a_at
Dag1	-0.925378	0.591483	-1.78572	-0.140012	0.446093	1.21048	0.777416	-2.29506	0.591903	-0.199893	-0.484084	-0.679959	-0.352378	1456131_x_at
Fuca1	-0.643895	-0.210197	-1.85022	0.297501	0.624745	0.301986	-0.395204	-3.0947	1.80293	-0.285264	-0.330149	0.152406	0.704432	1456155_x_at
Ubfd1	-1.05539	0.293061	-2.4375	0.014984	0.802405	0.763508	-0.775849	-2.34365	1.39439	-0.00648001	0.0853239	0.593045	-0.271877	1456217_at
Commd10	-0.566458	-0.214283	-1.94859	0.059051	0.836695	-0.415396	-0.394374	-2.37484	0.743889	0.37326	-0.279417	-0.0485724	-0.317286	1456236_s_at
Slc38a10	-0.981399	0.23776	-2.31051	-0.0827198	0.777157	-0.156938	-0.70866	-2.56405	1.50917	-0.142581	-0.179044	-0.233102	0.104185	1456241_a_at
AI314180	-0.998411	0.388594	-2.59667	-0.147014	0.691725	0.371683	-0.87507	-2.29664	2.6841	0.509054	0.601142	0.242142	0.133232	1456255_at
Sumo1	-0.954653	0.35948	-2.52236	0.116639	1.01083	0.16731	-1.09555	-2.25248	1.18188	-0.181076	0.499929	0.407453	0.417942	1456349_x_at
Sf3b2	-1.01319	0.42485	-2.42605	0.192957	0.912048	0.588614	-0.284358	-2.40729	1.75644	-0.471565	-0.356008	0.26204	-0.0346728	1456352_a_at
Ppp2ca	-0.927438	1.23743	-1.58144	-0.0948654	0.54387	0.560276	-0.569247	-2.86735	1.3152	-0.39282	-0.239488	0.0962473	-0.0471099	1456390_at
Wdr33	-0.866151	-0.349974	-1.50575	-0.0361869	0.794199	-0.495951	-0.109287	-2.22067	1.43355	-0.185421	-0.0943336	0.174474	-0.0495386	1456488_at
Nup214	-0.762132	0.623827	-1.97589	0.00227916	0.53908	0.825055	-0.20347	-2.13774	1.3237	0.583343	0.336627	0.0743539	-0.0944145	1456503_at
Ncl	-0.908729	0.196388	-2.67208	0.132691	0.77713	0.356127	-0.159007	-2.36225	2.1436	-0.0726325	0.14305	-0.507925	0.385871	1456528_x_at
Man1a2	-1.03952	-0.211118	-2.34489	0.034879	0.718056	0.349318	-0.0724833	-2.43065	2.34915	0.445881	-0.0887224	-0.527348	-0.0625126	1456534_at
Map3k12	-0.927897	-0.0303337	-2.44284	-0.0316588	0.722636	0.500623	0.336795	-3.04053	1.88466	-0.126935	-0.0114957	-0.169131	0.0976674	1456565_s_at
Gdi2	-0.872119	-0.183712	-1.78293	0.114574	0.791632	-0.296493	-0.721131	-2.35664	1.67081	-0.121756	-0.0477931	0.184214	-0.0197327	1456581_x_at
Eif2s2	-0.841072	-0.261037	-1.67663	0.198675	0.784806	-0.0141369	-0.694132	-2.14926	1.12826	-0.0441318	0.361252	-0.275691	0.205374	1456617_a_at
Son	-1.05587	-0.435645	-3.00567	-0.0772827	0.838563	0.0487871	-0.0781406	-2.82086	2.57846	-0.0803105	-0.364699	-0.29689	-0.121711	1456630_x_at
Anapc5	-0.587583	0.220186	-1.1515	0.199601	0.409162	0.173065	-0.896716	-1.74651	1.03185	-0.312614	0.037301	0.44421	0.344506	1456695_x_at
Ergic3	-0.849693	0.0251009	-1.69518	-0.259924	0.690106	-0.0461936	0.230529	-1.75491	1.06096	0.094188	-0.201973	-0.110148	-0.181853	1456745_x_at
Zfyve20	-0.904425	0.377095	-1.34074	0.043084	0.730695	0.372104	-0.146267	-2.0954	1.56977	-0.142314	-0.181263	0.0956707	-0.0413972	1456754_at
Rad23b	-1.00708	0.0670369	-1.88271	0.160876	0.770974	0.323288	-0.758784	-1.91982	2.16775	0.357654	0.734729	0.179769	0.602925	1456822_at
Ergic3	-0.849693	0.0251009	-1.69518	-0.259924	0.690106	-0.0461936	0.230529	-1.75491	1.06096	0.276896	0.237443	-0.475193	-0.233766	1456867_x_at
1810013L24Rik	-0.963075	-0.730355	-2.579	0.0129097	0.78625	0.103065	0.732011	-2.47629	2.35074	0.228784	0.010992	-0.280019	-0.0969561	1456875_at
Smarcb1	-0.873203	-0.0807005	-2.423	0.0967634	0.869268	-0.0278558	-0.417051	-3.57922	1.35195	1.62691	1.25445	0.428728	0.739558	1456938_at
Taok1	-0.943762	0.111812	-2.38288	0.0983842	0.703482	0.572976	-0.582015	-2.87243	2.06531	0.779955	0.547834	0.436592	0.156817	1456975_at
Ralgapa1	-0.867595	0.456905	-1.33096	-0.403733	0.712477	0.338931	-0.372254	-1.49584	0.126978	0.991939	0.666997	-0.494776	0.443285	1457013_at
Dnaja2	-1.11672	-0.356935	-2.23168	-0.0695055	1.06515	0.0635165	0.270248	-3.08928	1.8112	0.788393	0.896002	0.105859	-0.764403	1457233_at
Cdk9	-0.956372	-0.217582	-2.15789	-0.0119295	0.521331	-0.266704	-0.0257972	-2.36603	1.8845	0.363439	0.333771	-0.16562	-0.289088	1457240_at
Tmtc3	-0.830518	0.354699	-2.27277	0.103101	0.805328	0.362157	-0.61095	-2.15546	2.07327	-0.0151241	-0.253022	0.236619	0.0202814	1457294_at
R3hdm1	-0.966629	0.135286	-1.97195	0.175906	0.863999	0.149341	-0.289507	-2.83709	2.05815	0.704551	0.583716	0.189324	0.472148	1457336_at
Rab1	-0.741736	0.229828	-1.79391	0.145719	0.504336	0.969173	-0.0562326	-1.76193	1.59554	-0.31105	-0.303257	-0.271877	-0.0522945	1457537_at
Top1	-1.02182	-0.644291	-2.46429	0.0311013	0.721703	-0.426102	0.293359	-2.89498	1.55823	0.454509	0.203382	-0.327194	0.11434	1457573_at
Chd8	0.738024	0.496095	0.328048	0.325101	0.168337	-0.0323641	0.496305	-0.441339	0.308615	0.749848	-0.10078	-0.253745	0.247299	1457580_at
Chd8	0.738024	0.496095	0.328048	0.325101	0.168337	-0.0323641	0.496305	-0.441339	0.308615	0.772571	-0.214668	-0.980895	0.702151	1457712_at
Ddx46	-0.790103	0.439769	-1.36521	0.263057	0.770973	0.431959	-0.894879	-1.64427	1.41667	0.0285396	0.180881	0.089334	0.111016	1457744_at
Actr1a	-1.00584	-0.32351	-2.452	0.152962	0.87457	0.0878967	-0.432432	-2.92139	1.31308	0.448844	0.455655	0.270764	0.671106	1457970_at
Tpd52l2	-0.810074	0.803961	-1.95001	-0.0237831	0.784922	0.459	-0.35666	-1.82848	1.28733	0.414318	0.104163	-1.19477	0.154818	1458032_at
Abi2	-1.1559	1.21619	-1.3434	-0.554801	0.400955	1.38578	-0.244165	-1.68077	-0.448221	0.0558962	-0.463631	-0.947282	0.166262	1458053_at
Ncor1	-1.08492	-0.00166305	-2.88822	-0.0540593	0.957414	0.330215	-0.800611	-3.10603	2.28426	0.655243	-0.212355	-0.52594	-0.728891	1458103_at
Ralgapa1	-0.867595	0.456905	-1.33096	-0.403733	0.712477	0.338931	-0.372254	-1.49584	0.126978	0.802155	0.374853	-0.187505	0.715001	1458117_at
Map3k12	-0.927897	-0.0303337	-2.44284	-0.0316588	0.722636	0.500623	0.336795	-3.04053	1.88466	0.675748	0.333331	-0.833388	0.0257084	1458198_at
Nek1	-0.931807	0.125088	-2.45812	0.111541	0.981109	0.450713	-0.498933	-1.95179	2.2535	1.17751	0.436656	-0.977997	-0.308863	1458211_at
Setdb1	-1.15273	-0.253104	-0.963785	0.106054	0.689003	0.152113	0.145725	-1.00537	0.638744	0.442657	0.284962	-0.291044	0.316423	1458215_at
Tmtc3	-0.830518	0.354699	-2.27277	0.103101	0.805328	0.362157	-0.61095	-2.15546	2.07327	0.0186844	-0.669543	-0.099123	-0.410363	1458305_at
Anapc10	-0.980027	0.207072	-2.35469	0.186758	0.963103	-0.0869774	-0.0845219	-3.03243	1.51512	0.849102	-0.109217	0.153111	-0.159336	1458390_at
Ralgapa1	-0.867595	0.456905	-1.33096	-0.403733	0.712477	0.338931	-0.372254	-1.49584	0.126978	0.745293	0.709675	-0.00990252	0.137569	1458410_at
Luc7l2	-0.866065	0.0397289	-2.23017	0.0317715	0.664691	0.158455	-0.490903	-2.3764	1.54447	0.624262	0.415107	-0.586766	-0.21472	1458423_at
Pan3	-1.04126	0.22332	-1.81323	0.01816	0.846206	0.584963	-0.912603	-2.18287	1.86457	0.40817	-0.596759	0.162625	0.959016	1458465_at
R3hdm1	-0.966629	0.135286	-1.97195	0.175906	0.863999	0.149341	-0.289507	-2.83709	2.05815	-0.068953	0.2421	0.129422	-0.138303	1458539_at
Dctn4	-0.648882	-0.364561	-2.22448	0.188791	0.623263	-0.0423937	-0.634511	-1.6983	2.09011	1.09107	1.19265	0.162409	-0.784915	1458541_at
Dctn4	-0.648882	-0.364561	-2.22448	0.188791	0.623263	-0.0423937	-0.634511	-1.6983	2.09011	0.619244	0.453005	0.0726487	-0.132436	1458596_at
Mtdh	-0.895654	-0.0854622	-2.24743	0.13093	0.811057	-0.0442988	-1.14888	-2.46042	1.39418	-0.167387	-2.7673	-1.13254	1.03565	1458638_at
Entpd5	-1.01694	0.568827	-1.65586	0.0130257	0.807853	0.576687	0.191602	-1.88064	0.674136	1.00312	0.0165807	-0.384807	0.501094	1458677_at
Tatdn1	-0.96049	-0.240968	-3.03696	0.164944	0.959603	0.206421	-0.352055	-3.29755	2.67251	0.185783	0.123358	0.228311	0.057726	1458679_a_at
Ralgapa1	-0.867595	0.456905	-1.33096	-0.403733	0.712477	0.338931	-0.372254	-1.49584	0.126978	0.191803	0.0151568	0.364493	-0.276621	1458685_at
Actr1a	-1.00584	-0.32351	-2.452	0.152962	0.87457	0.0878967	-0.432432	-2.92139	1.31308	-0.0655528	-0.205245	0.187649	0.128722	1458696_at
Chchd3	-0.776528	0.468072	-1.99018	0.21918	0.735085	0.535395	-0.0788451	-2.35051	1.39806	0.966345	0.218212	-0.399761	0.559573	1459143_at
Ptgr2	-0.92685	-0.131537	-1.63246	0.0241659	1.17738	0.445567	0.121537	-2.18274	1.52483	0.823052	-0.205146	-0.301706	-0.525039	1459291_at
Atxn2	-1.11506	0.00551701	-2.07635	-0.23342	0.810245	-0.460901	-0.296176	-2.24534	1.5334	0.737882	0.890087	0.386497	1.37528	1459363_at
Arih1	-0.907061	0.793075	-2.04717	-0.0985016	0.524975	0.907931	-0.674755	-2.44141	1.17358	0.897243	1.06996	0.339354	0.167177	1459397_at
Mtpn	-1.07741	0.457507	-2.00947	0.0132709	0.697208	-0.0551901	-0.588366	-2.39867	1.92196	0.975153	0.519038	-0.939336	-0.236215	1459597_at
Ndufs4	-0.78989	-0.000430206	-1.76439	0.0379969	0.617024	-0.125296	-0.455028	-1.91189	1.13532	1.12711	0.00764077	-0.439441	-0.41924	1459760_at
Taok1	-0.943762	0.111812	-2.38288	0.0983842	0.703482	0.572976	-0.582015	-2.87243	2.06531	-0.121243	-1.56554	-0.0570745	0.393632	1459770_at
Gpr107	-1.01138	0.543903	-1.82236	0.0336695	0.746052	0.391943	-0.597745	-1.54798	2.28872	0.765104	-0.393451	-0.649348	0.402052	1459788_at
Srrm1	-0.887159	0.390426	-1.99442	0.125135	0.586247	-0.0513158	-1.52407	-2.19891	1.73201	0.427923	-0.255086	-0.261926	0.367559	1459828_at
Sf3b2	-1.01319	0.42485	-2.42605	0.192957	0.912048	0.588614	-0.284358	-2.40729	1.75644	0.0270756	-0.0677275	-0.137787	0.845181	1459836_x_at
Dynlt3	-0.723048	0.0207743	-1.60818	-0.272004	0.533971	0.0688152	0.484186	-1.35803	1.57979	-0.141669	0.00201682	-0.256825	-0.0709529	1459854_s_at
Actr1a	-1.00584	-0.32351	-2.452	0.152962	0.87457	0.0878967	-0.432432	-2.92139	1.31308	0.601307	-0.233672	-0.914115	0.0873849	1459855_x_at
Osbpl7	-0.67193	-0.288034	-1.08926	0.214879	0.702286	-0.349083	1.01055	-1.86644	1.30781	0.854457	1.26803	-0.663268	-0.515966	1459966_at
Rsbn1	-1.04152	0.171649	-2.33812	0.0470717	0.878193	0.320775	-0.663031	-2.93935	1.33229	0.326756	-0.0130014	-0.302616	0.12888	1459981_s_at
Gpr107	-1.01138	0.543903	-1.82236	0.0336695	0.746052	0.391943	-0.597745	-1.54798	2.28872	-1.04029	0.30819	2.33604	3.45638	1460094_at
Spin1	-0.975895	0.408253	-1.30892	-0.0782878	0.799845	0.147548	-0.548983	-1.41877	1.54623	0.179746	-0.170823	-0.0262843	0.00507847	1460164_at
Crk	-1.14606	0.257534	-1.65892	-0.0474307	0.840099	0.0137682	-1.28413	-2.77102	0.132948	0.985981	0.139146	-0.238507	-0.193036	1460176_at
Tm9sf3	-0.851212	-0.359167	-1.80462	-0.0644788	0.857008	0.191054	0.672325	-2.37348	1.4791	-0.0234723	0.0498365	-0.131869	0.0212151	1460186_at
St13	-0.853341	0.0183539	-2.32484	0.17495	0.748847	0.459078	-0.932493	-2.55811	1.77506	-0.0206151	0.618952	0.103556	0.25209	1460193_at
Cbr1	-0.400067	-0.00823615	-1.73214	0.155254	0.6198	-0.0170735	-0.415037	-1.04195	1.47784	0.0121337	-0.102386	0.0600288	0.168256	1460196_at
Scarb2	-0.924404	0.848446	-2.11144	0.0837831	0.838367	1.00303	-0.427189	-2.63922	1.96172	0.0684612	0.152482	0.296076	0.345778	1460235_at
Gtf2i	-1.0051	0.0642196	-1.80845	-0.0232408	0.721541	0.309148	-0.0524674	-2.08325	0.981932	-0.526669	-0.468238	-0.399151	0.470162	1460279_a_at
Gna13	-0.911965	-0.0154835	-2.2885	0.0686942	0.891618	0.0522013	0.282322	-3.08218	2.1368	0.212987	0.0154881	0.269373	-0.0268798	1460317_s_at
Prr14	-0.872344	-0.26125	-1.91832	-0.0445125	0.664602	-0.351678	-0.15762	-1.65589	2.37408	-0.12889	0.131363	0.00125272	0.187684	1460349_at
Osbp	-1.00083	-0.694192	-1.91152	-0.000943208	0.615669	-0.560578	-0.0083749	-1.77547	1.30564	0.194893	0.073814	0.187549	0.212306	1460350_at
Hbp1	-0.828217	-0.116692	-1.66975	-0.0655855	0.728196	-0.344873	-0.506821	-2.63606	1.02221	-0.174321	-0.427616	-0.0504546	-0.0178815	1460367_at
Nudcd3	-0.781789	-0.152602	-2.07661	0.195225	0.786091	0.152306	-0.429837	-2.1473	1.64889	-0.191924	-0.259805	-0.0359655	0.088684	1460395_at
Cdc5l	-0.913721	0.294248	-2.43201	0.242645	0.912493	0.284749	-1.03613	-2.37494	1.73402	-0.0619558	0.17994	0.202486	-0.177456	1460429_at
Eif3e	-0.950986	-0.0784129	-2.04453	0.25359	0.766166	-0.361415	0.130227	-2.23863	0.656127	-0.129493	0.266245	0.257083	0.212039	1460432_a_at
Ammecr1l	-0.84331	0.261071	-2.0056	-0.00995426	0.735493	-0.0947209	-0.617637	-2.3678	1.39557	-0.203221	-0.254591	0.155349	-0.198238	1460450_at
Rabgap1	-0.944591	0.0467086	-2.1329	-0.118929	0.829701	-0.0810902	-1.46901	-2.31345	1.78823	0.958876	0.142243	-0.400261	-0.252034	1460486_at
Atxn7l3b	-0.937408	-0.198021	-2.01311	0.0520622	0.732887	-0.0284476	-0.707904	-1.62706	1.71034	1.07296	0.641286	-0.973428	-0.917827	1460493_at
Nus1	-1.04298	-1.22529	-2.06663	-0.169984	0.580185	0.0118425	0.38773	-2.35687	1.48625	0.317641	0.636853	-0.0421793	0.275691	1460563_at
Gmppa	-0.883479	-0.644249	-1.5176	0.0915672	0.898841	-0.186603	0.0729574	-1.6602	1.37238	-0.0359017	-0.403251	-0.321866	-0.330176	1460594_a_at
Csnk2a2	-1.02162	0.253111	-0.665902	-0.434218	0.699612	0.344907	0.250483	-0.891298	1.73729	0.0849821	0.188171	0.426772	0.198808	1460646_at
Atxn2	-1.11506	0.00551701	-2.07635	-0.23342	0.810245	-0.460901	-0.296176	-2.24534	1.5334	-0.388825	-0.361184	0.516522	0.639323	1460653_at
Cnot7	-1.05281	0.712273	-2.15865	0.0953751	0.718427	0.746986	-0.788577	-3.31543	1.18511	0.281355	0.343479	-0.241046	0.136412	1460665_a_at
Snrnp27	-0.896754	-0.302777	-2.08656	-0.00543952	0.80127	-0.128455	-0.236332	-1.82456	1.51954	-0.166295	0.0240772	-0.415568	0.100307	1460697_s_at
Cdc42	-0.861519	0.787048	-1.54751	-0.166354	0.719018	0.943951	0.00472804	-1.67801	0.419579	-0.183131	0.0219609	-0.0817232	-0.216973	1460708_s_at
Rock1	-0.977459	0.392083	-2.299	0.0208575	0.758842	0.407385	-0.224896	-1.93497	2.13519	0.294736	0.150962	0.121959	-0.00120309	1460729_at

## Sheet: Non-lineage
Supplementary Data 2. List of subsets of genes in their correlation of changes in histone marks and gene expression between EA-HFSCs and LC-HFSCs
4) Non-lineage genes
ChIP Signal (log2)	LC-HFSCs / EA-HFSCs	LC-HFSCs / EA-HFSCs	LC-HFSCs / EA-HFSCs	nEA / EA	nLC / LC	nEA / EA	nLC / LC	nEA / EA	nLC / LC	Array	Array	Array	Array	Probe ID
Gene Symbol	H3K4me3	H3K27me3	H3K9me3	H3K4me3	H3K4me3	H3K27me3	H3K27me3	H3K9me3	H3K9me3	PD42Bu / PD25Bu (log2)	PD25NonBu / PD25Bu (log2)	PD42NonBu / PD42Bu (log2)	PD21Bu_Divided / PD21Bu_Undivided (log2)	Probe ID
Sh2d3c	-0.08382	-0.271895	-0.520314	0.0871878	0.231474	0.294219	0.806191	-0.545088	0.685051	-1.20385	-0.701451	0.117739	-2.078	1415886_at
Herpud2	-0.778667	0.0537052	-1.57132	-0.174078	0.534451	0.0759766	0.0527843	-2.16225	0.978225	0.263098	-0.222094	-0.280024	0.0137029	1415981_at
Herpud2	-0.778667	0.0537052	-1.57132	-0.174078	0.534451	0.0759766	0.0527843	-2.16225	0.978225	0.54168	0.132303	-0.0493311	-0.0638096	1415982_at
Nasp	-0.918601	0.000897198	-1.77193	0.145136	0.765816	0.161173	-0.586757	-2.79984	1.59317	-0.780519	0.230517	0.802085	0.27628	1416042_s_at
Nasp	-0.918601	0.000897198	-1.77193	0.145136	0.765816	0.161173	-0.586757	-2.79984	1.59317	-1.42361	0.00916455	0.92531	0.532976	1416043_at
Ankrd10	-1.15525	0.582441	-1.80121	-0.354112	0.483622	0.326623	-1.03089	-2.09161	1.01249	0.0305622	-0.647707	-0.989339	-0.97102	1416065_a_at
Pdyn	-0.285054	-0.936066	-1.39142	-0.580649	0.348578	-0.354713	0.566827	-1.67708	-0.519053	0.0235675	-0.260935	-0.0885009	-0.0319429	1416266_at
Mif	-0.819022	-0.450477	-1.80769	0.1787	0.674486	-0.197939	0.217487	-1.87483	1.0679	-1.36666	0.122981	1.15452	0.383573	1416335_at
H1foo	0.654784	-0.532548	0.541533	-0.380674	-0.235747	-0.791924	0.258657	-0.596223	-0.163842	0.731649	-0.0353331	-0.515921	-0.477702	1416518_at
Ifi47	0.623524	-0.28817	-0.0150066	0.198558	0.746648	-0.0406993	0.645664	-0.284539	0.135021	-1.62106	-2.91975	-0.121613	-1.22239	1417292_at
Chrd	-0.788695	-0.902842	-1.09888	-0.37091	-0.267371	0.437772	1.09004	-1.56518	0.204925	0.461726	-0.212353	0.0782125	-0.554801	1417304_at
Rhcg	-0.0228143	-1.19347	-1.27918	-0.461713	-0.858888	-0.38143	0.731507	-1.29855	1.06059	-1.4171	-2.29546	-0.945474	-0.676705	1417362_at
Ap3m2	-0.71293	0.407874	-1.86081	0.13615	0.824711	-0.373356	-0.529717	-1.84597	1.25893	-0.521981	-0.750325	-0.429715	-1.05548	1417527_at
Ckm	-0.206153	0.725417	-0.0188443	-0.580678	0.235471	0.884397	-0.00403346	-0.308162	0.853052	0.0260783	-0.866733	-0.935881	-1.48938	1417614_at
Sod3	-0.3359	0.0121867	-0.357748	-0.488834	0.810495	0.437559	0.449753	-0.377135	0.0380095	1.28889	-2.45943	-0.537754	-2.56009	1417633_at
Sod3	-0.3359	0.0121867	-0.357748	-0.488834	0.810495	0.437559	0.449753	-0.377135	0.0380095	-0.134236	0.544183	-0.997008	-1.39593	1417634_at
Tmed11	-0.399811	0.0993953	-0.303735	0.00191212	-0.45817	-0.296578	0.2015	0.134981	1.33261	0.113842	-0.0102683	0.125985	1.59223	1418111_at
Ggt5	-0.798842	-0.248094	-0.164469	-0.0622608	0.0110715	0.340259	0.578746	-0.45	1.14709	1.60117	-0.380672	-2.51392	1.6103	1418216_at
H2afb1	0.309097	-0.195808	-0.232627	-0.103581	-0.795597	-0.0936171	0.0641664	-0.522617	1.252	0.525639	0.355265	-0.312646	-0.306785	1418303_at
Rax	-0.217506	-1.45257	-2.20652	-0.30244	-0.558612	-0.0480331	1.33844	-2.25032	0.0577767	0.152255	-0.231099	1.70698	-0.977208	1418558_at
Fgfr4	-0.787652	0.805947	-1.1328	-0.693704	0.219302	1.44413	0.155252	-1.38349	-0.150025	1.75753	0.188762	-0.42171	1.94596	1418596_at
Sucnr1	0.731583	0.709829	0.601356	0.988289	0.330332	0.363274	-0.518944	-0.0130015	0.587499	1.06117	0.176157	1.07719	1.26024	1418804_at
Qprt	-0.176496	-1.51019	-0.998318	-0.864583	0.135171	-0.66226	0.657277	-0.910912	0.470881	0.673662	-0.489385	0.462943	2.12686	1418836_at
Qprt	-0.176496	-1.51019	-0.998318	-0.864583	0.135171	-0.66226	0.657277	-0.910912	0.470881	0.656214	-0.54487	-2.28524	0.0712168	1418837_at
F5	0.487125	-0.51858	-0.381659	0.286419	-0.361448	-0.2273	0.361887	-0.398444	1.11597	0.600205	0.258233	0.21057	-0.428141	1418907_at
2310033P09Rik	-0.796755	0.325325	-1.42375	0.075186	0.665821	0.14663	0.440902	-1.58742	0.119608	0.333436	0.322301	-0.300717	0.517942	1418999_at
Zfpm2	-0.998816	-1.11182	-1.9317	0.0698207	0.617138	-0.323334	0.220933	-1.64562	0.17571	1.34683	0.0356239	-1.17691	1.30625	1419012_at
Ptpn18	-0.75095	-0.38038	-1.94097	0.19926	0.428653	0.448813	0.642658	-2.35151	1.30753	0.651871	-0.00101384	-0.904605	0.267847	1419125_at
Dtna	-0.525246	0.0351359	-0.0238225	-0.0700273	0.288445	0.0370329	0.592716	0.0141069	-0.0876014	0.868608	0.34904	-0.361974	-0.885306	1419223_a_at
Pax6	-0.468344	-1.5992	-2.34231	-0.0302613	0.11812	-0.134985	1.34233	-2.10329	0.595324	0.367809	-0.406964	-0.81229	0.655803	1419271_at
Ank1	-1.19902	-1.25102	-1.8875	-0.84559	0.238997	0.00615633	1.247	-2.00292	1.22742	0.119297	-0.168916	-0.0503498	0.283999	1419421_at
Zbp1	0.337579	-0.157663	-0.346952	-0.107613	0.326741	0.11144	0.160615	-0.456606	0.0640417	0.31485	-0.659318	-1.04509	1.08539	1419604_at
Ddx5	-0.867691	-0.353212	-2.95759	0.186137	0.755339	-0.169642	-0.0455819	-3.01241	2.04266	-0.0453264	0.227053	0.126964	0.369825	1419653_a_at
Mx2	-0.24812	1.1502	-0.376131	0.512246	0.407991	1.54759	-0.321493	-1.58771	1.04513	-1.85493	-1.50075	0.13365	-0.130532	1419676_at
Masp1	0.0238588	-1.09426	-1.59912	-0.0709418	0.781706	-0.608285	0.572949	-1.7147	-0.33377	-0.506143	-1.67624	-1.05359	-0.547649	1419677_at
Treml2	-0.111044	0.469358	1.15212	-0.869983	-0.237773	-0.0680053	-0.162705	0.394471	0.35497	1.02418	-0.723346	0.127382	-0.00522401	1419837_at
Prss29	1.15508	-0.680303	0.414419	0.133333	-0.206607	-0.247678	0.306009	0.186317	-0.514232	0.311815	-0.917538	0.0348599	1.04963	1420282_s_at
Gabra2	-0.330049	-1.10854	-0.123334	-0.937301	-1.06597	-0.511772	0.411842	0.130008	-0.467688	1.11257	-2.02106	-2.1767	-0.874469	1420299_at
Spesp1	0.0501131	1.23839	-0.916055	-0.324586	0.181055	1.17464	0.127687	-1.05999	-0.399695	-0.388151	-1.03211	-0.110951	-0.0468666	1420366_at
Krt35	0.318069	0.327675	-0.0113125	0.469158	-0.138955	0.645373	0.00218315	-0.489504	0.410175	-1.52731	-0.730063	0.491585	-0.476438	1420409_at
Hoxa11	0.113171	-1.54342	-2.66596	-0.560411	-0.7656	-0.151557	1.3068	-2.56816	0.690243	0.385586	-0.436475	-0.0547486	-0.0543339	1420414_at
Ager	-0.0500784	-0.655245	0.197517	0.187973	-0.20656	-0.680217	0.471047	-0.197238	0.583701	-0.928634	-0.419532	-0.420612	0.0547868	1420428_at
Tas1r1	-0.950894	0.612484	-1.77161	-0.141242	0.965136	0.190312	-0.73468	-1.39032	1.01982	-1.58762	-1.25113	0.396198	1.89374	1420432_at
Slc16a8	-0.432241	-0.511799	-0.249256	-0.475094	-0.155909	0.886136	0.771992	-0.794923	0.229183	0.104777	0.307479	-0.278677	0.222188	1420445_at
Prph2	0.362753	0.769324	-0.350045	-0.554216	-0.560523	0.696853	0.298887	-0.135664	0.590557	0.928048	0.180572	-0.747476	-2.01184	1420511_at
Otc	-0.522642	-0.183025	0.694634	0.467366	0.107893	-0.0387696	0.739895	0.722491	-1.13332	0.418754	-0.428533	-1.00472	0.0112418	1420525_a_at
Cacng2	0.222648	-0.291657	-1.03474	-0.408205	-0.4144	-0.240821	0.285139	-1.34533	-1.16033	-0.628289	-1.11011	-0.231277	0.406475	1420596_at
Abcg8	-0.455365	-0.250742	-1.3319	-0.139959	0.502835	0.670118	0.891415	-1.11416	0.0699706	0.367417	0.678072	-0.894165	-0.412573	1420656_at
Arnt2	-0.527874	-1.05299	-1.84663	-0.125891	0.101892	0.205989	1.19338	-1.99716	0.341802	1.2473	-0.494665	-0.262731	2.07871	1420669_at
Arnt2	-0.527874	-1.05299	-1.84663	-0.125891	0.101892	0.205989	1.19338	-1.99716	0.341802	-0.202551	-1.08566	-1.49518	-0.980192	1420670_at
Fgf9	-1.07699	-1.22921	-1.81149	-0.605635	0.364601	0.278685	1.38788	-2.45909	0.96841	0.862125	-0.139427	-0.292287	0.0429289	1420795_at
Kcnq2	0.0124671	-1.17291	-1.89915	0.18225	0.325757	-0.263617	1.12478	-2.22351	0.878811	0.861501	0.0122321	-0.22295	-0.972932	1420800_a_at
Mobp	-0.0354725	0.0542408	-0.922576	-0.83542	-0.0863272	0.500033	0.321659	-1.01255	-0.194133	1.19557	-0.688603	-0.904127	-1.20822	1421010_at
Mef2c	1.04789	-0.862963	-0.552391	1.14023	-0.730776	-0.692865	-0.187541	-0.4599	0.19436	0.232584	-0.511198	-0.449076	-0.589579	1421027_a_at
Mef2c	1.04789	-0.862963	-0.552391	1.14023	-0.730776	-0.692865	-0.187541	-0.4599	0.19436	0.700912	-0.532495	-2.0537	1.18512	1421028_a_at
Pklr	0.085564	-0.44619	-0.412309	-0.0821428	0.0963415	-0.0542837	0.467879	-1.07329	-0.204833	0.0686074	-0.757825	0.263973	-0.503631	1421258_a_at
Pklr	0.085564	-0.44619	-0.412309	-0.0821428	0.0963415	-0.0542837	0.467879	-1.07329	-0.204833	0.417644	-0.989804	-1.08959	3.92912	1421259_at
Col25a1	-0.799301	-1.20398	-1.39672	-0.714448	-0.253847	-0.318874	0.795205	-1.32851	1.10065	-0.915381	-2.23499	-1.04749	-1.63864	1421427_at
Nkx3-2	-0.429269	-1.57644	-2.1404	-0.380422	-0.181116	-0.176804	1.14913	-1.91477	0.525249	0.0266834	0.851575	-0.482593	-1.52893	1421464_at
Kcnj3	0.770312	-1.6574	-0.988458	-0.815001	-0.884793	-1.15697	0.19685	-1.78484	0.726748	1.27059	-0.657531	-0.386747	-0.29716	1421468_at
Bsnd	0.310418	-0.243976	-0.474829	0.0515445	-0.147237	0.068683	0.162416	-0.672961	0.0926344	0.382406	0.189377	0.569472	1.34645	1421482_at
Egr3	-1.04851	0.338333	-2.01607	-0.260195	0.445268	2.14561	0.700612	-2.30974	2.47932	0.552913	0.536537	-0.522619	0.411729	1421486_at
Sorcs1	-0.69684	-1.15121	-1.1246	-0.113129	0.564001	-0.532309	0.494608	-1.72734	-0.107289	0.104486	0.108333	0.0342203	0.244901	1421509_at
Tll2	-0.373652	-1.19885	-1.25958	0.322138	-0.0445376	-0.254911	0.93419	-0.916972	0.598242	0.892974	1.93455	0.164057	0.657112	1421526_at
Hif3a	-0.372683	1.70424	-0.965256	0.1923	0.662145	0.956676	-0.544779	-1.56337	1.49526	1.95759	0.639569	-0.220414	0.784365	1421572_at
Opn4	0.369046	0.934528	0.413885	-0.072509	-0.600521	0.935478	0.196855	0.269222	-0.871466	-0.351951	-0.889977	-0.200045	-0.206451	1421584_at
Tnfsf14	0.380122	0.530471	0.178099	-0.618617	-0.254351	0.69009	0.257603	-0.187691	-0.499944	-1.40279	-1.42923	1.29011	1.1426	1421588_at
Gabra2	-0.330049	-1.10854	-0.123334	-0.937301	-1.06597	-0.511772	0.411842	0.130008	-0.467688	-0.351685	-0.00507099	0.885117	2.0902	1421738_at
Il1rap	-0.945437	-0.0113931	-1.97158	0.153109	0.956914	-0.0449891	-0.170571	-2.32041	2.31297	-0.0115508	0.82399	0.720573	0.329161	1421843_at
Il1rap	-0.945437	-0.0113931	-1.97158	0.153109	0.956914	-0.0449891	-0.170571	-2.32041	2.31297	0.102583	0.947611	1.38755	1.4397	1421844_at
Kcnc3	-1.24037	-1.27971	-2.52594	-0.137236	0.586124	0.00986448	1.21931	-1.70317	1.26875	1.02473	0.5991	-0.330363	1.13092	1421980_at
Kcnc3	-1.24037	-1.27971	-2.52594	-0.137236	0.586124	0.00986448	1.21931	-1.70317	1.26875	0.461294	0.122779	0.251102	-1.64419	1421981_at
Akr1c12	0.285751	-0.459035	0.254414	-0.880794	-0.796446	-0.62293	-0.181761	0.508952	-0.177725	0.162126	-0.466568	0.184537	0.177483	1422000_at
Bsn	-0.31128	-1.14323	-1.31847	-0.0623274	-0.128081	-0.528469	0.254815	-1.84443	0.225989	0.553406	0.821126	-0.344917	1.11165	1422023_at
Nkx1-2	-0.699516	-1.55727	-1.89699	-0.146297	0.0488506	-0.131058	1.18686	-1.85814	-0.457304	0.878849	0.100402	-0.938555	-0.199672	1422049_at
Nkx1-2	-0.699516	-1.55727	-1.89699	-0.146297	0.0488506	-0.131058	1.18686	-1.85814	-0.457304	-1.12843	-1.32055	-0.223373	-0.842796	1422050_at
Msr1	0.21684	-0.0749817	1.53702	-0.67156	-1.04794	-0.231411	-0.0435227	1.52732	-0.968998	2.07683	-0.649093	-2.79303	-1.31654	1422062_at
Cdx2	-0.0448067	-1.64956	-2.44184	-0.188853	-0.587389	-0.301248	1.26362	-2.59928	0.613992	1.01774	0.867896	-0.200121	-1.55339	1422074_at
Cdx2	-0.0448067	-1.64956	-2.44184	-0.188853	-0.587389	-0.301248	1.26362	-2.59928	0.613992	0.715987	-0.0867212	-0.266695	-0.486406	1422075_at
Tbx19	-0.128414	-0.290407	-0.910271	-0.430815	-0.168348	0.24836	0.33997	-1.22487	0.113855	-0.0841918	-0.690045	-0.508242	-0.569185	1422085_at
Tbx19	-0.128414	-0.290407	-0.910271	-0.430815	-0.168348	0.24836	0.33997	-1.22487	0.113855	-1.44487	-1.22987	-0.098753	-2.2578	1422086_at
Cyp7a1	-0.169112	-0.428314	-0.143609	-0.49456	-1.49344	-0.549812	-0.217638	-0.54206	-0.939175	-0.968489	-2.28293	0.844753	-0.148392	1422100_at
Irs4	-0.616317	-1.52636	-1.95047	-0.614997	-0.181306	0.0662955	1.30849	-1.9357	0.230518	1.06097	0.50127	0.365776	-0.413351	1422248_at
Gja3	-0.624929	-0.504564	-1.47659	-0.312661	0.0214323	0.798304	1.37276	-1.90412	0.103619	-1.05949	-1.07247	-0.172286	-1.10391	1422339_at
Olfr672	-0.207086	0.0581766	0.464195	-0.625119	-0.308389	-0.345787	-0.254667	1.06463	-0.407878	0.358921	0.824051	-1.42451	-0.204199	1422360_at
Psmd13	-0.841625	-0.126103	-2.52376	0.195827	0.770813	-0.128163	-0.62339	-2.53289	2.55295	-1.00543	-0.0447205	0.565922	0.177915	1422459_a_at
Bnip2	-0.859984	0.0162285	-2.04812	0.00666969	0.771528	0.317133	-0.337205	-1.96319	0.878374	-0.572029	-0.521245	0.140813	-0.381535	1422490_at
Bnip2	-0.859984	0.0162285	-2.04812	0.00666969	0.771528	0.317133	-0.337205	-1.96319	0.878374	0.262207	0.0767874	-0.219041	-0.331696	1422491_a_at
Actl6b	0.375039	-0.567734	-0.969341	-0.0227201	-0.249687	0.157717	0.769468	-1.05259	0.327831	0.568079	1.32623	-0.321286	-0.0529489	1422564_at
Uox	-0.298515	-0.595988	0.100915	0.0723677	-0.178312	-0.40916	0.146966	-1.09132	-0.192507	0.65639	0.305626	-0.00412878	0.309427	1422604_at
Ppp1r1a	-0.184111	-1.31272	-1.41062	-0.497576	-0.435753	-0.212464	0.920309	-2.57401	0.179706	0.228578	-0.372809	0.0662427	1.13635	1422605_at
Smpd3	-1.25551	-0.406255	-1.08111	-0.368462	0.671081	0.50957	0.832409	-1.26114	1.01178	0.626878	-0.584963	-0.388091	0.283793	1422779_at
Foxa2	0.0186094	-1.48243	-2.73636	-0.328335	-0.037627	-0.13855	1.16744	-1.91038	0.888728	0.0399527	0.309392	-0.964851	0.121518	1422833_at
Slc6a20b	-0.0505848	-0.315701	0.489458	-0.145851	-0.234348	0.245446	0.134231	0.338881	-0.99204	-0.401833	-0.215729	0.287191	-1.31259	1422899_at
Prm3	0.10488	1.11221	0.836288	0.0489774	-0.57507	0.952066	0.202787	-0.354461	0.136779	-0.846556	-0.212304	0.171519	-0.814271	1422913_at
Nat3	1.11277	0.153785	-0.316457	0.0585415	-0.655737	0.197985	-0.19234	-0.585395	0.200571	-3.72565	-2.9486	0.418593	-1.72732	1422961_at
Gypa	-0.861446	0.766973	-0.698812	-0.173874	0.0139847	1.37309	-0.127984	-1.3179	0.14423	0.49931	-0.558295	0.148846	0.747813	1423016_a_at
Tob1	-0.817324	0.203382	-1.36592	0.0392377	0.780012	0.0209228	-1.21976	-2.06671	1.65379	0.664836	0.810717	-0.160501	0.0390623	1423176_at
Nrgn	-0.0830236	-1.27767	-1.53498	0.304648	0.104123	-0.214981	0.697541	-1.7429	-0.293919	-0.054564	-0.866144	-0.320945	1.31194	1423231_at
Cacna1g	-0.602535	-1.1997	-1.96396	-0.471443	0.126473	0.0106014	1.11488	-2.50588	0.623073	0.542939	-0.0114048	-0.859198	1.43145	1423365_at
Ptpn5	-0.172916	-1.10997	-1.55826	-0.557437	-0.10188	-0.17834	1.02741	-1.88297	0.491118	0.16345	-0.903014	-0.405381	-0.877552	1423544_at
Kcnc1	0.256957	-1.42629	-1.99404	0.167847	-0.151119	-0.34405	0.835498	-2.53096	0.199541	-0.391774	-0.756729	-1.00938	-0.0841951	1423559_at
Prrt1	-0.703978	-0.845132	-2.24956	0.104499	0.652359	-0.0198498	0.693019	-2.48001	2.25103	0.17914	-0.761389	0.0812975	-0.0561704	1423562_at
Prrt1	-0.703978	-0.845132	-2.24956	0.104499	0.652359	-0.0198498	0.693019	-2.48001	2.25103	1.18639	0.388402	-0.302358	1.66689	1423563_at
Ddx5	-0.867691	-0.353212	-2.95759	0.186137	0.755339	-0.169642	-0.0455819	-3.01241	2.04266	-0.341982	-0.0374035	-0.0697889	-0.106707	1423645_a_at
Ppp2r5a	-0.922059	0.529697	-2.52242	0.0566874	0.856518	1.01749	-0.655892	-3.05619	1.76405	-0.283803	0.727782	0.910266	0.683294	1423911_at
Reg3d	0.575104	-0.0378134	0.623717	-0.053732	-0.219445	-0.149003	-0.314269	-0.145082	-0.313195	0.384086	0.654549	0.637145	-0.397964	1424009_at
Exoc6	-1.0966	-0.103379	-1.11144	-0.525915	0.841394	0.477619	0.031961	-1.39601	0.53818	-0.0916476	-1.76747	-0.627887	-0.0313752	1424230_at
Exoc6	-1.0966	-0.103379	-1.11144	-0.525915	0.841394	0.477619	0.031961	-1.39601	0.53818	0.566275	-0.983051	-0.728735	-1.0118	1424231_s_at
1600014C10Rik	-0.477857	-0.699889	-1.44761	0.885494	0.97486	-0.269319	0.424753	-1.48845	0.824512	0.774528	0.793259	0.754624	0.71506	1424444_a_at
Hhatl	0.650261	-0.433371	-0.242432	-0.129543	0.387693	0.0198742	0.635466	-0.790669	0.279886	-0.700652	-0.0145558	0.550504	-2.1889	1424553_at
Mef2c	1.04789	-0.862963	-0.552391	1.14023	-0.730776	-0.692865	-0.187541	-0.4599	0.19436	0.703576	-0.567717	-0.604771	-0.0425744	1424852_at
Fkbp6	-0.261098	-0.0379862	-0.0670635	-1.05348	-0.511529	0.312238	0.752998	-0.679778	-0.362969	-1.2986	-1.97234	0.401858	-0.507296	1425101_a_at
Ptpn5	-0.172916	-1.10997	-1.55826	-0.557437	-0.10188	-0.17834	1.02741	-1.88297	0.491118	0.159212	0.284369	-0.115551	-0.402816	1425130_a_at
Ptpn5	-0.172916	-1.10997	-1.55826	-0.557437	-0.10188	-0.17834	1.02741	-1.88297	0.491118	1.27283	-0.252893	-0.235529	-0.81454	1425131_at
Theg	0.304133	0.0186458	-0.514545	0.331735	0.193237	0.479015	0.390783	-1.22179	0.0965013	1.40268	1.26793	0.875914	1.04919	1425244_a_at
Klra12	3.8961	2.25764	2.76405	0.940546	-0.18262	-0.289119	-0.49231	1.89827	-1.30491	-1.45941	-0.764071	-0.490218	0.584963	1425259_x_at
Pear1	-0.161209	-0.0133268	-1.06537	-0.0869867	-0.544306	0.340168	0.371176	-1.56682	1.01363	-0.256836	0.557045	0.772001	0.686239	1425267_a_at
Pear1	-0.161209	-0.0133268	-1.06537	-0.0869867	-0.544306	0.340168	0.371176	-1.56682	1.01363	1.60744	2.5025	-0.694556	-0.483472	1425268_a_at
Slit1	-0.430764	-1.15152	-1.55676	-0.700925	-0.289197	0.137806	0.853317	-1.94677	1.10489	0.57145	0.333586	-1.70163	0.410708	1425277_at
Dtna	-0.525246	0.0351359	-0.0238225	-0.0700273	0.288445	0.0370329	0.592716	0.0141069	-0.0876014	0.592769	0.736966	-0.273645	-0.447459	1425292_at
Erg	1.00149	0.0712503	-0.760031	0.721198	-0.142585	0.584035	0.25466	-1.07289	0.352577	1.20081	0.139759	-1.02563	-0.521727	1425370_a_at
Hif3a	-0.372683	1.70424	-0.965256	0.1923	0.662145	0.956676	-0.544779	-1.56337	1.49526	-0.477024	-1.24466	-0.747683	2.73729	1425428_at
Hif3a	-0.372683	1.70424	-0.965256	0.1923	0.662145	0.956676	-0.544779	-1.56337	1.49526	1.4726	0.619212	-1.88115	3.07721	1425429_s_at
Msr1	0.21684	-0.0749817	1.53702	-0.67156	-1.04794	-0.231411	-0.0435227	1.52732	-0.968998	-0.968479	0.337515	-0.370256	-2.10716	1425434_a_at
Msr1	0.21684	-0.0749817	1.53702	-0.67156	-1.04794	-0.231411	-0.0435227	1.52732	-0.968998	-1.20071	-0.613896	-0.261984	0.168398	1425435_at
Klra12	3.8961	2.25764	2.76405	0.940546	-0.18262	-0.289119	-0.49231	1.89827	-1.30491	-0.752935	-1.22502	-1.01181	-0.273861	1425453_x_at
Otc	-0.522642	-0.183025	0.694634	0.467366	0.107893	-0.0387696	0.739895	0.722491	-1.13332	2.02742	0.678072	-1.59446	1.25481	1425540_at
Gypa	-0.861446	0.766973	-0.698812	-0.173874	0.0139847	1.37309	-0.127984	-1.3179	0.14423	0.60811	1.12851	-0.927799	0.321928	1425643_at
Ank1	-1.19902	-1.25102	-1.8875	-0.84559	0.238997	0.00615633	1.247	-2.00292	1.22742	0.64012	-0.00219088	0.238919	0.452184	1425677_a_at
Nkx2-3	-0.057475	-1.58915	-2.14264	-0.10965	-0.234258	-0.248513	1.27956	-2.02132	0.0793658	0.429301	0.529627	-0.380135	0.378447	1425827_at
Hpca	-0.638079	-0.640224	-2.13324	-0.612147	-0.327983	0.64157	1.12827	-1.73462	0.810155	0.184969	0.16601	1.39999	-0.192645	1425833_a_at
Sorcs1	-0.69684	-1.15121	-1.1246	-0.113129	0.564001	-0.532309	0.494608	-1.72734	-0.107289	0.166609	-1.77259	-2.54231	-1.19601	1425864_a_at
Tbata	-0.225031	-0.0789727	-0.716277	-0.101095	0.125398	-0.0236695	0.171643	-1.50548	-0.0618346	0.6804	-1.53887	-0.620757	-0.976793	1425957_x_at
Pax6	-0.468344	-1.5992	-2.34231	-0.0302613	0.11812	-0.134985	1.34233	-2.10329	0.595324	-0.294331	-0.301304	1.20273	0.560715	1425960_s_at
Masp1	0.0238588	-1.09426	-1.59912	-0.0709418	0.781706	-0.608285	0.572949	-1.7147	-0.33377	2.24088	1.18057	-0.217031	1.80317	1425985_s_at
Kcnq2	0.0124671	-1.17291	-1.89915	0.18225	0.325757	-0.263617	1.12478	-2.22351	0.878811	-0.621196	-1.64307	-0.604363	1.65076	1426006_at
Ubxn10	-0.108926	-0.483947	-0.341425	-0.201294	0.200965	0.0939938	0.66973	-0.29569	-0.0944418	0.821345	0.109347	-0.311634	0.72792	1426007_a_at
Dtna	-0.525246	0.0351359	-0.0238225	-0.0700273	0.288445	0.0370329	0.592716	0.0141069	-0.0876014	1.7503	1.2935	-1.22114	0.970854	1426066_a_at
Kcnq2	0.0124671	-1.17291	-1.89915	0.18225	0.325757	-0.263617	1.12478	-2.22351	0.878811	0.129296	-0.220136	-0.293607	0.966396	1426080_a_at
Kcnq2	0.0124671	-1.17291	-1.89915	0.18225	0.325757	-0.263617	1.12478	-2.22351	0.878811	1.54059	1.88011	-0.565681	-0.124515	1426128_a_at
Prss44	0.554171	-0.561896	-0.404097	-0.151624	-0.551184	-0.477382	0.131633	-0.420382	0.027147	-0.933594	-0.626269	-0.405892	0.216811	1426131_at
Osr2	-0.368029	-1.24528	-2.30288	0.145746	0.342027	0.0707094	1.25183	-2.35221	1.33187	0.842825	0.0418202	-0.391129	1.46815	1426155_a_at
Nkx1-2	-0.699516	-1.55727	-1.89699	-0.146297	0.0488506	-0.131058	1.18686	-1.85814	-0.457304	-1.57998	-2.29471	0.38616	-0.27262	1426177_a_at
Kcnq2	0.0124671	-1.17291	-1.89915	0.18225	0.325757	-0.263617	1.12478	-2.22351	0.878811	0.314629	-0.294061	0.0849788	0.145316	1426335_at
Gc	0.938934	0.0494022	-0.191227	0.532485	-0.0595807	-0.0145261	-0.549687	0.123046	-1.76123	-1.15526	-1.20039	0.863677	-1.50346	1426547_at
Hsp90aa1	-0.844965	0.00271609	-2.30374	-0.161183	0.850593	0.236819	-0.0417537	-2.96413	1.47703	0.556704	0.471864	-0.547381	-0.360145	1426645_at
Ep400	-0.744862	-0.527218	-1.8703	0.0913246	0.70258	0.269673	-0.384488	-2.25494	1.76336	-0.0395427	0.308202	0.486959	0.533073	1426860_at
Tbata	-0.225031	-0.0789727	-0.716277	-0.101095	0.125398	-0.0236695	0.171643	-1.50548	-0.0618346	0.700682	-0.1899	-0.0895092	-1.05413	1427130_x_at
Krt86	0.574484	-0.473201	-0.351055	0.163941	-0.523205	-0.0292713	0.359503	-1.07902	-0.975021	0.21094	-0.221127	-0.0665501	-0.530897	1427365_at
Gm6484	-0.0287172	0.279675	0.0751912	-1.28422	0.594499	-0.165856	0.61539	-0.9354	1.12926	1.50374	1.3332	-1.39153	0.215084	1427422_at
Fgf6	0.829272	-0.376707	0.596639	-0.0294387	-0.341871	-0.131117	0.559753	-0.12341	-0.602878	1.25624	1.02127	-0.774903	-0.141027	1427582_at
Dtna	-0.525246	0.0351359	-0.0238225	-0.0700273	0.288445	0.0370329	0.592716	0.0141069	-0.0876014	-0.783107	-0.311756	-0.333051	-1	1427588_a_at
Defb9	1.21484	0.52246	-0.0512149	1.54607	0.307391	0.291583	-0.304399	-0.582579	0.613737	1.76674	2.09906	-1.62538	-1.15381	1427612_at
Prss44	0.554171	-0.561896	-0.404097	-0.151624	-0.551184	-0.477382	0.131633	-0.420382	0.027147	-1.01689	-1.80344	-0.994357	-0.195576	1427716_at
Chrng	0.345306	-0.444432	-0.893913	-0.48764	0.352932	0.405483	0.789012	-1.31233	0.711408	-0.242827	0.282324	-2.80242	-0.387023	1427728_at
Nkx2-3	-0.057475	-1.58915	-2.14264	-0.10965	-0.234258	-0.248513	1.27956	-2.02132	0.0793658	0.430732	-0.259644	-0.536343	-1.99267	1427741_x_at
Fgfr4	-0.787652	0.805947	-1.1328	-0.693704	0.219302	1.44413	0.155252	-1.38349	-0.150025	0.502216	2.20945	0.768313	0.0859732	1427776_a_at
Fgfr4	-0.787652	0.805947	-1.1328	-0.693704	0.219302	1.44413	0.155252	-1.38349	-0.150025	-1.61178	-0.511395	-0.514881	0.0986843	1427777_x_at
Fgfr4	-0.787652	0.805947	-1.1328	-0.693704	0.219302	1.44413	0.155252	-1.38349	-0.150025	0.130302	-1.05004	0.763413	-2.10198	1427845_at
Fgfr4	-0.787652	0.805947	-1.1328	-0.693704	0.219302	1.44413	0.155252	-1.38349	-0.150025	-1.09812	-0.339544	0.917833	-0.734539	1427846_x_at
Hsf2bp	-0.748952	0.688798	-1.87766	0.233178	0.753713	0.398797	-0.0927856	-2.80951	1.67223	0.73529	-0.202741	1.2109	1.10849	1428640_at
Hsf2bp	-0.748952	0.688798	-1.87766	0.233178	0.753713	0.398797	-0.0927856	-2.80951	1.67223	1.48282	2.51768	-0.509003	0.0646694	1428641_at
Rftn1	-0.771689	-1.29706	-1.90374	-1.19083	-0.155592	-0.542976	0.691293	-1.76588	0.548475	-0.055136	-0.42674	0.135697	-0.275454	1428696_at
1700012B07Rik	-0.226919	-0.768166	-0.515941	-0.631734	-0.530461	-0.519788	-0.110551	-0.0435909	0.67773	-0.191693	0.905785	-0.537005	-2.62193	1428703_at
Lca5	-0.815637	0.720222	-1.31415	-0.0412244	0.651622	0.783197	0.172625	-1.406	0.83919	-0.208673	-0.231749	-0.810923	0.309392	1428799_at
Best1	0.464113	-0.202169	-0.752774	-0.910483	-0.124325	0.0186219	0.465326	-0.644361	0.0269739	-0.166241	0.66287	-1.24699	-0.226617	1428841_at
Klf17	-0.179524	-0.341414	-0.233854	-0.334185	0.325017	-0.267015	0.308183	-0.0725385	-0.453625	0.332294	0.376611	-0.233464	-1.89107	1429303_at
Ankrd10	-1.15525	0.582441	-1.80121	-0.354112	0.483622	0.326623	-1.03089	-2.09161	1.01249	0.375179	0.263647	-0.585974	-0.40828	1429304_at
Ankrd10	-1.15525	0.582441	-1.80121	-0.354112	0.483622	0.326623	-1.03089	-2.09161	1.01249	0.417462	-1.41609	-1.44556	-0.917638	1429305_at
1810011H11Rik	-0.0163712	-0.233722	0.271354	-0.510219	0.477171	-0.865745	-0.455179	-0.134271	-0.634622	-0.764482	-1.3563	-0.917592	-1.77761	1429604_at
Phactr3	-0.305206	-0.860902	-1.25604	-0.415811	0.0481245	-0.116843	0.703394	-2.12067	0.686619	-0.0780479	0.319431	1.33013	1.07366	1429651_at
Dtna	-0.525246	0.0351359	-0.0238225	-0.0700273	0.288445	0.0370329	0.592716	0.0141069	-0.0876014	-0.363201	-1.09422	-2.01905	-0.469485	1429768_at
Zbp1	0.337579	-0.157663	-0.346952	-0.107613	0.326741	0.11144	0.160615	-0.456606	0.0640417	0.707803	0.213033	-0.511082	0.401942	1429947_a_at
Tbata	-0.225031	-0.0789727	-0.716277	-0.101095	0.125398	-0.0236695	0.171643	-1.50548	-0.0618346	-0.747014	-0.0332093	-0.651702	-0.536753	1429956_at
Krtap26-1	0.0221176	0.0678268	-0.698091	-0.00482709	-0.46985	0.312939	0.116463	-1.49816	-1.55562	-0.947122	-0.547488	0.611624	1.0259	1429957_at
Prss44	0.554171	-0.561896	-0.404097	-0.151624	-0.551184	-0.477382	0.131633	-0.420382	0.027147	0.952007	0.857005	-1.25157	1.79391	1429995_at
Hspa12a	-0.320088	-1.00761	-1.67935	0.28932	0.642043	-0.226869	0.333746	-2.6989	1.23378	0.13156	-0.589937	0.395129	-0.436864	1430040_at
4931440L10Rik	0.00723157	0.150854	0.149098	-0.0581171	-0.0190172	-0.377956	-0.308965	0.352449	0.739888	-2.27998	-1.80623	-1.75655	-0.589288	1430094_at
6330409D20Rik	-0.0239117	-0.0882924	-1.45705	0.20758	-0.372222	0.929691	0.812901	-1.36443	1.24812	-0.163175	-1.1316	-2.33563	1.43948	1430098_at
Rnf148	1.01309	-0.207366	0.500786	0.11308	-1.12828	-0.827257	-0.377436	0.773732	-2.32492	1.04873	0.357552	-0.834413	0.0491476	1430102_at
Bcat1	-0.473321	-1.12714	-1.51241	-0.791261	-0.799154	-0.416468	0.493861	-1.98818	0.393752	-0.171863	1.1663	0.977668	0.964953	1430111_a_at
Lca5	-0.815637	0.720222	-1.31415	-0.0412244	0.651622	0.783197	0.172625	-1.406	0.83919	1.04281	0.829014	-0.822848	0.751502	1430340_at
Glis3	-0.921202	-1.09092	-2.13857	-0.230629	0.634967	-0.372676	0.837197	-1.94949	1.3942	-0.31992	-0.287981	1.57434	-2.05408	1430353_at
Morn1	-0.884213	0.27278	-1.89443	0.177771	0.714364	-0.0496579	-0.159505	-2.52692	1.32985	-0.746433	-1.89966	-0.305229	-0.510373	1430609_at
Myoz3	0.0662028	-0.0250497	0.0753971	-1.6853	-0.0884477	0.288183	0.343935	-0.490858	0.737178	-0.132585	-0.428843	-0.114055	-1.7981	1430738_at
Ccdc150	-0.594429	0.00379557	-1.32218	-0.0494687	0.344545	-0.251376	-0.906796	-1.341	0.779837	0.782885	1.21703	0.00289645	-0.745899	1430754_at
Pear1	-0.161209	-0.0133268	-1.06537	-0.0869867	-0.544306	0.340168	0.371176	-1.56682	1.01363	-0.210479	-0.543573	-0.0743869	0.460734	1430853_a_at
Osr2	-0.368029	-1.24528	-2.30288	0.145746	0.342027	0.0707094	1.25183	-2.35221	1.33187	-0.830465	0.345367	1.46434	0.700215	1430950_at
Hapln3	0.421438	0.52193	-0.648756	-0.141862	0.0151978	1.86121	1.02686	-1.31575	0.74898	0.574617	-0.677574	0.157106	-0.0713566	1431152_at
Rragd	-0.833872	-0.723358	-1.98607	-0.552791	0.141327	0.459856	1.18266	-1.42807	1.58532	0.268678	0.197632	0.712213	1.06711	1431164_at
4930512B01Rik	-1.03247	-0.120076	-1.42965	-0.135087	0.828941	0.564785	0.245886	-1.65461	0.898825	0.0663251	0.325875	-0.682503	0.613817	1431370_at
4933406K04Rik	0.585729	0.169113	-0.265263	-0.28874	0.296454	-0.146538	-0.0790863	-0.460777	-0.299252	0.487538	0.274144	-0.155203	-0.745645	1431453_at
4933406K04Rik	0.585729	0.169113	-0.265263	-0.28874	0.296454	-0.146538	-0.0790863	-0.460777	-0.299252	-1.42213	-2.01963	-0.271622	-0.156726	1431622_at
Bnip2	-0.859984	0.0162285	-2.04812	0.00666969	0.771528	0.317133	-0.337205	-1.96319	0.878374	0.140755	-0.633164	-0.403473	-0.599481	1431731_at
Myo18b	-0.0373326	-0.228137	1.19527	-0.10133	-0.0200264	-0.593905	0.270101	1.54378	0.142287	0.205794	0.0142984	0.503022	0.137942	1431813_at
4933427G17Rik	-0.885464	-0.873595	-1.16591	-0.171428	0.703188	-0.207633	-0.186674	-1.62434	1.89724	0.04599	-1.34395	-0.232403	-1.14463	1431904_at
4933427G17Rik	-0.885464	-0.873595	-1.16591	-0.171428	0.703188	-0.207633	-0.186674	-1.62434	1.89724	-2.33757	-1.2201	-0.420182	-1.52154	1431905_s_at
Sgsm3	-1.08531	0.480432	-1.20173	-0.269942	0.736852	0.692182	0.620925	-2.28831	0.430011	-0.212077	-1.30212	-0.016144	0.359947	1432091_a_at
Prodh2	0.52099	-0.146505	0.00589337	0.841706	-0.053365	0.301418	0.432136	-0.433063	0.756477	-0.261607	-0.618366	0.204617	0.527324	1432099_a_at
4930478P22Rik	0.446914	-1.04668	-0.484187	0.456411	-0.334511	-0.567242	0.77725	-0.544062	0.00823693	-0.812069	-1.35329	-1.08902	0.0851166	1432100_a_at
Ap3m2	-0.71293	0.407874	-1.86081	0.13615	0.824711	-0.373356	-0.529717	-1.84597	1.25893	0.529586	-0.823894	-0.0767392	-0.327366	1432125_at
1700080N15Rik	0.789293	-0.0446716	0.383168	0.692599	-0.00512373	0.258346	0.256166	-0.0363173	0.723179	-0.876808	-1.24793	-0.0100532	1.37098	1432138_at
4933406K04Rik	0.585729	0.169113	-0.265263	-0.28874	0.296454	-0.146538	-0.0790863	-0.460777	-0.299252	0.547428	-2.58698	-0.498822	0.411631	1432252_a_at
9430014N10Rik	0.141718	-0.997845	-0.402007	-0.201305	-0.258437	-0.815428	0.34094	-0.957383	0.40967	1.18527	0.540907	0.211691	1.70782	1432258_at
Jsrp1	0.0770203	0.352583	0.192518	-0.426599	0.594212	0.540312	0.362105	0.257189	0.505891	0.690875	0.673205	-0.196373	0.439058	1432289_a_at
4933433F19Rik	0.192492	1.14797	-0.177324	-0.012928	-0.41468	0.65271	-0.894755	0.210424	-1.16838	-0.176331	0.131865	0.812741	0.376376	1432313_at
C530008M17Rik	0.188144	-0.781336	-0.990803	0.166726	-0.222226	0.057341	0.454094	-0.973254	0.119207	-0.134477	-2.80735	0.180573	1.14009	1432423_a_at
4930448F12Rik	0.389119	-0.0933385	-0.373566	-0.635815	-0.176613	-0.437499	-0.594864	-0.315834	0.90288	-0.924181	-1.48054	0.999055	1.04975	1432457_at
Pldi	0.548869	-0.2768	-0.427324	-0.313296	-0.00834835	-0.130425	0.0429672	-1.12828	-0.747694	-0.30765	-0.0809888	-1.40447	3.06828	1432460_at
Plcd4	0.36788	-0.643129	-0.679768	0.000395638	0.0550496	0.000543368	0.248847	-1.05894	0.407915	-0.544982	0.402965	1.53896	0.0378682	1432927_at
Plcd4	0.36788	-0.643129	-0.679768	0.000395638	0.0550496	0.000543368	0.248847	-1.05894	0.407915	0.444653	0.338345	0.321113	-1.6343	1432928_at
Bnip2	-0.859984	0.0162285	-2.04812	0.00666969	0.771528	0.317133	-0.337205	-1.96319	0.878374	-0.0578889	0.566103	-0.231618	0.505235	1433025_x_at
Itgb2l	0.580738	-0.465416	0.73882	-0.151066	-0.0909486	-0.457458	-0.137184	-0.054091	0.850945	1.3901	1.4188	-0.786428	-0.879594	1433053_at
Itgb2l	0.580738	-0.465416	0.73882	-0.151066	-0.0909486	-0.457458	-0.137184	-0.054091	0.850945	1.70592	2.24858	-0.249856	1.45615	1433054_at
Mif	-0.819022	-0.450477	-1.80769	0.1787	0.674486	-0.197939	0.217487	-1.87483	1.0679	-0.329849	-0.29956	-0.428673	-1.21177	1433109_at
Morn1	-0.884213	0.27278	-1.89443	0.177771	0.714364	-0.0496579	-0.159505	-2.52692	1.32985	0.333254	-0.22619	-0.0476413	0.934337	1433179_at
Morn1	-0.884213	0.27278	-1.89443	0.177771	0.714364	-0.0496579	-0.159505	-2.52692	1.32985	0.112134	0.226276	1.76604	-1.34415	1433180_at
Hsp90aa1	-0.844965	0.00271609	-2.30374	-0.161183	0.850593	0.236819	-0.0417537	-2.96413	1.47703	0.214945	-0.0226876	-0.0552882	2.2888	1433251_at
Mast4	-1.14298	-0.629113	-2.13491	-0.670409	-0.0117772	0.804707	1.0804	-2.21687	1.35924	0.293662	-0.241008	0.22645	-2.6644	1433394_at
C530008M17Rik	0.188144	-0.781336	-0.990803	0.166726	-0.222226	0.057341	0.454094	-0.973254	0.119207	-0.370325	1.51847	-0.284539	-0.152003	1433403_at
Ttll13	-0.549991	0.219313	-0.585741	0.216225	0.419073	0.307613	-0.112398	-0.301208	1.73813	-0.934505	-2.27009	0.948512	-2.08746	1433426_at
Ttll13	-0.549991	0.219313	-0.585741	0.216225	0.419073	0.307613	-0.112398	-0.301208	1.73813	0.639442	-0.870717	-1.14759	-1.73376	1433427_at
Mobp	-0.0354725	0.0542408	-0.922576	-0.83542	-0.0863272	0.500033	0.321659	-1.01255	-0.194133	2.62078	1.73286	-0.681468	0.879398	1433785_at
Ddx5	-0.867691	-0.353212	-2.95759	0.186137	0.755339	-0.169642	-0.0455819	-3.01241	2.04266	-0.876625	-0.862043	-0.523514	1.28189	1433809_at
Ddx5	-0.867691	-0.353212	-2.95759	0.186137	0.755339	-0.169642	-0.0455819	-3.01241	2.04266	0.145536	-0.0104363	0.355661	-0.461082	1433810_x_at
Arnt2	-0.527874	-1.05299	-1.84663	-0.125891	0.101892	0.205989	1.19338	-1.99716	0.341802	0.688748	-0.158822	-0.111793	0.220168	1434028_at
Hspa12a	-0.320088	-1.00761	-1.67935	0.28932	0.642043	-0.226869	0.333746	-2.6989	1.23378	0.894055	-0.66126	-0.437458	1.15262	1434051_s_at
Upk3b	0.520888	-0.464878	-0.0984867	-0.320095	-0.318018	-0.29212	0.166317	-0.089705	0.363723	0.0296892	-0.678846	0.5514	-2.10512	1434237_at
Dact3	-1.00027	0.721284	-0.788742	-0.769692	0.332263	0.894295	0.14439	-1.15083	1.43822	0.593726	-2.96505	-2.95854	-0.953541	1434415_at
Bfsp2	-0.136358	-0.639733	-0.177321	-1.08314	-0.432828	0.130494	0.78991	-0.55414	0.38975	0.845777	1.45816	0.626332	0.324869	1434463_at
C530008M17Rik	0.188144	-0.781336	-0.990803	0.166726	-0.222226	0.057341	0.454094	-0.973254	0.119207	1.40833	-0.567989	0.202022	-0.304393	1434645_at
1600014C10Rik	-0.477857	-0.699889	-1.44761	0.885494	0.97486	-0.269319	0.424753	-1.48845	0.824512	1.57955	1.68255	0.408527	0.391142	1434715_at
Sycn	0.0757813	-0.632741	-0.996593	-0.42278	-0.0472588	-0.154294	0.243463	-0.693727	-0.0229643	1.50556	1.29037	-1.08219	-1.05636	1434803_a_at
Kcng2	-1.0711	-1.48115	-1.65923	-0.951605	0.260253	-0.114711	1.07835	-1.33649	-0.17902	0.0995604	0.604263	-0.684523	0.418143	1434838_at
Rragd	-0.833872	-0.723358	-1.98607	-0.552791	0.141327	0.459856	1.18266	-1.42807	1.58532	1.38945	0.270221	-0.311869	2.11862	1434909_at
Vwa5b2	-0.672524	-1.215	-1.46421	-0.513673	0.0378742	0.239508	1.16962	-1.67782	0.951233	0.311711	0.706672	-1.20346	-0.369375	1435124_at
Gjc2	-0.138071	-1.10043	-0.0118203	-0.500827	-0.449613	-1.41738	0.621407	-0.69183	-0.277411	-0.459468	0.408582	-0.527708	0.707349	1435214_at
Exoc6	-1.0966	-0.103379	-1.11144	-0.525915	0.841394	0.477619	0.031961	-1.39601	0.53818	-0.168726	0.23781	0.434755	0.301221	1435631_x_at
Trim30d	0.458896	0.770387	1.44288	0.749863	-0.0226691	0.444417	-0.414481	2.19032	-0.532307	1.07766	1.0471	-0.557986	3.14296	1435665_at
Elavl3	-0.105802	-1.25109	-1.67839	0.0834923	-0.863758	0.0381403	1.10051	-1.57654	0.363485	0.835495	0.090691	-0.783536	-0.870871	1435871_at
Nrxn2	-0.836474	-1.05258	-1.22617	-0.606771	-0.538849	-0.0666763	0.598819	-1.11507	0.416871	1.23954	1.4967	-0.847223	2.04515	1435907_at
Kcnq2	0.0124671	-1.17291	-1.89915	0.18225	0.325757	-0.263617	1.12478	-2.22351	0.878811	1.98156	0.687324	-0.128712	1.4724	1435942_at
Bsn	-0.31128	-1.14323	-1.31847	-0.0623274	-0.128081	-0.528469	0.254815	-1.84443	0.225989	0.578733	-1.15233	0.048387	4.56635	1436123_at
Mdga2	-0.372982	-1.38054	-1.17125	-0.86052	-0.845855	-0.309146	0.73648	-1.43039	0.992111	0.552998	0.0311946	-0.0658827	2.13364	1436139_at
Mobp	-0.0354725	0.0542408	-0.922576	-0.83542	-0.0863272	0.500033	0.321659	-1.01255	-0.194133	0.41436	-0.00946033	-1.27943	0.617427	1436263_at
Ddn	-0.937074	-1.29657	-2.31186	-0.197779	0.521321	-0.190641	0.699562	-2.23222	1.53304	0.149963	0.766801	-0.29124	1.29462	1436268_at
1600014C10Rik	-0.477857	-0.699889	-1.44761	0.885494	0.97486	-0.269319	0.424753	-1.48845	0.824512	1.33962	1.23279	-0.250566	-0.719312	1436289_x_at
Hcrtr1	-0.569914	-1.12934	-2.11005	-0.572128	0.231309	0.159433	1.00157	-2.32868	-0.00654161	0.128991	1.35184	0.807815	0.524421	1436295_at
Egr3	-1.04851	0.338333	-2.01607	-0.260195	0.445268	2.14561	0.700612	-2.30974	2.47932	-1.07946	-0.313512	-0.545266	-0.192021	1436329_at
Jakmip2	0.946068	-0.832023	0.00189454	0.261791	-0.61093	-0.813727	0.269878	-0.11198	-0.593508	-0.649997	-0.493682	0.759463	0.0607734	1436552_at
Otc	-0.522642	-0.183025	0.694634	0.467366	0.107893	-0.0387696	0.739895	0.722491	-1.13332	-0.702212	0.517607	-0.260313	0.245979	1436615_a_at
Ikzf3	-0.183906	-1.30487	-1.69901	-0.0317681	-0.47409	0.0695776	1.41954	-1.64748	0.750135	1.08599	1.10497	0.632143	-0.95566	1436649_at
Sorcs1	-0.69684	-1.15121	-1.1246	-0.113129	0.564001	-0.532309	0.494608	-1.72734	-0.107289	2.70723	2.52793	0.835175	0.260652	1436662_at
Slc6a20b	-0.0505848	-0.315701	0.489458	-0.145851	-0.234348	0.245446	0.134231	0.338881	-0.99204	0.122734	-0.522827	-0.968379	0.184113	1436667_at
Slc35f1	-1.16054	-1.26102	-1.77845	-0.955006	0.297827	0.146935	1.14641	-2.0847	0.992665	1.54052	-0.106668	-1.20771	-0.812096	1436719_at
St18	0.0217349	1.18853	0.622826	-0.111566	-0.00791387	0.979393	-0.75634	0.734018	-0.684343	-1.71429	-0.077328	0.107301	0.280587	1436793_at
Rgs7bp	-0.617196	-0.456316	-1.35754	-0.459014	0.00840914	0.558004	1.13042	-0.978327	-0.0713074	0.0818193	0.860519	0.391105	0.3484	1436876_at
Ss18l1	-0.88352	-0.0325609	-2.25036	0.0215816	0.784928	0.41312	-0.229554	-2.22472	1.87356	0.320595	0.295713	0.061579	0.100769	1436911_at
Hspa12a	-0.320088	-1.00761	-1.67935	0.28932	0.642043	-0.226869	0.333746	-2.6989	1.23378	1.63379	0.106548	0.419229	-0.317287	1436961_at
Ep400	-0.744862	-0.527218	-1.8703	0.0913246	0.70258	0.269673	-0.384488	-2.25494	1.76336	-0.226572	-0.250823	0.504376	-0.582866	1437020_at
Plcd4	0.36788	-0.643129	-0.679768	0.000395638	0.0550496	0.000543368	0.248847	-1.05894	0.407915	0.622175	0.225099	-0.544787	0.373204	1437030_at
Psmd13	-0.841625	-0.126103	-2.52376	0.195827	0.770813	-0.128163	-0.62339	-2.53289	2.55295	-0.753676	-0.155472	0.187012	-0.267906	1437220_x_at
Susd5	-0.456352	-1.0667	-1.61632	-0.45147	-0.76761	-0.0521366	0.788318	-1.79647	0.456084	1.21475	-0.612774	-1.64015	0.882847	1437387_at
Mast4	-1.14298	-0.629113	-2.13491	-0.670409	-0.0117772	0.804707	1.0804	-2.21687	1.35924	-0.421452	0.337371	1.17183	0.943311	1437404_at
4933405O20Rik	-0.129904	0.408864	1.43137	-0.873227	-1.35007	-0.411309	-0.631256	1.65994	-0.939584	0.853406	-0.696219	-0.513556	-1.09155	1437427_at
Hsp90aa1	-0.844965	0.00271609	-2.30374	-0.161183	0.850593	0.236819	-0.0417537	-2.96413	1.47703	0.541733	0.668851	-0.451672	-0.343404	1437497_a_at
Rgs7bp	-0.617196	-0.456316	-1.35754	-0.459014	0.00840914	0.558004	1.13042	-0.978327	-0.0713074	-0.4939	-1.30999	-0.899507	2.2211	1437559_at
Naa11	0.0608489	-0.321105	1.01616	0.214065	0.216311	-0.911908	-0.858388	0.976366	-1.19819	-1.60911	-0.244105	0.51055	0.342888	1437786_at
Ttll13	-0.549991	0.219313	-0.585741	0.216225	0.419073	0.307613	-0.112398	-0.301208	1.73813	0.942998	-0.0280144	-1.76079	-0.890713	1437815_at
Dact2	-0.832804	0.0878142	-0.980575	-0.398485	0.0774308	1.36686	0.748066	-0.933927	0.908397	-1.22196	-1.34494	0.34769	1.5134	1437929_at
Shc2	-0.919971	0.0673449	-1.3631	-0.852955	-0.274429	1.43196	0.813455	-1.5158	0.556291	-1.0926	0.136655	-0.658005	-1.05503	1437944_at
Astl	-0.787067	-0.156477	-1.31316	-0.171528	0.528933	0.528858	0.736227	-1.09868	-0.0623328	-0.134044	0.0971879	-0.028048	-0.12908	1438136_at
Myom2	0.497585	-0.269952	-0.515845	-0.321825	-0.145003	-0.260642	0.469448	-0.0620284	-0.817998	2.93622	-2.026	-1.93944	-1.69907	1438175_x_at
Kcnq2	0.0124671	-1.17291	-1.89915	0.18225	0.325757	-0.263617	1.12478	-2.22351	0.878811	0.4942	0.389274	-0.286473	-1.18807	1438260_at
Csmd3	-0.231505	-1.28457	-1.41903	-0.295211	-0.159093	-0.0607883	0.943046	-0.90726	1.0127	0.190644	0.00247673	-0.983202	0.946145	1438272_at
Fdft1	-1.00675	-0.47063	-1.89307	0.172294	0.853012	-0.0170988	0.511995	-1.66512	1.8617	-0.224042	-0.0984339	0.204302	-0.216866	1438322_x_at
Prtg	-0.619796	-1.32615	-2.05994	-0.379295	0.0730758	0.0797879	1.36902	-2.13374	0.645853	0.810142	-0.799975	-2.13207	-0.649185	1438333_at
Ddx5	-0.867691	-0.353212	-2.95759	0.186137	0.755339	-0.169642	-0.0455819	-3.01241	2.04266	0.0276792	0.277883	-0.43538	0.0105155	1438371_x_at
Myom2	0.497585	-0.269952	-0.515845	-0.321825	-0.145003	-0.260642	0.469448	-0.0620284	-0.817998	-0.809894	-3.74595	-0.292205	-0.638292	1438372_at
Prtg	-0.619796	-1.32615	-2.05994	-0.379295	0.0730758	0.0797879	1.36902	-2.13374	0.645853	-0.208678	-0.295243	-0.473146	1.68051	1438410_at
Dact3	-1.00027	0.721284	-0.788742	-0.769692	0.332263	0.894295	0.14439	-1.15083	1.43822	1.58809	-0.40755	-0.852314	-1.37027	1438457_at
Col25a1	-0.799301	-1.20398	-1.39672	-0.714448	-0.253847	-0.318874	0.795205	-1.32851	1.10065	0.775831	0.503891	0.195807	-0.0663425	1438540_at
Csmd3	-0.231505	-1.28457	-1.41903	-0.295211	-0.159093	-0.0607883	0.943046	-0.90726	1.0127	0.574528	-0.406484	-0.809082	-0.241345	1438572_at
Shc2	-0.919971	0.0673449	-1.3631	-0.852955	-0.274429	1.43196	0.813455	-1.5158	0.556291	-0.85613	-0.353459	0.115962	0.823657	1438598_at
Masp1	0.0238588	-1.09426	-1.59912	-0.0709418	0.781706	-0.608285	0.572949	-1.7147	-0.33377	-0.404849	0.498806	-0.127758	-2.81953	1438602_s_at
Masp1	0.0238588	-1.09426	-1.59912	-0.0709418	0.781706	-0.608285	0.572949	-1.7147	-0.33377	0.981863	0.128448	-0.311845	-0.0297473	1438603_x_at
Susd5	-0.456352	-1.0667	-1.61632	-0.45147	-0.76761	-0.0521366	0.788318	-1.79647	0.456084	0.491906	0.748461	0.693672	1.39499	1438636_s_at
Smpd3	-1.25551	-0.406255	-1.08111	-0.368462	0.671081	0.50957	0.832409	-1.26114	1.01178	-0.529484	0.0291071	1.53486	2.15104	1438665_at
Pklr	0.085564	-0.44619	-0.412309	-0.0821428	0.0963415	-0.0542837	0.467879	-1.07329	-0.204833	1.14683	-1.22898	-1.18751	0.762445	1438711_at
Trim30d	0.458896	0.770387	1.44288	0.749863	-0.0226691	0.444417	-0.414481	2.19032	-0.532307	1.17466	0.560088	-1.04221	1.32193	1438716_at
Fgf9	-1.07699	-1.22921	-1.81149	-0.605635	0.364601	0.278685	1.38788	-2.45909	0.96841	0.11848	-0.0249944	-0.772525	-0.579827	1438718_at
A530016L24Rik	-0.241589	1.01527	-0.257504	-0.868528	0.456244	1.40651	0.775999	-0.67793	0.441645	-0.201189	0.822213	-0.263479	0.402437	1438734_at
Cyp7a1	-0.169112	-0.428314	-0.143609	-0.49456	-1.49344	-0.549812	-0.217638	-0.54206	-0.939175	3.05478	3.19225	0.270935	2.42906	1438743_at
Klf17	-0.179524	-0.341414	-0.233854	-0.334185	0.325017	-0.267015	0.308183	-0.0725385	-0.453625	1.58226	2.41799	1.71582	-1.16471	1438899_at
Hsp90aa1	-0.844965	0.00271609	-2.30374	-0.161183	0.850593	0.236819	-0.0417537	-2.96413	1.47703	0.547121	0.598074	-0.760735	-0.295482	1438902_a_at
Fdft1	-1.00675	-0.47063	-1.89307	0.172294	0.853012	-0.0170988	0.511995	-1.66512	1.8617	0.416186	-0.184918	-0.638578	1.40241	1438918_at
Fdft1	-1.00675	-0.47063	-1.89307	0.172294	0.853012	-0.0170988	0.511995	-1.66512	1.8617	0.651953	-0.119299	-0.216451	1.20584	1438919_x_at
C530008M17Rik	0.188144	-0.781336	-0.990803	0.166726	-0.222226	0.057341	0.454094	-0.973254	0.119207	-0.00225164	-2.26534	-0.492874	0.961031	1439171_at
Mast4	-1.14298	-0.629113	-2.13491	-0.670409	-0.0117772	0.804707	1.0804	-2.21687	1.35924	1.02535	0.29628	-0.573451	0.384076	1439318_at
Ggt5	-0.798842	-0.248094	-0.164469	-0.0622608	0.0110715	0.340259	0.578746	-0.45	1.14709	0.912307	-1.20001	-2.24578	-0.415038	1439420_x_at
Herpud2	-0.778667	0.0537052	-1.57132	-0.174078	0.534451	0.0759766	0.0527843	-2.16225	0.978225	0.286305	-0.264468	-0.483366	-0.0112496	1439424_x_at
Kcnt1	-0.16152	-0.572353	-0.119271	-0.152154	0.192074	0.203121	0.750855	-0.544321	0.0983925	1.15334	0.256048	-1.16594	0.535475	1439486_at
Rltpr	0.436412	0.087344	0.731365	0.412497	0.0557828	0.180691	0.211837	0.671899	0.0658148	-0.154393	-0.42344	1.31592	0.234699	1439583_x_at
Il1rap	-0.945437	-0.0113931	-1.97158	0.153109	0.956914	-0.0449891	-0.170571	-2.32041	2.31297	0.371088	-0.562595	-0.326694	1.19898	1439697_at
Gja3	-0.624929	-0.504564	-1.47659	-0.312661	0.0214323	0.798304	1.37276	-1.90412	0.103619	3.98574	3.19143	0.349771	-0.290971	1439793_at
Dact3	-1.00027	0.721284	-0.788742	-0.769692	0.332263	0.894295	0.14439	-1.15083	1.43822	0.243742	0.775175	-1.32839	-0.0384741	1440031_at
Kcnq2	0.0124671	-1.17291	-1.89915	0.18225	0.325757	-0.263617	1.12478	-2.22351	0.878811	-0.0167911	-1.62302	-1.17176	1.48411	1440141_at
Pigz	-0.504203	-1.46106	-1.26039	-0.343841	-0.00204387	-0.527484	0.930405	-1.4004	0.0732962	1.0768	0.514836	-2.02762	-0.52937	1440143_at
Ankrd10	-1.15525	0.582441	-1.80121	-0.354112	0.483622	0.326623	-1.03089	-2.09161	1.01249	1.45903	-0.474141	-1.91622	-1.88503	1440170_at
Ppp2r5a	-0.922059	0.529697	-2.52242	0.0566874	0.856518	1.01749	-0.655892	-3.05619	1.76405	0.414884	-0.0665338	0.198249	-1.52556	1440189_at
Cacng2	0.222648	-0.291657	-1.03474	-0.408205	-0.4144	-0.240821	0.285139	-1.34533	-1.16033	0.0945989	-0.27719	-0.895437	-0.338595	1440210_at
Erg	1.00149	0.0712503	-0.760031	0.721198	-0.142585	0.584035	0.25466	-1.07289	0.352577	0.205822	-0.119909	-0.201404	-2.84036	1440244_at
Kcnq2	0.0124671	-1.17291	-1.89915	0.18225	0.325757	-0.263617	1.12478	-2.22351	0.878811	2.42241	0.597241	-1.66341	-1.69811	1440258_at
Treml2	-0.111044	0.469358	1.15212	-0.869983	-0.237773	-0.0680053	-0.162705	0.394471	0.35497	0.920816	-0.190979	-3.6232	2.15265	1440298_at
Nasp	-0.918601	0.000897198	-1.77193	0.145136	0.765816	0.161173	-0.586757	-2.79984	1.59317	-0.510229	-1.25074	0.14485	-1.15129	1440328_at
Rltpr	0.436412	0.087344	0.731365	0.412497	0.0557828	0.180691	0.211837	0.671899	0.0658148	1.48238	0.161574	-0.681397	-0.430901	1440526_at
Rragd	-0.833872	-0.723358	-1.98607	-0.552791	0.141327	0.459856	1.18266	-1.42807	1.58532	-0.0643696	-0.513685	-0.467182	0.553295	1440555_at
Ep400	-0.744862	-0.527218	-1.8703	0.0913246	0.70258	0.269673	-0.384488	-2.25494	1.76336	0.701728	0.462612	-0.0553652	-0.23856	1440751_at
Cd163l1	0.415494	0.229503	-0.284963	-1.19362	-0.0812951	0.102827	-0.185669	-1.66777	-0.781935	-2.30121	-1.02672	0.845913	-2.4039	1440808_x_at
Tob1	-0.817324	0.203382	-1.36592	0.0392377	0.780012	0.0209228	-1.21976	-2.06671	1.65379	-1.33334	-1.62382	0.27571	0.159293	1440844_at
Kcnc3	-1.24037	-1.27971	-2.52594	-0.137236	0.586124	0.00986448	1.21931	-1.70317	1.26875	0.461181	1.2082	-0.670248	0.143992	1440861_a_at
Treml2	-0.111044	0.469358	1.15212	-0.869983	-0.237773	-0.0680053	-0.162705	0.394471	0.35497	-0.706625	0.207941	0.11325	-1.88811	1440938_at
Dact2	-0.832804	0.0878142	-0.980575	-0.398485	0.0774308	1.36686	0.748066	-0.933927	0.908397	0.235692	0.126448	0.216714	0.387604	1440942_at
Pak7	0.224888	-1.05373	-1.50012	-0.117799	-0.315074	-0.483	0.0275803	-1.94425	0.364892	-0.562436	-2.02333	-1.00718	1.18903	1440981_at
A330102I10Rik	-0.0794757	-0.170712	-0.894013	0.346093	0.424455	-0.159041	-0.327457	-1.60031	0.728609	1.11242	2	-0.804416	1.41732	1441007_at
Pcnxl2	0.0316005	-1.02796	-1.58705	-0.731213	-0.0597184	-0.272644	0.690197	-1.48678	0.379531	-0.190228	-0.760812	-0.155547	1.8795	1441064_at
Ikzf3	-0.183906	-1.30487	-1.69901	-0.0317681	-0.47409	0.0695776	1.41954	-1.64748	0.750135	-0.53995	-0.976793	0.0853845	0.31366	1441088_at
Mobp	-0.0354725	0.0542408	-0.922576	-0.83542	-0.0863272	0.500033	0.321659	-1.01255	-0.194133	0.646267	1.51785	0.276276	-0.0744248	1441308_at
Shc2	-0.919971	0.0673449	-1.3631	-0.852955	-0.274429	1.43196	0.813455	-1.5158	0.556291	0.984523	-0.0697703	-1.28418	-0.543912	1441356_at
Irs4	-0.616317	-1.52636	-1.95047	-0.614997	-0.181306	0.0662955	1.30849	-1.9357	0.230518	-0.507805	-0.313986	-1.82325	0.291956	1441429_at
Kcnt1	-0.16152	-0.572353	-0.119271	-0.152154	0.192074	0.203121	0.750855	-0.544321	0.0983925	0.500932	1.78967	-0.240697	0.236067	1441511_at
Hsp90aa1	-0.844965	0.00271609	-2.30374	-0.161183	0.850593	0.236819	-0.0417537	-2.96413	1.47703	0.343915	-0.273418	-0.345353	-0.527148	1441827_x_at
1700018G05Rik	0.35114	0.657241	-0.948728	0.0294127	0.524819	0.755378	0.856273	0.0869904	1.69875	0.342422	1.61964	-0.0481365	1.74595	1441861_at
Pigz	-0.504203	-1.46106	-1.26039	-0.343841	-0.00204387	-0.527484	0.930405	-1.4004	0.0732962	0.269432	-2.09464	-0.650522	1.74351	1441933_x_at
Ager	-0.0500784	-0.655245	0.197517	0.187973	-0.20656	-0.680217	0.471047	-0.197238	0.583701	-2.37209	-1.55915	2.03247	-0.437517	1441958_s_at
Bnip2	-0.859984	0.0162285	-2.04812	0.00666969	0.771528	0.317133	-0.337205	-1.96319	0.878374	0.438328	0.0158475	-0.268902	-0.835777	1441989_at
Gpr62	-0.929424	-0.0400733	-1.94998	-0.43051	0.199058	1.24657	0.570948	-1.9239	0.0582167	1.06246	0.300721	-2.30459	-2.00724	1442138_at
Mast4	-1.14298	-0.629113	-2.13491	-0.670409	-0.0117772	0.804707	1.0804	-2.21687	1.35924	0.330574	1.29691	1.40471	-0.0555426	1442158_at
Mdga2	-0.372982	-1.38054	-1.17125	-0.86052	-0.845855	-0.309146	0.73648	-1.43039	0.992111	-0.318232	0.125531	-0.141199	2.33891	1442206_at
Gpr150	-1.04417	-1.10482	-2.11034	-0.673613	0.496454	0.0424506	0.791999	-1.87491	0.673509	-0.451679	-0.781999	0.885775	-0.913585	1442261_at
Mast4	-1.14298	-0.629113	-2.13491	-0.670409	-0.0117772	0.804707	1.0804	-2.21687	1.35924	0.603232	1.351	1.07386	0.471742	1442382_at
Il1rap	-0.945437	-0.0113931	-1.97158	0.153109	0.956914	-0.0449891	-0.170571	-2.32041	2.31297	-0.856383	-0.0455147	-0.366009	0.846335	1442614_at
1500009L16Rik	-1.16189	-0.1809	-0.665554	-0.707664	0.444164	0.384848	0.849396	-0.19026	1.37873	1.29447	2.02915	-1.05743	0.111839	1442649_at
Hps1	-0.712175	0.199426	-1.23506	0.0621482	0.500338	0.214678	0.381042	-2.07299	-0.0157089	0.702853	1.52725	-0.561497	-1.44592	1443034_at
Ank1	-1.19902	-1.25102	-1.8875	-0.84559	0.238997	0.00615633	1.247	-2.00292	1.22742	1.28432	0.879629	-2.60981	3.7022	1443291_at
Vwa5b2	-0.672524	-1.215	-1.46421	-0.513673	0.0378742	0.239508	1.16962	-1.67782	0.951233	1.94884	1.21299	-0.413918	-0.044224	1443369_at
Gm10941	-0.918109	0.609162	-1.87281	-0.0494043	0.71171	0.785124	0.0557767	-2.03818	1.38702	-0.315007	-0.722853	1.40679	1.37935	1443560_at
Dact3	-1.00027	0.721284	-0.788742	-0.769692	0.332263	0.894295	0.14439	-1.15083	1.43822	0.901346	0.451563	-0.0834603	-0.0381832	1443805_at
Kcnc1	0.256957	-1.42629	-1.99404	0.167847	-0.151119	-0.34405	0.835498	-2.53096	0.199541	0.0544727	0.936019	0.638346	-0.893629	1443855_at
Gabra2	-0.330049	-1.10854	-0.123334	-0.937301	-1.06597	-0.511772	0.411842	0.130008	-0.467688	-0.0659657	0.154034	-0.19139	-0.277158	1443865_at
Tmem72	-0.683017	-0.0436833	-2.09718	-0.84447	-0.264466	0.132534	0.313953	-1.39459	1.06929	0.576781	0.499571	0.593144	0.0285692	1443959_at
Dact2	-0.832804	0.0878142	-0.980575	-0.398485	0.0774308	1.36686	0.748066	-0.933927	0.908397	1.47166	0.309927	-0.666988	1.46698	1443973_at
Kcnj3	0.770312	-1.6574	-0.988458	-0.815001	-0.884793	-1.15697	0.19685	-1.78484	0.726748	-0.460114	0.120752	-0.80292	-1.43296	1444025_at
Kcnj3	0.770312	-1.6574	-0.988458	-0.815001	-0.884793	-1.15697	0.19685	-1.78484	0.726748	-0.82811	-1.26946	-2.75685	-0.326315	1444336_at
Nasp	-0.918601	0.000897198	-1.77193	0.145136	0.765816	0.161173	-0.586757	-2.79984	1.59317	0.712579	1.21926	1.34741	1.17201	1444583_at
Ckm	-0.206153	0.725417	-0.0188443	-0.580678	0.235471	0.884397	-0.00403346	-0.308162	0.853052	0.0855574	-0.569394	-0.611731	0.87264	1444643_at
Treml2	-0.111044	0.469358	1.15212	-0.869983	-0.237773	-0.0680053	-0.162705	0.394471	0.35497	2.60273	2.36129	-1.24143	-0.126964	1444718_at
Ptpn18	-0.75095	-0.38038	-1.94097	0.19926	0.428653	0.448813	0.642658	-2.35151	1.30753	0.147238	1.08694	0.00162546	1.29808	1444894_at
Opn4	0.369046	0.934528	0.413885	-0.072509	-0.600521	0.935478	0.196855	0.269222	-0.871466	-0.0381933	-0.250104	-0.291293	-0.874717	1445121_at
Pear1	-0.161209	-0.0133268	-1.06537	-0.0869867	-0.544306	0.340168	0.371176	-1.56682	1.01363	1.19504	1.90931	0.359288	-0.667425	1445223_at
Mrgprg	0.499337	-0.825308	-0.125105	0.475346	-0.352848	-0.381813	0.201265	-0.83851	-0.217248	-0.965613	0.027745	1.59878	-0.867279	1445458_at
Psmd13	-0.841625	-0.126103	-2.52376	0.195827	0.770813	-0.128163	-0.62339	-2.53289	2.55295	0.62653	-0.144336	-0.279988	-1.63816	1445729_at
Mast4	-1.14298	-0.629113	-2.13491	-0.670409	-0.0117772	0.804707	1.0804	-2.21687	1.35924	0.279445	1.19132	1.206	0.790889	1445866_at
Pak7	0.224888	-1.05373	-1.50012	-0.117799	-0.315074	-0.483	0.0275803	-1.94425	0.364892	-0.432683	0.467606	0.105108	1.01707	1446159_at
Ntn5	0.110137	-0.123906	-0.0125327	-0.317154	0.301447	0.226644	0.513382	-0.919726	2.10344	0.789468	1.01589	-0.656537	-1.05847	1446220_at
Exoc6	-1.0966	-0.103379	-1.11144	-0.525915	0.841394	0.477619	0.031961	-1.39601	0.53818	-0.218463	-0.448314	0.920709	-0.253187	1446375_at
Hif3a	-0.372683	1.70424	-0.965256	0.1923	0.662145	0.956676	-0.544779	-1.56337	1.49526	1.64888	0.422444	-1.11282	-0.192453	1446708_at
Spef2	-0.58587	0.6942	-0.104499	-0.275266	-0.408698	0.743746	-0.142783	0.262535	-1.06418	0.0697926	-1.21818	-0.732758	-1.99484	1446747_at
Hif3a	-0.372683	1.70424	-0.965256	0.1923	0.662145	0.956676	-0.544779	-1.56337	1.49526	4.32323	1.63129	-3.38244	0.192151	1447061_at
Hspa12a	-0.320088	-1.00761	-1.67935	0.28932	0.642043	-0.226869	0.333746	-2.6989	1.23378	0.591045	-0.613053	0.390726	0.621974	1447222_at
Ep400	-0.744862	-0.527218	-1.8703	0.0913246	0.70258	0.269673	-0.384488	-2.25494	1.76336	0.311338	0.74324	0.160207	0.283688	1447349_s_at
Gpr150	-1.04417	-1.10482	-2.11034	-0.673613	0.496454	0.0424506	0.791999	-1.87491	0.673509	0.121742	-0.143953	-0.0498712	1.26833	1447485_at
Ap3m2	-0.71293	0.407874	-1.86081	0.13615	0.824711	-0.373356	-0.529717	-1.84597	1.25893	1.62895	1.02354	-0.760535	-0.156119	1447524_at
BC053393	-0.186114	-0.33984	-0.269454	-1.01308	0.21713	-0.382839	0.0297316	-0.348514	-0.376666	0.382286	-1.52925	-0.0671899	-0.766867	1447604_at
Ss18l1	-0.88352	-0.0325609	-2.25036	0.0215816	0.784928	0.41312	-0.229554	-2.22472	1.87356	0.0648745	-1.07607	-0.839372	0.071161	1447700_x_at
2410021H03Rik	0.259427	0.185556	0.033011	-0.195661	0.21716	-0.377805	-0.248944	0.214834	-0.197691	0.219739	1.06559	-0.0610417	3.75673	1447709_at
Ep400	-0.744862	-0.527218	-1.8703	0.0913246	0.70258	0.269673	-0.384488	-2.25494	1.76336	1.25301	0.488425	-1.4658	-0.334326	1447712_x_at
Prss44	0.554171	-0.561896	-0.404097	-0.151624	-0.551184	-0.477382	0.131633	-0.420382	0.027147	0.173807	0.964973	0.847864	0.914282	1447729_s_at
6330409D20Rik	-0.0239117	-0.0882924	-1.45705	0.20758	-0.372222	0.929691	0.812901	-1.36443	1.24812	-0.559142	-0.838537	0.355609	-0.48693	1447773_x_at
Ankrd10	-1.15525	0.582441	-1.80121	-0.354112	0.483622	0.326623	-1.03089	-2.09161	1.01249	1.15894	0.589535	-1.23656	0.396066	1447832_x_at
Psmd13	-0.841625	-0.126103	-2.52376	0.195827	0.770813	-0.128163	-0.62339	-2.53289	2.55295	-1.41154	-1.04439	-0.877962	-1.57289	1447843_at
Maneal	-0.533945	-0.95704	-0.871238	0.190626	0.789973	-0.35208	0.376829	-1.64472	1.50898	0.891339	1.1134	-0.089001	0.419274	1447889_x_at
Msr1	0.21684	-0.0749817	1.53702	-0.67156	-1.04794	-0.231411	-0.0435227	1.52732	-0.968998	0.869951	-1.53385	-0.67032	-0.728248	1448061_at
Fdft1	-1.00675	-0.47063	-1.89307	0.172294	0.853012	-0.0170988	0.511995	-1.66512	1.8617	-0.443034	-0.143687	0.161841	0.307711	1448130_at
Ankrd10	-1.15525	0.582441	-1.80121	-0.354112	0.483622	0.326623	-1.03089	-2.09161	1.01249	0.0378553	-0.728561	-1.03515	-0.903052	1448199_at
Hps1	-0.712175	0.199426	-1.23506	0.0621482	0.500338	0.214678	0.381042	-2.07299	-0.0157089	0.110239	-0.26976	-0.883061	0.547488	1448408_at
Ap3m2	-0.71293	0.407874	-1.86081	0.13615	0.824711	-0.373356	-0.529717	-1.84597	1.25893	-0.275102	-1.37995	-0.741352	0.5334	1448751_at
Tex101	0.508707	-0.717742	0.684687	0.305214	0.261707	-0.203924	0.0759114	-0.615199	0.0379953	0.350397	-0.00952277	-0.587097	-0.84549	1449103_at
Epx	0.179759	-0.0865197	-0.933994	-0.0730006	0.123037	0.529779	0.823103	-1.03426	0.312106	-0.856072	-0.310701	-0.152973	-2.28478	1449136_at
Gnb3	0.109913	-0.429994	-0.442177	-0.60712	0.21621	-0.0260768	0.6771	-0.973362	-1.02823	0.217601	0.172623	-0.754759	0.883259	1449159_at
Hic1	-1.06086	-1.43816	-2.39319	-0.378394	0.521712	0.142557	1.33212	-2.83849	1.53389	-0.232088	0.673571	0.0452097	0.943169	1449226_at
F5	0.487125	-0.51858	-0.381659	0.286419	-0.361448	-0.2273	0.361887	-0.398444	1.11597	0.711811	0.925999	-1.23246	-1.33227	1449269_at
Zfpm2	-0.998816	-1.11182	-1.9317	0.0698207	0.617138	-0.323334	0.220933	-1.64562	0.17571	-0.733765	-0.504231	-0.390823	-0.771376	1449314_at
Rapsn	0.0701251	0.492021	0.539817	0.112059	-0.0964432	0.332654	-0.336552	0.14719	-0.52112	-2.2184	-2.42114	-0.997919	2.33949	1449331_a_at
Marco	0.0300921	-0.178451	0.306583	-0.606235	0.0503979	0.179837	0.48715	-0.0408688	0.283661	-0.276073	0.31271	-0.0498811	-1.01638	1449498_at
Chrng	0.345306	-0.444432	-0.893913	-0.48764	0.352932	0.405483	0.789012	-1.31233	0.711408	-0.718866	-1.12567	-0.778174	-0.979779	1449532_at
Il1rap	-0.945437	-0.0113931	-1.97158	0.153109	0.956914	-0.0449891	-0.170571	-2.32041	2.31297	-0.669771	0.824101	1.96585	1.52228	1449585_at
Ep400	-0.744862	-0.527218	-1.8703	0.0913246	0.70258	0.269673	-0.384488	-2.25494	1.76336	0.538578	0.380352	0.581078	0.0484707	1449610_at
Pnmt	-0.459781	0.0955777	0.0429981	-0.362734	0.365531	0.951162	0.724255	-0.861514	0.450642	1.07947	-0.0885504	-1.65658	0.286931	1449804_at
Prss29	1.15508	-0.680303	0.414419	0.133333	-0.206607	-0.247678	0.306009	0.186317	-0.514232	1.02593	0.697654	-0.609627	-0.426067	1449805_at
Gabra2	-0.330049	-1.10854	-0.123334	-0.937301	-1.06597	-0.511772	0.411842	0.130008	-0.467688	-0.760204	-0.386355	-0.620482	-2.38565	1449807_x_at
Itgb2l	0.580738	-0.465416	0.73882	-0.151066	-0.0909486	-0.457458	-0.137184	-0.054091	0.850945	0.359579	0.401255	-0.500152	0.994744	1449829_at
Spesp1	0.0501131	1.23839	-0.916055	-0.324586	0.181055	1.17464	0.127687	-1.05999	-0.399695	0.156053	-1.50829	-2.38793	0.317658	1449837_at
Bcmo1	0.38918	1.05883	-0.389583	-0.283684	-0.0790252	1.67009	0.398661	0.43317	0.0795673	-0.294614	-0.10188	0.307227	0.0714837	1449907_at
Pitx3	-0.725312	-1.1892	-1.99531	-0.0784955	0.564427	0.0728062	0.906315	-2.1644	0.625827	-0.415184	-0.634716	0.609357	-0.533432	1449917_at
Prg3	1.29733	-0.6656	-0.872856	0.766648	-0.241989	-0.201458	0.319958	-1.24765	-0.0548281	-1.33126	-2.58496	1.53004	0.425306	1449924_at
Prss29	1.15508	-0.680303	0.414419	0.133333	-0.206607	-0.247678	0.306009	0.186317	-0.514232	0.46043	0.297662	0.0465902	-1.51087	1449992_at
Mobp	-0.0354725	0.0542408	-0.922576	-0.83542	-0.0863272	0.500033	0.321659	-1.01255	-0.194133	1.71727	1.20802	-0.465316	1.53864	1450088_a_at
Tnnt3	1.18952	-0.0816071	0.529004	0.589777	-0.672317	0.312795	0.538162	-1.32247	0.0311502	0.462572	1.60733	-0.668156	2.36565	1450118_a_at
Gcgr	-0.559684	-1.08431	-1.51217	-0.514915	0.124037	0.0965885	0.89913	-1.67609	0.579888	-1.09417	-0.488878	0.577277	-1.0569	1450127_a_at
Tbata	-0.225031	-0.0789727	-0.716277	-0.101095	0.125398	-0.0236695	0.171643	-1.50548	-0.0618346	1.51608	1.69326	0.348305	0.0846972	1450281_a_at
Tnfsf14	0.380122	0.530471	0.178099	-0.618617	-0.254351	0.69009	0.257603	-0.187691	-0.499944	0.567665	-0.171766	-0.349484	-0.88618	1450298_at
Myoz3	0.0662028	-0.0250497	0.0753971	-1.6853	-0.0884477	0.288183	0.343935	-0.490858	0.737178	0.107613	-0.594008	-1.70162	-0.404066	1450365_at
Bsn	-0.31128	-1.14323	-1.31847	-0.0623274	-0.128081	-0.528469	0.254815	-1.84443	0.225989	0.217931	-0.840125	0.147974	1.86825	1450467_at
Gjc2	-0.138071	-1.10043	-0.0118203	-0.500827	-0.449613	-1.41738	0.621407	-0.69183	-0.277411	0.77136	0.253384	-1.75497	2.63187	1450483_at
Ly6f	0.126	-0.0955313	-0.203022	-1.03263	-0.274839	0.158078	0.0959822	-0.180028	-0.0484129	-0.36981	0.116514	0.717131	-0.306889	1450562_at
Pnmt	-0.459781	0.0955777	0.0429981	-0.362734	0.365531	0.951162	0.724255	-0.861514	0.450642	1.30247	2.79406	-0.799192	-1.26717	1450606_at
Smpd3	-1.25551	-0.406255	-1.08111	-0.368462	0.671081	0.50957	0.832409	-1.26114	1.01178	0.286871	0.0430687	-1.06278	-0.548983	1450748_at
Bcat1	-0.473321	-1.12714	-1.51241	-0.791261	-0.799154	-0.416468	0.493861	-1.98818	0.393752	0.526812	-0.707039	-0.697469	-0.499233	1450871_a_at
Myom2	0.497585	-0.269952	-0.515845	-0.321825	-0.145003	-0.260642	0.469448	-0.0620284	-0.817998	1.21422	0.791073	-2.27044	0.886021	1450917_at
Hpca	-0.638079	-0.640224	-2.13324	-0.612147	-0.327983	0.64157	1.12827	-1.73462	0.810155	1.47986	-2.07206	-2.89437	-1.379	1450930_at
Slc39a4	-0.117393	0.364567	-0.119729	0.265797	0.24535	0.207286	-0.156337	-0.181078	0.697084	0.00128289	0.649829	-0.611517	-0.707738	1451139_at
Sycn	0.0757813	-0.632741	-0.996593	-0.42278	-0.0472588	-0.154294	0.243463	-0.693727	-0.0229643	-0.425613	-0.396385	1.57371	-0.690641	1451228_a_at
Mef2c	1.04789	-0.862963	-0.552391	1.14023	-0.730776	-0.692865	-0.187541	-0.4599	0.19436	-0.586276	-4.02906	-1.4386	-2.92656	1451506_at
Mef2c	1.04789	-0.862963	-0.552391	1.14023	-0.730776	-0.692865	-0.187541	-0.4599	0.19436	-0.0325911	-2.41642	-1.25138	0.431432	1451507_at
Kcnq2	0.0124671	-1.17291	-1.89915	0.18225	0.325757	-0.263617	1.12478	-2.22351	0.878811	0.326032	-1.11159	-1.58627	-1.64527	1451595_a_at
A530016L24Rik	-0.241589	1.01527	-0.257504	-0.868528	0.456244	1.40651	0.775999	-0.67793	0.441645	0.928735	-0.181618	-0.810139	0.43936	1451606_at
Cxcl17	0.279419	0.173787	-0.962117	0.5653	-0.199991	0.194616	0.379429	-1.7567	0.840553	0.789423	-1.15634	-0.241987	0.0895794	1451610_at
Fgf8	-0.49794	-1.53414	-2.07113	-0.57297	0.0697898	-0.152759	1.03718	-2.79618	0.61062	0.797564	0.301002	0.264558	0.610433	1451882_a_at
Ubxn10	-0.108926	-0.483947	-0.341425	-0.201294	0.200965	0.0939938	0.66973	-0.29569	-0.0944418	-0.200558	-0.834803	0.773576	-1.48472	1451906_at
Lman1l	0.0252457	-0.426694	0.455258	-0.631429	-0.0392045	-0.250849	-0.370109	-0.0142984	0.319343	0.0498959	-0.858644	-1.47558	-0.819792	1451922_at
Cidec	0.146073	0.1205	-0.269242	0.261711	-0.0384499	-0.138019	-0.149331	-0.987483	0.870567	0.294684	-0.325822	-0.314259	0.858208	1452260_at
Ank1	-1.19902	-1.25102	-1.8875	-0.84559	0.238997	0.00615633	1.247	-2.00292	1.22742	-1.14045	-1.97534	-0.706302	-2.08873	1452512_a_at
Chrng	0.345306	-0.444432	-0.893913	-0.48764	0.352932	0.405483	0.789012	-1.31233	0.711408	-0.11983	1.03833	0.862334	-0.263034	1452520_a_at
Elavl3	-0.105802	-1.25109	-1.67839	0.0834923	-0.863758	0.0381403	1.10051	-1.57654	0.363485	0.41781	0.0578093	-0.944963	-0.662147	1452524_a_at
Pax6	-0.468344	-1.5992	-2.34231	-0.0302613	0.11812	-0.134985	1.34233	-2.10329	0.595324	-1.47777	-1.1963	0.772967	1.51987	1452526_a_at
Nkx2-3	-0.057475	-1.58915	-2.14264	-0.10965	-0.234258	-0.248513	1.27956	-2.02132	0.0793658	1.09603	0.640399	0.569548	0.734798	1452528_a_at
1500009L16Rik	-1.16189	-0.1809	-0.665554	-0.707664	0.444164	0.384848	0.849396	-0.19026	1.37873	0.453805	-1.48631	0.408914	1.64853	1452840_at
Gpihbp1	0.509344	-0.236703	0.0398545	0.343933	-0.210932	0.372681	0.318599	-0.485483	-0.0454779	-1.093	-0.183625	1.04833	-0.382173	1453022_at
Ep400	-0.744862	-0.527218	-1.8703	0.0913246	0.70258	0.269673	-0.384488	-2.25494	1.76336	-0.347633	-0.181753	0.328796	0.123163	1453130_at
Insc	-0.0519247	-0.532039	-0.8321	0.336742	0.249909	-0.132266	0.301125	-1.62341	0.886373	-0.32581	-0.766014	-0.278453	1.08092	1453259_at
Cacng2	0.222648	-0.291657	-1.03474	-0.408205	-0.4144	-0.240821	0.285139	-1.34533	-1.16033	0.173763	0.103205	-0.960197	-1.19205	1453363_at
Ikzf3	-0.183906	-1.30487	-1.69901	-0.0317681	-0.47409	0.0695776	1.41954	-1.64748	0.750135	2.3297	2.11451	-0.815444	-0.680052	1453378_at
4930503E14Rik	0.230039	-0.123883	0.298658	0.0887621	-1.13535	-0.995062	-0.643632	0.427119	-1.48906	-0.342995	-1.55034	-1.72273	0.829807	1453526_at
Dtna	-0.525246	0.0351359	-0.0238225	-0.0700273	0.288445	0.0370329	0.592716	0.0141069	-0.0876014	0.640185	-0.945552	-2.1707	-3.5025	1453625_at
Jakmip2	0.946068	-0.832023	0.00189454	0.261791	-0.61093	-0.813727	0.269878	-0.11198	-0.593508	0.370598	0.776328	0.0776285	-0.336142	1453812_at
Thap6	-0.876804	0.0985438	-1.96856	-0.0100816	0.885127	-0.096655	-0.610236	-2.16143	1.74884	-0.229825	-0.703049	-1.09308	-0.480505	1453843_at
Dmrtc2	0.112106	-0.369094	-0.366258	-0.082252	0.214994	-0.0509791	0.260941	-0.470658	-0.705832	-0.13438	-1.01129	-0.640553	-0.41817	1453872_at
Bnip2	-0.859984	0.0162285	-2.04812	0.00666969	0.771528	0.317133	-0.337205	-1.96319	0.878374	-0.131445	-0.412564	0.0594663	-0.467141	1453993_a_at
4930512B01Rik	-1.03247	-0.120076	-1.42965	-0.135087	0.828941	0.564785	0.245886	-1.65461	0.898825	0.418519	0.255147	-0.0528333	1.08236	1454113_at
1810011H11Rik	-0.0163712	-0.233722	0.271354	-0.510219	0.477171	-0.865745	-0.455179	-0.134271	-0.634622	-0.589416	-1.42419	-1.07697	-0.030102	1454122_at
4933406K04Rik	0.585729	0.169113	-0.265263	-0.28874	0.296454	-0.146538	-0.0790863	-0.460777	-0.299252	-0.513079	-0.050449	-1.82945	-1.67222	1454123_at
4933406K04Rik	0.585729	0.169113	-0.265263	-0.28874	0.296454	-0.146538	-0.0790863	-0.460777	-0.299252	1.72726	0.829199	-1.15167	-0.884665	1454179_at
Krtap5-3	0.41526	-0.887004	-0.319458	-0.37433	0.173559	-0.239219	0.636052	-1.39181	0.877716	0.0536959	-0.520832	0.0104345	0.76722	1454191_at
Csmd3	-0.231505	-1.28457	-1.41903	-0.295211	-0.159093	-0.0607883	0.943046	-0.90726	1.0127	1.29226	1.30563	0.120751	2.17425	1454245_at
Bnip2	-0.859984	0.0162285	-2.04812	0.00666969	0.771528	0.317133	-0.337205	-1.96319	0.878374	0.159983	1.7439	-0.365098	0.603442	1454441_at
Bnip2	-0.859984	0.0162285	-2.04812	0.00666969	0.771528	0.317133	-0.337205	-1.96319	0.878374	-0.298957	0.723939	-0.784459	0.478972	1454442_at
Mif	-0.819022	-0.450477	-1.80769	0.1787	0.674486	-0.197939	0.217487	-1.87483	1.0679	-0.407017	-2.01386	0.429078	-0.078502	1454481_at
Mast4	-1.14298	-0.629113	-2.13491	-0.670409	-0.0117772	0.804707	1.0804	-2.21687	1.35924	-0.902914	0.0877357	1.25695	-0.599936	1454591_at
C530008M17Rik	0.188144	-0.781336	-0.990803	0.166726	-0.222226	0.057341	0.454094	-0.973254	0.119207	-0.579676	-0.412228	0.886337	-1.28249	1454596_at
Ddx5	-0.867691	-0.353212	-2.95759	0.186137	0.755339	-0.169642	-0.0455819	-3.01241	2.04266	-0.108734	0.326673	-0.149535	0.051285	1454793_x_at
Tbc1d10c	-1.16497	-0.0431563	-1.66974	-0.0492046	0.692237	0.256138	-0.292771	-2.01573	1.22142	-1.22223	-0.832055	0.409855	0.683526	1454850_at
Upk3b	0.520888	-0.464878	-0.0984867	-0.320095	-0.318018	-0.29212	0.166317	-0.089705	0.363723	1.76499	0.819879	0.156727	0.473931	1454881_s_at
St18	0.0217349	1.18853	0.622826	-0.111566	-0.00791387	0.979393	-0.75634	0.734018	-0.684343	0.199884	0.882643	0.301555	-1.58114	1455123_at
Maneal	-0.533945	-0.95704	-0.871238	0.190626	0.789973	-0.35208	0.376829	-1.64472	1.50898	0.781352	1.3545	0.847854	0.836501	1455202_at
A4galt	-0.462369	-0.977523	-1.39549	-0.104055	-0.147582	0.0126521	0.91463	-0.96108	0.697315	0.418373	0.26046	-0.013983	0.219566	1455338_at
Masp1	0.0238588	-1.09426	-1.59912	-0.0709418	0.781706	-0.608285	0.572949	-1.7147	-0.33377	2.30373	2.29445	0.541998	0.961817	1455346_at
Kcnj3	0.770312	-1.6574	-0.988458	-0.815001	-0.884793	-1.15697	0.19685	-1.78484	0.726748	-0.845237	-0.36257	-0.390831	0.421827	1455374_at
Exoc6	-1.0966	-0.103379	-1.11144	-0.525915	0.841394	0.477619	0.031961	-1.39601	0.53818	-0.276056	0.0757377	0.599346	0.362933	1455385_at
Gabra2	-0.330049	-1.10854	-0.123334	-0.937301	-1.06597	-0.511772	0.411842	0.130008	-0.467688	0.173063	0.231326	0.0847352	-1.62644	1455444_at
Elavl3	-0.105802	-1.25109	-1.67839	0.0834923	-0.863758	0.0381403	1.10051	-1.57654	0.363485	0.897765	1.62163	0.299272	1.26046	1455484_at
Nrxn2	-0.836474	-1.05258	-1.22617	-0.606771	-0.538849	-0.0666763	0.598819	-1.11507	0.416871	0.691597	0.273018	-0.702912	1.11389	1455499_at
Cd163l1	0.415494	0.229503	-0.284963	-1.19362	-0.0812951	0.102827	-0.185669	-1.66777	-0.781935	-1.73087	-0.855079	-0.0649106	0.444939	1455527_at
Pcnxl2	0.0316005	-1.02796	-1.58705	-0.731213	-0.0597184	-0.272644	0.690197	-1.48678	0.379531	2.20738	1.09085	-1.99949	-1.27242	1455559_at
1600014C10Rik	-0.477857	-0.699889	-1.44761	0.885494	0.97486	-0.269319	0.424753	-1.48845	0.824512	-0.00650678	0.896164	0.0362541	-2.38466	1455641_at
Bcat1	-0.473321	-1.12714	-1.51241	-0.791261	-0.799154	-0.416468	0.493861	-1.98818	0.393752	-0.362312	-0.906501	0.0290442	0.177538	1455699_at
Ggt5	-0.798842	-0.248094	-0.164469	-0.0622608	0.0110715	0.340259	0.578746	-0.45	1.14709	0.114431	-0.12702	-0.172886	-1.18396	1455747_at
Fam163b	-0.0701116	0.185586	-0.594021	-0.426265	-0.478539	1.17536	0.902254	-1.5405	0.0342136	-0.287469	0.994566	0.00697338	0.63941	1455753_at
Pak7	0.224888	-1.05373	-1.50012	-0.117799	-0.315074	-0.483	0.0275803	-1.94425	0.364892	0.263592	-0.628552	-0.861494	3.47349	1455847_at
Gjc2	-0.138071	-1.10043	-0.0118203	-0.500827	-0.449613	-1.41738	0.621407	-0.69183	-0.277411	-0.00305187	-0.955146	-0.489988	-1.05445	1455989_at
Dtna	-0.525246	0.0351359	-0.0238225	-0.0700273	0.288445	0.0370329	0.592716	0.0141069	-0.0876014	-1.50406	-2.47551	-0.116879	0.350687	1456069_at
4933422H20Rik	-0.209413	-0.221288	-0.064321	-0.627937	0.128711	-0.0658215	-0.334468	0.488761	0.84751	0.040849	1.31776	-0.796646	-0.43681	1456230_at
Prtg	-0.619796	-1.32615	-2.05994	-0.379295	0.0730758	0.0797879	1.36902	-2.13374	0.645853	3.15206	1.94062	-1.16374	-2.77029	1456329_at
Pax6	-0.468344	-1.5992	-2.34231	-0.0302613	0.11812	-0.134985	1.34233	-2.10329	0.595324	-0.406817	0.97592	0.738592	-0.225097	1456342_at
Slc35f1	-1.16054	-1.26102	-1.77845	-0.955006	0.297827	0.146935	1.14641	-2.0847	0.992665	0.104619	-1.0045	-0.264885	-0.628464	1456343_at
Ubxn10	-0.108926	-0.483947	-0.341425	-0.201294	0.200965	0.0939938	0.66973	-0.29569	-0.0944418	2.69648	2.70044	-1.66734	0.461802	1456385_x_at
Morn1	-0.884213	0.27278	-1.89443	0.177771	0.714364	-0.0496579	-0.159505	-2.52692	1.32985	0.377626	-0.0758933	0.494975	1.34383	1456435_at
Thap6	-0.876804	0.0985438	-1.96856	-0.0100816	0.885127	-0.096655	-0.610236	-2.16143	1.74884	0.911386	0.204982	-1.34118	1.62344	1456536_at
Klf17	-0.179524	-0.341414	-0.233854	-0.334185	0.325017	-0.267015	0.308183	-0.0725385	-0.453625	0.142499	0.747726	-0.819029	-0.268817	1456561_s_at
Rltpr	0.436412	0.087344	0.731365	0.412497	0.0557828	0.180691	0.211837	0.671899	0.0658148	0.184625	-1.00888	-1.01765	-2.07155	1456800_a_at
Kcnc1	0.256957	-1.42629	-1.99404	0.167847	-0.151119	-0.34405	0.835498	-2.53096	0.199541	1.30809	-0.425394	-2.94345	0.909014	1456944_at
Slc16a8	-0.432241	-0.511799	-0.249256	-0.475094	-0.155909	0.886136	0.771992	-0.794923	0.229183	0.791124	-0.253171	-2.21763	1.12259	1457014_x_at
Nasp	-0.918601	0.000897198	-1.77193	0.145136	0.765816	0.161173	-0.586757	-2.79984	1.59317	0.718753	0.754524	0.0730968	-0.104697	1457113_at
Gm101	-0.729642	-0.0891656	-1.45075	-0.162245	-0.28973	0.935767	0.880915	-1.09979	0.394494	-0.375054	0.781695	0.630394	1.75161	1457159_at
Gpr62	-0.929424	-0.0400733	-1.94998	-0.43051	0.199058	1.24657	0.570948	-1.9239	0.0582167	0.962654	0.915994	-0.185593	0.900612	1457236_at
Myom2	0.497585	-0.269952	-0.515845	-0.321825	-0.145003	-0.260642	0.469448	-0.0620284	-0.817998	1.73943	-2.04614	-2.96591	0.741783	1457435_x_at
Fam163b	-0.0701116	0.185586	-0.594021	-0.426265	-0.478539	1.17536	0.902254	-1.5405	0.0342136	-0.700294	-1.2229	-0.00661452	-0.313301	1457437_at
Ccdc17	-0.948602	0.361722	-2.46801	0.0626718	0.703303	0.220054	0.0471688	-2.34299	1.85239	0.518626	0.0765623	-0.264594	1.00122	1457501_at
Ubxn10	-0.108926	-0.483947	-0.341425	-0.201294	0.200965	0.0939938	0.66973	-0.29569	-0.0944418	0.0818183	-1.13588	-0.580272	1.43781	1457581_at
Marco	0.0300921	-0.178451	0.306583	-0.606235	0.0503979	0.179837	0.48715	-0.0408688	0.283661	-0.225469	0.694163	-0.487684	0.0178664	1458297_s_at
Pigz	-0.504203	-1.46106	-1.26039	-0.343841	-0.00204387	-0.527484	0.930405	-1.4004	0.0732962	0.525809	0.778266	-0.71789	-0.462409	1458306_at
Kcnt1	-0.16152	-0.572353	-0.119271	-0.152154	0.192074	0.203121	0.750855	-0.544321	0.0983925	0.433133	-0.318642	-0.404704	0.699955	1458428_at
A330102I10Rik	-0.0794757	-0.170712	-0.894013	0.346093	0.424455	-0.159041	-0.327457	-1.60031	0.728609	0.450032	-1.49251	-1.27532	0.334867	1458483_at
Rgs7bp	-0.617196	-0.456316	-1.35754	-0.459014	0.00840914	0.558004	1.13042	-0.978327	-0.0713074	1.98169	1.69224	0.74422	-0.293632	1458534_at
Naa11	0.0608489	-0.321105	1.01616	0.214065	0.216311	-0.911908	-0.858388	0.976366	-1.19819	-0.609497	0.00450139	0.185415	0.289507	1458895_at
Spef2	-0.58587	0.6942	-0.104499	-0.275266	-0.408698	0.743746	-0.142783	0.262535	-1.06418	0.894696	0.190103	-0.904892	-0.4397	1458911_at
Hif3a	-0.372683	1.70424	-0.965256	0.1923	0.662145	0.956676	-0.544779	-1.56337	1.49526	-1.23159	-1.86638	-1.26484	3.09115	1459052_at
Spef2	-0.58587	0.6942	-0.104499	-0.275266	-0.408698	0.743746	-0.142783	0.262535	-1.06418	-2.7434	-4.41052	1.18088	-0.0901978	1459122_at
2310033P09Rik	-0.796755	0.325325	-1.42375	0.075186	0.665821	0.14663	0.440902	-1.58742	0.119608	0.423538	0.384812	-0.115309	0.479672	1459267_at
Mast4	-1.14298	-0.629113	-2.13491	-0.670409	-0.0117772	0.804707	1.0804	-2.21687	1.35924	1.40608	1.33659	0.60042	0.394411	1459387_at
Hps1	-0.712175	0.199426	-1.23506	0.0621482	0.500338	0.214678	0.381042	-2.07299	-0.0157089	0.279363	-1.16559	0.00161031	1.85029	1459598_at
Kcnq2	0.0124671	-1.17291	-1.89915	0.18225	0.325757	-0.263617	1.12478	-2.22351	0.878811	0.794762	0.988924	0.0121984	0.21625	1459826_at
Hps1	-0.712175	0.199426	-1.23506	0.0621482	0.500338	0.214678	0.381042	-2.07299	-0.0157089	0.389933	-0.571384	-0.667363	2.51269	1459827_x_at
6330409D20Rik	-0.0239117	-0.0882924	-1.45705	0.20758	-0.372222	0.929691	0.812901	-1.36443	1.24812	-0.11708	-1.22658	-0.271828	0.728987	1460150_at
Pnmt	-0.459781	0.0955777	0.0429981	-0.362734	0.365531	0.951162	0.724255	-0.861514	0.450642	-0.57687	0.30895	0.0163085	0.743986	1460269_at
Adam2	0.694543	-0.255446	-1.14802	-0.0808786	-1.00935	-0.121999	-0.0153898	-0.888698	-0.148035	-2.72391	-1.23975	0.645907	-0.427421	1460374_at
Lpcat2b	-0.255289	-0.070825	0.382064	-0.23953	0.0861107	-0.0779595	-0.313312	0.0605826	0.543883	-0.147516	0.823318	1.42842	-0.0119726	1460461_at
Exoc6	-1.0966	-0.103379	-1.11144	-0.525915	0.841394	0.477619	0.031961	-1.39601	0.53818	0.308695	-1.22912	-0.645372	-0.234109	1460576_at

## Sheet: Up-Reg upon Differentiation
Supplementary Data 2. List of subsets of genes in their correlation of changes in histone marks and gene expression between EA-HFSCs and LC-HFSCs
5) Genes up-regulated upon differentiation
ChIP Signal (log2)	LC-HFSCs / EA-HFSCs	LC-HFSCs / EA-HFSCs	LC-HFSCs / EA-HFSCs	nEA / EA	nLC / LC	nEA / EA	nLC / LC	nEA / EA	nLC / LC	Array	Array	Array	Array	Probe ID
Gene Symbol	H3K4me3	H3K27me3	H3K9me3	H3K4me3	H3K4me3	H3K27me3	H3K27me3	H3K9me3	H3K9me3	PD42Bu / PD25Bu (log2)	PD25NonBu / PD25Bu (log2)	PD42NonBu / PD42Bu (log2)	PD21Bu_Divided / PD21Bu_Undivided (log2)	Probe ID
Slc16a1	-1.12432	0.14401	-2.48571	-0.0539708	0.930216	-0.245605	-0.690214	-3.13801	1.64326	-1.69102	1.2221	0.850328	1.70773	1415802_at
Rasa3	-0.791732	-1.31024	-2.39825	0.649455	1.12838	-0.909184	0.852711	-2.31518	1.23235	-0.0166622	1.91396	1.87421	1.48674	1415850_at
Lpl	-1.03515	-0.762282	-1.35253	0.190576	1.11712	-0.296597	0.304884	-2.30781	-0.569303	-0.742301	1.85953	-0.431632	1.93977	1415904_at
Tnfrsf19	-0.129657	-0.82451	-2.56969	1.58084	1.77464	-1.37539	-0.538571	-2.7312	2.83363	-0.445355	2.58335	2.57702	2.96798	1415921_a_at
Smoc2	-0.649509	-0.0403071	-2.57831	0.717093	1.20693	-0.0759687	-0.278145	-2.46804	1.91956	-0.10611	2.12118	3.21313	2.22576	1415935_at
Tubb3	-0.572147	-1.28086	-1.90418	-0.351578	0.340401	-0.155211	0.855782	-2.12344	0.479156	-1.6651	0.353135	1.12977	1.25253	1415978_at
Satb1	-0.838786	-1.29294	-2.51436	0.698734	1.09808	-0.941854	0.258786	-2.50666	1.84488	-0.19613	2.98035	3.75302	3.38966	1416007_at
Satb1	-0.838786	-1.29294	-2.51436	0.698734	1.09808	-0.941854	0.258786	-2.50666	1.84488	-0.303853	2.70898	3.10889	2.91347	1416008_at
Fabp5	-0.88047	-0.496287	-1.23636	0.229337	0.160501	0.0345557	0.113264	-0.990024	1.39325	-1.16387	0.61469	0.220851	0.987257	1416022_at
Adm	-0.804989	-1.78883	-1.79531	-0.0660533	0.453474	-0.633355	0.825334	-2.01033	1.06745	-0.299301	-1.18982	-0.0267014	0.167612	1416077_at
Il33	-0.00277131	-0.146497	-0.0376969	0.264072	0.875246	-0.41911	-0.403153	-0.861758	-1.10482	0.24104	3.80787	4.04411	4.03224	1416200_at
Tie1	0.970648	-0.0837876	-0.84038	-0.138976	-0.0449749	-0.11237	-0.148559	-1.68116	-0.281422	0.119646	0.670692	0.333271	3.67431	1416238_at
Clca3	1.09904	-0.521396	0.142656	1.14724	-0.588011	-0.643945	-0.166332	-0.180119	-1.86485	-0.440316	1.15751	2.13951	3.22908	1416306_at
Ctsc	-0.804984	-0.191454	-1.91244	0.37514	1.00878	-0.186174	-1.3177	-1.80719	1.26909	-0.831061	1.75612	2.00114	3.27556	1416382_at
Oat	-0.699545	-0.0628748	-2.02686	0.502812	0.697954	0.15648	0.269916	-2.02722	1.56863	-1.34562	0.987997	1.8733	1.56263	1416452_at
Ttc3	-0.87717	0.356307	-1.53781	0.153422	0.713759	0.599711	-1.17351	-2.25104	1.41327	0.0141529	0.572081	1.12772	0.752356	1416482_at
Ttc3	-0.87717	0.356307	-1.53781	0.153422	0.713759	0.599711	-1.17351	-2.25104	1.41327	-0.200223	0.855961	1.81872	1.03896	1416483_at
Ttc3	-0.87717	0.356307	-1.53781	0.153422	0.713759	0.599711	-1.17351	-2.25104	1.41327	0.171839	0.801619	0.982093	1.01366	1416484_at
Me1	-0.98479	0.422233	-1.4274	0.148639	0.535864	0.143932	-0.274184	-1.27971	0.48052	-0.353473	0.0883431	0.776548	1.22787	1416632_at
Cdc20	-0.960372	-0.519214	-2.01811	0.51696	0.981815	-0.643257	-0.302774	-1.78847	1.95213	-1.51955	-0.0780025	0.123342	0.876578	1416664_at
Dpp4	-0.832239	-0.0438748	-1.07571	-0.153471	0.381317	0.700243	0.527876	-1.70674	0.476355	-1.25552	3.03939	2.22516	3.7746	1416697_at
Adam8	-0.791885	0.407821	-1.48498	1.45172	0.711493	0.306081	-0.349898	-1.36501	1.27491	-0.845868	2.15604	2.50837	2.69312	1416871_at
Prom2	-0.38027	-0.240741	-1.44218	1.00449	1.0107	-0.447459	-0.1212	-1.78892	1.68355	0.0525646	1.56491	1.96152	1.89956	1417047_at
Prom2	-0.38027	-0.240741	-1.44218	1.00449	1.0107	-0.447459	-0.1212	-1.78892	1.68355	0.231944	0.951274	1.60139	1.73717	1417048_at
Vav3	-1.0187	0.741266	-1.77277	-0.022229	0.806876	0.876425	0.545918	-2.34987	0.862418	-1.52377	0.425281	1.60327	2.2947	1417122_at
Vav3	-1.0187	0.741266	-1.77277	-0.022229	0.806876	0.876425	0.545918	-2.34987	0.862418	-0.171797	1.70462	1.60973	2.39269	1417123_at
Uck2	-1.22323	-0.40182	-2.83751	-0.0236149	0.969775	0.060763	0.502702	-2.29068	1.76004	1.34626	0.73987	-0.3896	-0.15057	1417137_at
Slc6a4	-0.652562	-1.24497	-1.89021	0.660089	1.14076	-1.14614	-0.305689	-1.63589	1.33064	0.276358	2.37079	2.63073	2.95353	1417150_at
Ly6a	0.0594787	-0.663885	-1.25087	2.00636	1.91664	-1.5243	0.0345413	-1.74903	1.14231	-0.769769	3.03625	3.70007	3.22683	1417185_at
Rab27b	-0.642753	0.247112	-1.07161	0.491721	1.09712	-0.394123	-0.666201	-2.96119	1.38996	-0.797191	1.19917	1.61022	1.69446	1417214_at
Rab27b	-0.642753	0.247112	-1.07161	0.491721	1.09712	-0.394123	-0.666201	-2.96119	1.38996	0.0638352	0.441162	0.475858	1.1135	1417215_at
Sult2b1	0.0128736	0.74995	-1.13665	0.974989	0.226708	0.847109	0.604613	-0.983216	2.03719	0.33466	1.03202	0.63996	1.91297	1417335_at
Tacc3	-0.901024	0.221049	-2.71075	0.278059	0.865942	0.512581	-0.559802	-3.34321	2.4603	-2.23932	-0.139223	1.36244	0.89639	1417450_a_at
Nfkbiz	-0.901604	0.380747	-2.47025	0.309939	1.11212	0.63897	-0.216042	-2.97266	2.29114	0.103015	1.86242	2.21871	1.31491	1417483_at
Gmnn	-0.958888	0.296791	-1.83489	0.108941	0.856361	0.209231	-0.235495	-1.71866	1.8734	-2.01274	-0.0269062	2.10964	1.20067	1417506_at
Abhd5	-0.553194	0.428234	-1.71178	0.312699	0.578706	0.328374	-0.254994	-2.46542	1.4773	-0.101554	0.759133	0.894104	1.05825	1417565_at
Abhd5	-0.553194	0.428234	-1.71178	0.312699	0.578706	0.328374	-0.254994	-2.46542	1.4773	-0.201662	1.23261	1.05618	1.09625	1417566_at
Slc12a2	-1.08896	-0.801296	-1.76093	-0.149571	0.864216	-0.399444	0.0973554	-1.91453	1.26529	-0.816576	0.712653	1.75145	1.00391	1417622_at
Slc12a2	-1.08896	-0.801296	-1.76093	-0.149571	0.864216	-0.399444	0.0973554	-1.91453	1.26529	0.0270559	0.961566	1.37443	1.18327	1417623_at
Slc22a4	0.0152855	-0.334897	-2.66477	1.88866	1.73517	-1.14045	-1.01029	-2.54261	2.47567	-0.342627	3.65799	4.28399	3.43317	1417639_at
Chl1	-0.737274	0.0691934	-2.5529	0.786411	1.14087	-0.369495	0.0700542	-2.77341	2.28265	-0.454903	1.46749	1.93187	0.90866	1417795_at
Clca1	0.175911	0.280713	0.0318963	0.788079	0.33652	-0.135383	-0.552259	-0.144289	-0.937351	-1.05029	2.61394	3.02355	2.63191	1417852_x_at
Clca1	0.175911	0.280713	0.0318963	0.788079	0.33652	-0.135383	-0.552259	-0.144289	-0.937351	-0.0765284	2.56635	1.82199	2.14735	1417853_at
Slc16a6	-0.960772	0.0674793	-1.93565	0.369766	0.816229	0.760233	0.649286	-2.12032	1.4032	-0.0281544	1.41397	2.12184	2.26478	1417884_at
Ccna2	-1.00442	0.173418	-2.03617	0.371363	0.952435	0.489636	-0.220746	-2.84757	1.24903	-2.40198	-0.542168	0.44772	0.64276	1417910_at
Ccna2	-1.00442	0.173418	-2.03617	0.371363	0.952435	0.489636	-0.220746	-2.84757	1.24903	-2.18439	-0.330953	0.202159	1.14027	1417911_at
Fam3c	-0.461892	0.0452809	-0.507664	0.129397	0.521865	-0.0385255	-0.248227	-0.356455	0.127255	-0.0100229	2.19735	1.77964	3.4904	1417953_at
Ghr	-0.28734	-1.05834	-1.99577	0.734441	0.92103	-0.908273	-0.559587	-3.11119	1.8844	0.0348268	1.83376	2.15182	2.2563	1417962_s_at
Slco3a1	-0.949511	0.121169	-2.41731	0.288349	1.05057	-0.0386946	-0.182118	-2.47135	2.03789	-0.258321	1.27958	1.5198	2.35419	1418030_at
Pmaip1	-0.81752	-0.67625	-2.33342	0.427775	0.956606	-0.858745	-0.790865	-2.69856	1.35946	0.0204457	3.12	2.57104	4.73907	1418203_at
Mst1	-0.893528	0.094864	-2.07103	0.0750204	0.79293	0.0586817	-0.0911587	-2.35911	1.58901	-0.610407	2.8159	3.38558	3.4218	1418267_at
Cdhr1	0.259589	-0.740349	-0.875647	0.257013	-0.250987	-0.412944	0.707017	-1.09385	-0.133283	0.0973911	1.21636	0.819193	1.99747	1418304_at
Apcdd1	-0.764227	-0.325644	-2.48134	0.818452	1.49225	-0.665484	-0.0636056	-2.21538	1.83642	-1.33103	1.41367	2.43469	1.91178	1418382_at
Apcdd1	-0.764227	-0.325644	-2.48134	0.818452	1.49225	-0.665484	-0.0636056	-2.21538	1.83642	-1.28041	1.53685	2.90326	2.74876	1418383_at
Pde8a	-0.882219	-0.46164	-2.07594	0.233817	0.75461	-0.207572	-0.161941	-2.88552	1.24879	0.235833	1.88881	2.09111	1.50774	1418406_at
Pde8a	-0.882219	-0.46164	-2.07594	0.233817	0.75461	-0.207572	-0.161941	-2.88552	1.24879	0.431137	2.19561	1.99412	0.82145	1418407_at
Slc16a2	-1.19924	-0.45025	-2.65462	-0.150614	0.736811	-0.374124	-0.10706	-2.64867	1.85204	-0.194008	1.11037	1.0279	1.62768	1418445_at
Slc16a2	-1.19924	-0.45025	-2.65462	-0.150614	0.736811	-0.374124	-0.10706	-2.64867	1.85204	0.113298	0.927857	1.14753	1.81929	1418446_at
Clgn	-0.232679	-1.14298	-1.79847	-0.364481	-0.291126	-0.368058	0.884781	-1.4477	0.261649	0.391737	0.645103	-0.359505	0.653034	1418617_x_at
Clu	-0.0600091	0.852203	-1.66613	0.960733	0.935604	0.580216	0.363986	-0.883134	1.32616	0.31135	0.886161	1.20173	1.93005	1418626_a_at
Egln3	-0.719598	-1.2468	-2.37509	0.435521	0.852608	-1.30832	-0.463979	-2.13186	1.95342	0.146339	1.94064	1.55998	1.90732	1418648_at
Egln3	-0.719598	-1.2468	-2.37509	0.435521	0.852608	-1.30832	-0.463979	-2.13186	1.95342	0.211428	2.00855	1.49265	1.87968	1418649_at
Ptprz1	-0.783916	-1.25203	-1.13955	0.688107	1.35416	-1.42116	-0.183487	-2.3789	0.812853	-0.353666	0.494872	2.52027	1.10334	1418690_at
Pank1	-0.985158	-0.0202661	-2.25733	0.0124696	0.638287	0.428613	0.107887	-2.14749	1.03674	-0.425682	0.895266	1.22537	1.67031	1418715_at
Cd55	-0.410883	-0.207291	-2.17964	0.810102	1.17453	-0.365584	-0.155871	-2.14985	1.57075	0.179852	2.81938	3.00242	3.50445	1418762_at
Dio2	-0.69734	0.330432	-1.70678	-0.166082	0.717564	0.352868	0.168699	-1.56507	0.828941	-2.24837	2.0968	2.78103	2.13134	1418937_at
Dio2	-0.69734	0.330432	-1.70678	-0.166082	0.717564	0.352868	0.168699	-1.56507	0.828941	-1.27261	1.38065	1.49068	2.78127	1418938_at
Cysltr1	0.130377	0.549878	-1.40619	1.68465	1.21759	-0.0319314	-0.86068	-1.46693	0.725179	-0.179529	2.81959	3.73095	4.20673	1418944_at
Cpxm2	-0.134738	-1.63447	-1.85196	1.39277	1.22497	-1.32476	0.153456	-1.66692	0.933139	-0.234908	3.09179	3.5595	3.69894	1419000_at
Gltp	-0.825602	0.160177	-1.86931	0.590075	1.33934	0.150855	-0.502052	-1.85991	1.83869	-0.985141	1.01686	1.87803	1.2003	1419027_s_at
Ovol1	-0.710697	-0.498618	-1.70273	0.435309	0.486171	-0.113798	0.220997	-2.41472	1.84597	-0.113324	1.19399	1.40935	1.09935	1419051_at
Ovol1	-0.710697	-0.498618	-1.70273	0.435309	0.486171	-0.113798	0.220997	-2.41472	1.84597	1.04223	1.47752	0.31839	0.535055	1419052_at
Serpinb2	-0.145154	0.278961	-1.97166	1.83156	1.90067	-0.102423	0.0210782	-2.31466	1.51582	0.736666	3.31204	3.3375	1.94883	1419082_at
Tnfsf11	-0.511843	-0.993199	-1.08833	-0.28912	0.436652	-0.360807	0.553036	-1.79149	0.547256	-0.599102	2.23222	0.674937	2.7141	1419083_at
Fgfbp1	0.215815	0.00628822	-1.61218	1.98735	1.7522	-0.392261	-0.380934	-2.35742	1.26183	-0.421033	2.38376	1.4951	1.68221	1419086_at
Akr1c18	0.567574	0.56408	0.00168009	0.752015	-0.417097	0.219843	-0.976655	-0.412462	0.661055	1.0378	1.76518	-0.666413	3.54334	1419136_at
Klk11	0.430926	-0.136828	-0.664901	1.97253	0.873236	-0.742227	-0.151728	-1.85614	0.686977	-0.710058	2.16183	2.9806	1.37264	1419201_at
Fibin	-0.268628	-1.83016	-1.48324	1.34877	1.3546	-2.05014	-0.737543	-1.88933	0.206587	-0.241298	2.14888	1.44293	2.25266	1419376_at
Clca2	-0.108324	-0.303895	-2.18568	2.00055	2.08564	-0.621928	-0.127271	-1.96204	1.87875	-1.07338	2.20821	2.63498	2.27335	1419463_at
Ehf	0.0194668	-0.991998	-1.18317	1.12876	1.35535	-1.1564	-0.947081	-0.938143	1.20589	0.383558	2.49716	0.267784	1.74036	1419474_a_at
Ehf	0.0194668	-0.991998	-1.18317	1.12876	1.35535	-1.1564	-0.947081	-0.938143	1.20589	-1.28886	1.62287	0.951888	2.89744	1419475_a_at
Defb1	0.369695	-0.879297	-1.30049	1.64196	1.5948	-1.36047	-0.18623	-1.0668	1.51959	0.116611	2.43741	2.25608	1.68113	1419491_at
Defb1	0.369695	-0.879297	-1.30049	1.64196	1.5948	-1.36047	-0.18623	-1.0668	1.51959	0.450599	2.71328	2.56499	1.81104	1419492_s_at
Tmigd1	0.676265	0.314942	0.660705	0.929416	-0.756801	0.0293206	-0.168831	0.461727	0.773233	0.41276	2.4781	0.490583	1.54335	1419498_at
Cyp3a13	0.0403954	-0.167663	-1.45923	1.33105	1.05195	-1.26912	-1.00659	-1.48691	0.492295	-0.814398	2.49554	3.13946	2.95885	1419523_at
Il1r2	-1.39092	0.589276	-2.17028	0.612079	1.13352	-0.120258	-0.125632	-2.43045	0.868414	-0.935079	2.91345	4.31484	3.45881	1419532_at
Gsdmc	0.548626	0.273277	0.365602	-0.419209	-0.862526	0.0287851	0.105743	0.398265	-0.601077	-1.12604	0.374278	-0.403698	1.39344	1419591_at
Bbox1	-0.0431218	-0.171622	0.437765	0.718718	0.26739	-0.761971	-0.26791	0.618701	0.283667	-0.617409	1.74457	2.21981	1.26364	1419618_at
Pttg1	-0.582939	-0.215362	-1.03086	0.064277	1.09098	-0.413617	-1.31657	-1.40272	-0.24831	-1.1067	0.353841	0.731988	1.43488	1419620_at
Stfa3	-0.521132	0.503456	-0.261798	0.571865	0.450178	0.106704	-0.540095	-0.519981	0.0139352	-2.69748	2.68392	0.237589	2.23601	1419709_at
Plk4	-0.817634	0.711198	-2.10638	-0.000544624	0.832364	1.11886	-0.230854	-2.4718	2.07396	-2.07415	-0.359329	1.67574	1.06828	1419838_s_at
Ccnb1	-0.91547	0.296148	-1.45678	0.592625	0.959218	-0.65152	0	-2.78406	0.435528	-2.93404	-0.19597	0.750545	2.0393	1419944_at
Esrp2	-0.779587	-0.464112	-2.52487	0.372385	0.899039	0.0864773	0.0119147	-2.868	2.52252	-0.0661097	0.438026	0.492538	0.223017	1419977_s_at
Tmem191c	-0.825593	-0.724157	-2.49787	-0.141865	0.313712	0.429638	0.448277	-1.7609	1.99884	0.212791	1.44432	0.231273	1.58146	1420191_s_at
Tmem191c	-0.825593	-0.724157	-2.49787	-0.141865	0.313712	0.429638	0.448277	-1.7609	1.99884	-0.276562	0.907507	0.403465	4.0906	1420192_at
Dnajc21	-1.1104	0.176743	-2.08362	-0.486947	0.425275	0.451261	-0.0338178	-1.44813	0.482618	0.1096	-2.09095	-1.85121	-1.06242	1420219_at
Dnajc21	-1.1104	0.176743	-2.08362	-0.486947	0.425275	0.451261	-0.0338178	-1.44813	0.482618	0.706776	1.32854	0.0227617	1.01894	1420220_x_at
Dnajc21	-1.1104	0.176743	-2.08362	-0.486947	0.425275	0.451261	-0.0338178	-1.44813	0.482618	0.130145	-0.95452	0.120086	-0.409385	1420221_at
Lce1a2	0.460868	-0.338929	0.0750433	-0.55729	-0.353751	-0.344658	-0.324108	-0.751481	-0.141378	0.947475	-1.31008	0.854927	0.402942	1420350_at
Gna14	-0.196315	-1.44334	-2.33666	1.42766	1.29276	-1.34385	0.342988	-2.73604	1.30273	0.293884	2.88961	3.20731	3.26793	1420385_at
Ripply3	-0.787302	-0.749429	-1.75371	0.366981	1.12361	-0.788467	0.0602411	-2.15531	1.37054	-0.938947	3.27955	4.10076	3.84681	1420459_at
Sat1	-0.894435	-0.477354	-1.63572	0.231579	0.811618	-0.304759	-0.507079	-1.68749	1.41725	0.183661	1.78952	1.67351	1.08065	1420502_at
8430419L09Rik	-0.52783	-0.573084	-1.72374	0.772058	0.958672	-0.740847	0.0281167	-2.04637	1.30995	-0.0229076	1.49603	1.94724	1.95122	1420630_at
Pnpla3	-0.399961	-1.49817	-1.58838	0.768608	0.816375	-1.39589	0.299288	-1.76829	0.984526	0.250372	1.12966	1.63676	1.14329	1420655_at
Lce1a1	0.422867	-0.493521	-0.222073	-0.739842	0.17822	-0.238625	-0.0274495	-0.198571	-0.101869	1.69418	0.399037	-0.885312	0.71485	1420676_at
Lce1a1	0.422867	-0.493521	-0.222073	-0.739842	0.17822	-0.238625	-0.0274495	-0.198571	-0.101869	0.834324	-0.406063	-0.619464	0.573982	1420677_x_at
Pparg	-0.674137	-1.2611	-1.55775	-0.873809	-0.219097	-0.0403334	1.12099	-1.14751	0.951531	-0.955228	1.95631	0.117325	3.27098	1420715_a_at
Sprr2d	0.812131	-0.168413	-0.319709	0.618066	-0.704618	0.191915	0.335647	-0.255097	0.59454	0.117837	0.53333	-0.308872	1.9563	1420771_at
Zfp64	-1.04011	0.218561	-1.17397	0.134891	0.792574	0.333702	-0.121244	-1.93371	1.62064	-1.05114	0.0195132	0.73248	0.274767	1421030_at
Gsta2	0.0463483	-0.742312	-1.04372	-0.160268	0.732433	-0.510138	-0.125213	-1.3964	-1.4475	-0.476559	0.589448	1.7663	1.10417	1421040_a_at
Mrc2	-1.46681	0.679091	-0.597501	-0.309829	0.582725	1.11324	0.347842	-1.49527	0.105915	-0.669715	0.626322	-0.472638	-1.32067	1421044_at
Mrc2	-1.46681	0.679091	-0.597501	-0.309829	0.582725	1.11324	0.347842	-1.49527	0.105915	-2.21571	0.54887	3.04084	1.9099	1421045_at
Ptger4	-0.595004	-0.734827	-2.61026	0.72911	1.06067	-0.993959	-0.209577	-2.875	1.84109	-0.842977	2.82416	3.81046	3.62363	1421073_a_at
Pkib	0.0378321	-1.62951	-1.76651	1.57178	1.45356	-1.99926	-0.855018	-1.51688	1.58909	-0.594308	1.45504	1.85327	1.57778	1421137_a_at
Pkib	0.0378321	-1.62951	-1.76651	1.57178	1.45356	-1.99926	-0.855018	-1.51688	1.58909	0.921578	1.04916	0.742653	1.05242	1421138_a_at
Plcb1	-1.21861	-0.658507	-1.10064	-0.581274	0.729614	0.446991	0.686555	-1.38647	0.764959	1.29872	1.59961	-0.855442	0.599598	1421170_a_at
Mettl7a1	-0.597476	-0.310613	-2.03752	0.642156	0.972928	-0.391377	-0.0309733	-2.03125	1.85794	-0.931761	1.0464	2.18676	2.41488	1421185_at
Edaradd	-1.08061	-0.53223	-2.26879	0.204076	1.0638	-0.584963	-0.677988	-2.14258	1.79724	-0.337683	1.91352	1.97457	1.47218	1421213_at
Map3k5	-1.04364	-0.878935	-1.96608	-0.0796181	0.874052	0.169794	0.294759	-2.51636	1.15216	-1.51319	-0.273117	1.73525	1.20338	1421340_at
Tgm3	0.167388	-0.385376	-1.21015	1.63742	0.932988	-0.626739	0.415955	-1.61273	0.899993	-1.32743	2.83266	3.09395	3.37571	1421355_at
Il1f5	0.404175	0.658043	-0.50336	2.10719	1.09079	-0.329662	-1.21606	-0.317446	0.974082	0.464147	1.13031	0.438431	0.777954	1421370_a_at
Trim7	-0.910364	-0.247542	-1.6825	0.116886	0.879019	0.0478708	-0.431958	-2.15657	1.62411	1.0003	2.73207	1.31988	2.56999	1421398_at
Npy1r	0.207178	-1.29341	-1.77193	1.72854	1.31435	-0.815123	0.697908	-1.99146	0.756378	0.63853	2.75794	4.00279	3.32028	1421471_at
Hpgds	0.304863	0.0343898	-1.0057	0.989992	0.0599814	-0.0642555	0.133698	-2.28128	0.880884	-0.0734409	2.12229	2.33121	2.70677	1421492_at
Rgs20	-0.799808	-1.03352	-2.02598	0.45251	0.901909	0.219301	0.0887828	-2.2844	1.30309	0.390874	1.14449	-0.35093	1.81302	1421493_a_at
Slc6a2	-0.844602	0.374434	-1.46945	0.746764	1.22734	0.319524	0.117904	-2.42613	0.637625	-0.0587199	1.94968	3.0142	1.62465	1421641_at
Ikzf2	-0.701494	-0.990764	-2.07983	0.655149	1.40127	-0.751542	-0.34625	-3.01588	2.07531	0.16408	2.55407	3.0389	3.86803	1421643_at
Ccr4	0.272674	-0.32253	0.316741	-0.107827	-0.556576	0.0217589	0.483515	0.255757	0.465208	-0.245127	0.919538	2.21243	2.49945	1421655_a_at
Gsr	-0.813232	-0.640978	-2.11038	0.157722	0.910174	-0.628232	-0.123294	-1.95064	0.663074	-0.0759622	1.49321	1.772	1.8438	1421816_at
Gsr	-0.813232	-0.640978	-2.11038	0.157722	0.910174	-0.628232	-0.123294	-1.95064	0.663074	-0.386748	0.929471	1.53528	2.54065	1421817_at
Mrpl19	-0.749447	0.578319	-1.123	0.270734	0.926639	0.276443	0.212168	-1.09986	1.14839	-0.0911885	1.60278	0.945755	1.91167	1421913_at
Mrpl19	-0.749447	0.578319	-1.123	0.270734	0.926639	0.276443	0.212168	-1.09986	1.14839	-0.335681	0.0431116	0.566183	0.4829	1421914_s_at
Cenph	-0.835264	-0.0935456	-1.43543	0.201695	0.860404	0.201174	-0.466968	-1.8267	0.620111	-1.80634	-0.192865	1.77246	1.09954	1422016_a_at
Ets1	-0.709958	-0.0517773	-1.51655	0.375188	0.960397	0.0527269	-0.496075	-1.65348	1.50836	0.45837	1.43688	1.41564	0.848402	1422027_a_at
Ets1	-0.709958	-0.0517773	-1.51655	0.375188	0.960397	0.0527269	-0.496075	-1.65348	1.50836	0.128848	0.362813	2.31883	4.84494	1422028_a_at
Pou3f1	-1.48997	-0.559545	-2.79211	-0.202212	0.805287	-0.128169	-0.143266	-3.0663	2.16223	-0.104669	-0.624414	-0.0569407	1.14594	1422068_at
Mycl1	-1.16985	-1.27685	-2.44946	0.281937	1.25859	-1.35173	-0.2121	-2.53945	1.87668	-0.241806	1.6719	2.5639	2.33653	1422087_at
Mycl1	-1.16985	-1.27685	-2.44946	0.281937	1.25859	-1.35173	-0.2121	-2.53945	1.87668	-0.278795	1.86804	2.81342	1.58143	1422088_at
Fosb	-0.595007	0.433631	-2.10795	0.1836	0.893465	-0.0549059	-0.451894	-2.42951	1.45113	1.09174	2.07784	2.64738	0.942725	1422134_at
Plau	-0.51385	-0.0706047	-2.15514	0.792754	0.81706	0.0742805	-0.060968	-1.85231	1.14359	-0.412461	1.01909	2.23303	0.8546	1422138_at
Plau	-0.51385	-0.0706047	-2.15514	0.792754	0.81706	0.0742805	-0.060968	-1.85231	1.14359	-0.794132	1.24969	1.89223	1.44835	1422139_at
Acsbg1	0.25544	0.58352	-0.0478489	-0.651592	-0.425493	0.485736	0.0912363	-0.844833	0.671508	-0.473412	1.66603	1.97125	2.24693	1422428_at
Fignl1	-0.894981	0.923784	-2.09259	0.304179	1.0696	1.21992	-0.123398	-2.54631	1.35031	-1.72266	-0.023296	1.98182	0.917603	1422430_at
Acsl1	-0.696588	0.300157	-1.52672	0.293923	0.225764	0.0169848	-0.249791	-1.64256	1.38321	-0.204707	1.12086	1.83355	1.2751	1422526_at
Tmem45a	-0.908152	-0.236098	-1.12111	-0.654399	0.295863	-0.197004	0.00107065	-1.29626	1.13963	-0.557367	1.29128	1.31067	1.07457	1422587_at
Krt6b	0.422929	0.296295	0.315023	-0.261769	0.415574	0.584867	0.499668	0.124574	0.218726	4.42885	6.46352	-0.229174	4.25962	1422588_at
Ahr	-0.6561	0.407231	-2.49123	0.943327	1.55021	0.636608	-0.169925	-2.3271	2.16898	-0.0575269	2.11216	2.23032	1.99091	1422631_at
Camk2d	-0.788137	0.110208	-1.87909	0.239175	0.871636	0.553279	-0.906495	-2.4519	1.18554	1.10133	1.31906	0.583712	1.08587	1422659_at
Orc1	-0.785066	-0.406873	-2.51148	0.501958	1.11641	-0.26575	-0.0565058	-2.41783	1.71675	-0.816448	0.493243	1.84516	1.36867	1422663_at
Sprr1b	0.00385877	0.528694	-0.271952	-0.170529	0.439279	0.447307	-0.229504	-0.797566	-0.264662	-2.79338	-0.208827	-0.851284	0.340319	1422672_at
Foxq1	-0.779821	-1.91626	-2.27214	0.549049	0.879672	-1.94456	-0.485294	-2.4527	1.33561	-0.0699081	0.320381	2.45941	0.421257	1422735_at
Aspm	-0.963894	1.2453	-1.94813	0.637408	1.22157	0.952995	-0.434754	-1.8902	0.708743	-1.62442	0.266251	-0.256962	1.55799	1422814_at
Bmpr1b	-0.769598	-1.07296	-2.34939	0.986521	0.706763	-0.496608	0.360891	-2.44548	1.41645	-0.0542237	0.93567	0.940087	0.91427	1422872_at
Syt12	-1.02918	-0.814266	-0.780255	0.382478	0.97759	-1.227	-0.392696	-1.19112	0.722826	-0.811323	1.92022	2.10838	2.4994	1422878_at
Bmp4	-0.213537	-1.47351	-2.48678	1.67935	1.63949	-1.27627	0.43206	-2.0202	1.58314	-0.943448	3.064	4.76821	4.01439	1422912_at
Wnt16	-0.238467	-1.83114	-2.06162	1.74048	1.43832	-2.24296	-0.0834394	-2.74696	1.55366	-0.454124	2.58264	1.9702	4.55708	1422941_at
Tfrc	-0.749648	0.150789	-1.68872	0.244607	0.650105	-0.712701	0.058369	-2.59305	0.601549	-0.0650003	1.69107	1.14353	2.06956	1422966_a_at
Tfrc	-0.749648	0.150789	-1.68872	0.244607	0.650105	-0.712701	0.058369	-2.59305	0.601549	-0.958608	1.1794	1.68477	1.80775	1422967_a_at
Il1rn	0.205188	0.995026	-1.19354	1.80929	1.01142	-0.250247	-0.677208	-1.71323	0.715481	-0.311445	2.45284	2.82346	2.66355	1423017_a_at
Extl1	-0.785963	-1.97006	-2.94146	1.06131	1.47671	-1.82396	-0.423663	-2.46585	2.14717	-0.839748	0.821231	2.13133	3.3701	1423305_at
Tacstd2	-0.639143	-1.1535	-2.29026	0.904788	1.34543	-1.06068	0.137407	-2.71159	2.06905	0.255735	1.81215	1.65842	1.41869	1423323_at
Ptgs1	0.469333	-1.74095	-1.2953	1.33887	0.878866	-2.07464	-0.447738	-1.72005	0.701701	0.639272	0.555509	0.355486	1.01635	1423414_at
Lmnb1	-0.945597	-0.637802	-1.98846	0.060979	0.751128	-0.113273	0.539917	-2.62076	1.71685	-0.970551	0.621697	1.10794	1.18648	1423520_at
Lmnb1	-0.945597	-0.637802	-1.98846	0.060979	0.751128	-0.113273	0.539917	-2.62076	1.71685	-1.76587	-0.392461	1.05833	1.20504	1423521_at
Abcg1	-0.772676	-0.972168	-1.85784	0.617711	1.16418	-0.982737	-0.631866	-2.33455	1.41606	0.423773	2.37738	1.83948	2.60065	1423570_at
Trpc4	-0.563766	-1.38215	-2.18955	1.50344	1.74567	-1.72085	-0.404977	-1.92224	0.823482	1.49262	3.60622	-1.9682	0.808977	1423579_a_at
Prc1	-0.82061	0.256604	-1.88535	0.343938	0.854006	0.265032	-0.835898	-1.95432	1.3382	-2.08081	0.504005	1.3574	1.29865	1423774_a_at
Prc1	-0.82061	0.256604	-1.88535	0.343938	0.854006	0.265032	-0.835898	-1.95432	1.3382	-1.70882	0.179609	1.22199	1.26077	1423775_s_at
Kif22	-1.24567	-0.0552044	-1.3292	0.22607	1.33175	-0.400986	-0.616588	-1.53216	1.13589	-2.00506	-0.345824	0.0907455	1.11679	1423813_at
Acsl1	-0.696588	0.300157	-1.52672	0.293923	0.225764	0.0169848	-0.249791	-1.64256	1.38321	-0.184912	1.19127	1.34724	1.36779	1423883_at
Neil3	-0.862593	0.267398	-1.554	0.698482	0.917861	0.399072	0.206746	-1.28108	0.443912	-1.02355	0.244374	0.826289	1.90253	1424060_at
Pttg1	-0.582939	-0.215362	-1.03086	0.064277	1.09098	-0.413617	-1.31657	-1.40272	-0.24831	-1.90968	0.0207019	0.736678	1.39354	1424105_a_at
Spc25	-0.766251	0.605247	-1.24003	0.306639	1.00037	0.521335	-0.288664	-1.50153	1.62879	-2.08782	0.039365	0.225877	1.02438	1424118_a_at
Ptger4	-0.595004	-0.734827	-2.61026	0.72911	1.06067	-0.993959	-0.209577	-2.875	1.84109	-0.406975	3.15694	3.29128	2.9478	1424208_at
Parm1	-0.778776	-0.902067	-1.01862	0.8308	0.954269	-0.955724	0.403454	-2.16036	0.565003	-2.2308	1.44802	2.7445	4.49653	1424214_at
Npl	-0.355184	-0.822673	-1.60381	0.708757	0.512037	-0.590034	0.129372	-1.28994	1.58841	-0.521543	1.56896	1.32483	2.08457	1424265_at
Smox	-1.32008	-0.388215	-1.90668	-0.176892	0.808854	-0.130404	-0.243402	-2.44415	1.1596	-1.26381	1.76784	1.56334	2.97834	1424268_at
Slc24a3	0.241505	-0.677813	-0.206895	0.418953	-1.02122	-1.18619	-1.62271	0.201132	-0.581968	0.0778447	2.35426	3.19614	1.88798	1424308_at
Metrnl	-0.636884	-0.540903	-2.6396	0.20912	0.854888	0.110612	-0.076127	-2.73667	1.79792	0.550044	0.943091	0.76492	0.879679	1424356_a_at
Sec14l2	-0.754152	-0.874748	-1.79266	0.525265	0.874388	-0.344166	-0.0858463	-2.09358	1.97249	-0.654167	2.04793	2.94421	2.34663	1424530_at
Cux1	-0.48236	-2.18453	-2.5407	0.813251	1.18539	-1.28646	0.637606	-3.20518	2.24352	0.387017	2.85329	2.94266	2.59139	1424667_a_at
Cux1	-0.48236	-2.18453	-2.5407	0.813251	1.18539	-1.28646	0.637606	-3.20518	2.24352	0.49666	0.988973	0.931817	-0.0647597	1424668_a_at
Bcl2l14	-0.226376	0.832502	0.557986	0.0456794	-1.40885	1.38104	0.128105	1.20757	0.685882	0.670018	0.517712	0.363165	1.53902	1424814_a_at
Hipk2	-1.27191	-0.462787	-1.98196	-0.0292881	1.11098	-0.390312	0.0187809	-1.87794	0.959603	-0.363173	0.591789	0.07044	0.985526	1424863_a_at
Hipk2	-1.27191	-0.462787	-1.98196	-0.0292881	1.11098	-0.390312	0.0187809	-1.87794	0.959603	-0.779609	0.117241	0.847683	0.336306	1424864_at
Pyy	0.101518	-1.66883	-1.43048	-0.0691903	0.245487	-0.560555	0.604008	-1.46179	0.948387	0.544565	1.98273	1.20902	1.41039	1424865_at
Alad	-0.932635	0.188138	-2.48056	0.612899	1.22304	0.40633	-0.419752	-2.50852	1.42967	-1.34199	0.352785	1.46861	1.69632	1424877_a_at
Serpina3g	0.276213	0.57714	-0.395209	0.745538	0.0615613	0.357865	-0.616941	-0.131931	1.05158	3.11462	5.70113	0.568377	2.22675	1424923_at
Sectm1a	0.60326	-0.87302	-0.617389	1.285	0.985734	-0.27728	0.259588	-1.60098	0.158241	-0.370179	2.72202	3.20782	3.96513	1425002_at
Ace2	0.646302	-0.545462	0.507267	0.198072	0.107521	0.434423	0.35383	-1.13717	0.933219	-0.379323	0.628309	1.09681	1.88921	1425102_a_at
Ace2	0.646302	-0.545462	0.507267	0.198072	0.107521	0.434423	0.35383	-1.13717	0.933219	-0.287589	0.698221	1.40267	1.43568	1425103_at
Smagp	-0.479909	-1.07243	-1.37611	0.542425	0.652535	-0.695561	0.184642	-2.50068	1.01305	-0.0990735	1.30777	1.8677	1.3989	1425108_a_at
Csf1	-0.552287	-0.986052	-1.98874	0.424466	0.751258	-0.274379	0.150614	-2.1489	1.29272	1.6134	2.56783	0.0889425	-0.120642	1425154_a_at
Csf1	-0.552287	-0.986052	-1.98874	0.424466	0.751258	-0.274379	0.150614	-2.1489	1.29272	1.33651	1.07269	-0.241466	0.968217	1425155_x_at
Tnfrsf19	-0.129657	-0.82451	-2.56969	1.58084	1.77464	-1.37539	-0.538571	-2.7312	2.83363	-0.229578	2.81205	3.22372	3.41036	1425212_a_at
Rab27a	-0.215637	-1.87942	-1.55491	0.63718	0.806496	-1.92339	-0.395283	-2.70467	0.260316	-0.414182	2.03445	2.67571	2.58667	1425284_a_at
Rab27a	-0.215637	-1.87942	-1.55491	0.63718	0.806496	-1.92339	-0.395283	-2.70467	0.260316	-0.438172	2.5623	3.79275	3.59603	1425285_a_at
Slamf8	0.114065	-0.0527891	-0.594128	-0.271626	-0.0770188	0.089441	-0.112665	-1.11432	1.138	0.498889	-0.429684	-2.566	0.701451	1425294_at
Mall	-0.035467	0.0903914	-0.583501	0.879408	0.7665	0.271387	-0.275087	-0.997913	0.0015639	0.431081	2.31682	1.35759	1.13804	1425359_at
Mfsd7b	-1.01796	0.711287	-2.17295	-0.00342826	0.804582	-0.0822258	-0.101095	-2.59974	1.08134	-0.479298	0.913756	2.81681	2.06716	1425399_at
Galnt7	-1.10311	-0.760531	-1.75032	-0.183489	0.750713	-0.144995	-0.638123	-1.95119	1.68915	0.500061	1.32127	2.20486	1.70952	1425581_s_at
Plcb1	-1.21861	-0.658507	-1.10064	-0.581274	0.729614	0.446991	0.686555	-1.38647	0.764959	-1.06778	2.07086	3.1655	3.47088	1425600_a_at
Cux1	-0.48236	-2.18453	-2.5407	0.813251	1.18539	-1.28646	0.637606	-3.20518	2.24352	1.15622	-0.1337	0.524089	1.0964	1425611_a_at
Cux1	-0.48236	-2.18453	-2.5407	0.813251	1.18539	-1.28646	0.637606	-3.20518	2.24352	0.576275	1.88555	2.30616	2.17459	1425612_at
Tgfbr3	-0.557393	-1.53936	-2.31446	0.58245	0.856449	-1.87971	-0.132351	-3.41734	1.79535	0.320368	1.6598	2.18601	1.91113	1425620_at
Il1rn	0.205188	0.995026	-1.19354	1.80929	1.01142	-0.250247	-0.677208	-1.71323	0.715481	0.0297284	2.88032	3.08854	2.12412	1425663_at
Tsc22d1	-1.03372	0.168049	-2.49096	0.226405	1.06314	0.252016	-0.53598	-2.68704	1.85605	-0.851015	0.92418	1.61233	0.983936	1425742_a_at
Trim7	-0.910364	-0.247542	-1.6825	0.116886	0.879019	0.0478708	-0.431958	-2.15657	1.62411	0.23332	1.94798	2.67486	2.52316	1425743_at
Plcb1	-1.21861	-0.658507	-1.10064	-0.581274	0.729614	0.446991	0.686555	-1.38647	0.764959	0.168463	1.87139	2.34454	4.38628	1425781_a_at
Plcb1	-1.21861	-0.658507	-1.10064	-0.581274	0.729614	0.446991	0.686555	-1.38647	0.764959	0.791886	1.43913	0.738682	0.676705	1425782_at
Hmmr	-0.86707	0.817186	-2.09098	0.394308	1.01854	1.07766	-0.983151	-2.60307	1.19445	-1.73827	-0.421402	-1.05016	1.06845	1425815_a_at
Il1f9	0.118389	-0.144812	-0.621972	1.708	1.21049	-0.196656	-0.0693933	-1.26204	-0.956931	2.13831	2.73688	1.39983	2.001	1425958_at
Hipk2	-1.27191	-0.462787	-1.98196	-0.0292881	1.11098	-0.390312	0.0187809	-1.87794	0.959603	0.127784	-0.312625	-0.516529	0.221828	1425983_x_at
Sox6	-0.269305	-1.86672	-2.20072	1.27698	1.23277	-1.0977	1.07349	-2.34692	1.51434	-0.0534733	3.3667	3.79009	2.9785	1426018_a_at
Alox12e	0.0109403	-0.437378	-1.404	0.534496	0.667085	0.732702	0.635554	-1.78634	1.18992	-0.198802	0.2193	-0.00268337	1.22343	1426039_a_at
Npy1r	0.207178	-1.29341	-1.77193	1.72854	1.31435	-0.815123	0.697908	-1.99146	0.756378	0.572857	0.410002	-0.671388	-0.434526	1426054_at
Dio2	-0.69734	0.330432	-1.70678	-0.166082	0.717564	0.352868	0.168699	-1.56507	0.828941	-0.313443	1.17919	1.60274	0.929949	1426081_a_at
Wnt10b	-0.28384	-1.62819	-1.66421	0.987854	1.191	-1.41493	0.11572	-1.57181	1.21279	0.775139	2.49335	3.02889	4.75489	1426091_a_at
Plagl1	-0.733946	-0.441541	-0.91974	0.404978	0.487686	-0.156579	0.287265	-1.11685	-0.121279	-0.693542	0.521261	0.447587	1.07254	1426208_x_at
Lrp4	-0.789548	-0.329607	-2.07265	0.262469	0.949217	-0.620591	-0.754487	-3.17441	2.38336	0.599831	1.51806	1.30351	1.57699	1426288_at
Tmprss4	-0.0784659	-0.438723	-0.842733	1.06623	0.524102	-0.603726	0.458591	-1.62351	0.479003	-1.14056	1.37358	1.94668	1.40201	1426302_at
Slc1a3	-0.786084	-1.28851	-1.92086	0.584511	1.34449	-1.90974	-0.864005	-1.91818	0.786221	0.693585	2.84311	2.52127	2.91543	1426340_at
Slc1a3	-0.786084	-1.28851	-1.92086	0.584511	1.34449	-1.90974	-0.864005	-1.91818	0.786221	-0.313954	2.06464	2.54852	3.43544	1426341_at
Dhrs7	-0.696832	-0.603433	-2.18425	0.304564	0.929796	-0.693905	0.0604424	-2.17857	1.56869	0.0511115	1.22675	0.626808	1.76654	1426440_at
Arhgdib	-0.226228	0.0920785	-0.236306	1.64824	1.4109	-0.0983584	0.00154602	-1.05372	0.589889	-0.401246	2.98486	3.07387	3.17833	1426454_at
Il1f5	0.404175	0.658043	-0.50336	2.10719	1.09079	-0.329662	-1.21606	-0.317446	0.974082	-0.419977	1.22122	1.82892	1.39602	1426507_at
Chst15	-1.02717	-0.828437	-3.31443	0.439488	1.21434	-1.16177	-0.489409	-3.65149	2.63814	-0.916895	0.997344	2.446	2.24872	1426514_at
Klhl5	-0.738349	-0.208483	-1.07501	-0.499035	0.261138	-0.162062	0.142452	-0.857717	-1.27376	0.155484	1.72726	1.29903	2.7586	1426530_a_at
Slc2a9	-0.169554	-0.563594	-1.11299	0.287831	0.280383	-0.597269	0.41316	-0.879123	1.12924	-0.538201	0.866914	1.89932	2.9371	1426568_at
Ano1	0.320068	-1.01731	-1.29796	-0.621582	0.0768779	-0.412375	0.846586	-1.76915	0.0317664	-0.625912	1.43901	3.15914	4.38922	1426571_at
Plk4	-0.817634	0.711198	-2.10638	-0.000544624	0.832364	1.11886	-0.230854	-2.4718	2.07396	-0.799791	0.276923	1.13165	1.0413	1426580_at
Ano10	-0.754247	-0.664761	-1.2147	-0.0122783	0.473434	0.0336782	0.314264	-1.15503	1.03786	-0.5251	-1.06154	0.793845	1.89046	1426672_at
Ets1	-0.709958	-0.0517773	-1.51655	0.375188	0.960397	0.0527269	-0.496075	-1.65348	1.50836	-0.575411	2.56578	2.55253	2.57167	1426725_s_at
Map2k6	-0.889652	-0.26371	-1.76821	0.593336	1.20641	-1.05926	-0.0327899	-1.82894	-0.191555	0.122631	0.689139	1.20127	1.95409	1426850_a_at
Hsdl2	-0.670247	-0.0138357	-1.95009	0.124728	0.641146	-0.174485	-0.560065	-2.5427	2.40831	-0.114993	1.33053	0.2466	0.913301	1426856_at
Hsdl2	-0.670247	-0.0138357	-1.95009	0.124728	0.641146	-0.174485	-0.560065	-2.5427	2.40831	-0.328419	1.002	0.725845	1.0809	1426857_a_at
Galnt7	-1.10311	-0.760531	-1.75032	-0.183489	0.750713	-0.144995	-0.638123	-1.95119	1.68915	-0.721054	0.861437	2.64356	2.96184	1426908_at
Uck2	-1.22323	-0.40182	-2.83751	-0.0236149	0.969775	0.060763	0.502702	-2.29068	1.76004	-0.276437	0.581844	1.14137	1.47241	1426909_at
Marveld2	-0.811702	-0.260563	-1.04269	0.230563	1.19289	-0.142416	-0.655365	-0.931537	0.899554	0.151682	1.45547	1.89207	1.74671	1426914_at
Muc15	0.0695988	0.992656	0.0286972	1.07004	0.570441	0.1145	-1.36503	-0.232018	0.738086	-1.22928	0.00590933	0.593769	0.896899	1426941_at
Plk2	-0.709341	0.262969	-2.59329	0.670231	0.962236	0.396023	-0.387856	-2.44706	1.71282	-0.16006	2.08642	2.69751	1.81264	1427005_at
Ptprz1	-0.783916	-1.25203	-1.13955	0.688107	1.35416	-1.42116	-0.183487	-2.3789	0.812853	0.144547	1.28586	3.38353	3.06116	1427019_at
2700099C18Rik	-0.870897	0.349667	-1.88821	0.215844	1.0119	-0.0878353	-0.319592	-2.61727	1.1178	-2.49291	-0.178552	1.41266	1.34977	1427141_at
Carns1	-0.253708	0.135284	-0.071468	0.0769374	0.455543	0.579842	0.244567	-0.563026	-0.0656762	0.120792	0.348448	0.0671575	2.24487	1427146_at
Cenpf	-0.872983	0.640668	-1.92708	0.606153	0.960954	0.638469	0.231854	-2.19391	1.05308	-2.6622	-0.421469	-0.0584907	1.00458	1427161_at
Robo1	-1.08604	0.291565	-2.49033	0.31478	0.950268	0.240335	-0.262061	-2.52368	1.53088	-1.4804	1.47852	3.203	2.43321	1427231_at
Xist	-0.497723	-0.304015	-0.285981	-1.06709	0.191019	-0.250438	0.0568096	0.841733	0.416852	8.44242	0.105678	-8.88073	0.518352	1427262_at
Xist	-0.497723	-0.304015	-0.285981	-1.06709	0.191019	-0.250438	0.0568096	0.841733	0.416852	7.87769	1.11748	-5.95732	0.987192	1427263_at
Clip4	-0.649044	-0.0873837	-2.35089	0.861686	1.386	-0.759641	-0.460104	-2.19841	2.16697	0.367994	1.28579	1.27884	1.06421	1427278_at
Clip4	-0.649044	-0.0873837	-2.35089	0.861686	1.386	-0.759641	-0.460104	-2.19841	2.16697	0.555468	1.24136	1.33554	0.926457	1427279_at
Galnt6	-0.160832	-1.39435	-1.72311	1.30949	0.639728	-1.01734	0.612792	-2.82269	1.20578	1.1639	1.89383	1.0445	0.435017	1427424_at
Tmprss13	-0.498969	-0.25173	-1.28369	0.585127	0.617426	-0.216703	0.278444	-2.28453	1.6499	0.487619	1.3962	1.16727	1.19503	1427477_at
Spag5	-0.68484	0.83123	-1.2169	0.45783	0.587098	0.249461	-0.358864	-2.81964	0.783968	-1.59667	-1.04419	0.0763331	0.903909	1427498_a_at
Hmmr	-0.86707	0.817186	-2.09098	0.394308	1.01854	1.07766	-0.983151	-2.60307	1.19445	-0.168732	0.00849783	-1.01091	0.875808	1427541_x_at
8430419L09Rik	-0.52783	-0.573084	-1.72374	0.772058	0.958672	-0.740847	0.0281167	-2.04637	1.30995	0.394169	0.355336	0.678513	1.50636	1427589_at
Sox6	-0.269305	-1.86672	-2.20072	1.27698	1.23277	-1.0977	1.07349	-2.34692	1.51434	-0.679376	2.58471	3.3337	2.77118	1427677_a_at
Vmn2r88	0.4608	0.563918	-0.0532909	-0.0328166	-2.36119	0.275864	-0.857139	-0.977943	-0.97677	1.33633	-0.351472	-1.69404	-1.19907	1427681_s_at
Vmn2r88	0.4608	0.563918	-0.0532909	-0.0328166	-2.36119	0.275864	-0.857139	-0.977943	-0.97677	-1.6074	-0.422611	-2.80011	1.50206	1427686_at
Camk2d	-0.788137	0.110208	-1.87909	0.239175	0.871636	0.553279	-0.906495	-2.4519	1.18554	1.72611	1.31368	0.578045	1.43466	1427763_a_at
Oxct1	-0.938027	-0.145067	-1.84145	-0.0344464	0.653526	-0.150765	-0.315544	-2.25305	0.531014	-0.665502	0.322616	0.772174	0.811486	1428140_at
Zc3hav1	-0.69668	-0.11178	-2.3531	0.29228	0.859958	-0.0337988	0.159086	-2.64646	1.39302	-0.0143889	1.23457	1.34564	1.87289	1428378_at
Hipk2	-1.27191	-0.462787	-1.98196	-0.0292881	1.11098	-0.390312	0.0187809	-1.87794	0.959603	-0.887284	0.377502	0.448267	0.702568	1428433_at
Parm1	-0.778776	-0.902067	-1.01862	0.8308	0.954269	-0.955724	0.403454	-2.16036	0.565003	-0.519348	1.44633	1.70958	2.34701	1428891_at
Nuak2	-0.479956	-0.0628945	-2.36	0.860662	0.923309	-0.147401	0.0997844	-2.60176	2.16335	-0.581051	1.80765	2.59132	2.46298	1429049_at
Gdpd2	-0.0618147	1.08085	-1.53456	1.2819	0.839111	0.89576	0.543537	-1.25879	1.30465	-0.0263563	2.14934	2.86756	1.84526	1429076_a_at
Rab27a	-0.215637	-1.87942	-1.55491	0.63718	0.806496	-1.92339	-0.395283	-2.70467	0.260316	-0.370069	2.67876	3.51971	1.87084	1429123_at
Itih5	0.0475544	-1.49397	-0.606312	1.31155	1.24143	-1.45298	-0.0844764	-0.926494	-0.835522	-0.47675	0.841308	1.15991	3.69626	1429159_at
Rhobtb1	-0.816529	-0.683699	-1.59945	0.241271	0.895368	-1.22128	-0.111215	-1.72309	0.852366	0.33733	2.83539	3.03069	2.51875	1429206_at
Rassf6	-0.575627	0.401506	-1.03317	0.430461	0.528136	0.626394	0.488433	-1.63311	1.36409	-1.487	1.57712	2.84548	4.62143	1429262_at
Trip13	-0.762678	-0.131431	-2.31303	0.299887	0.844902	-0.343079	-0.88072	-2.82701	1.92953	-1.94987	0.0862599	1.78262	1.04647	1429294_at
Trip13	-0.762678	-0.131431	-2.31303	0.299887	0.844902	-0.343079	-0.88072	-2.82701	1.92953	-1.67509	0.159859	1.67957	0.796059	1429295_s_at
Bcl2l14	-0.226376	0.832502	0.557986	0.0456794	-1.40885	1.38104	0.128105	1.20757	0.685882	-2.9313	-2.80187	0.77913	3.61846	1429347_at
Eid3	0.103255	1.65171	0.913973	-0.101443	0.160788	0.544366	0.306455	-0.125795	-0.560159	-1.79473	0.659669	2.58919	1.81204	1429350_at
Grap	0.116536	0.197269	-0.5039	-0.773859	0.164872	-0.471917	-0.35496	-0.221612	0.915027	-0.597339	-0.367445	0.268544	0.788691	1429387_at
Cpne4	0.460886	-0.677479	-1.03529	-0.1523	-0.716115	-0.55457	0.392223	-1.32812	0.114779	-0.53334	-2.57154	-0.301236	1.87752	1429443_at
Sema3d	-0.455179	-0.730971	-2.44535	1.25057	1.32564	-0.928911	0.126995	-2.14995	1.49447	0.896599	2.38367	2.3843	3.33125	1429459_at
Hipk2	-1.27191	-0.462787	-1.98196	-0.0292881	1.11098	-0.390312	0.0187809	-1.87794	0.959603	-0.413836	0.919921	1.05753	0.649236	1429566_a_at
Rassf10	-1.05323	-1.38708	-2.37814	0.869991	1.41835	-0.671206	0.0149844	-2.64715	1.41747	0.472674	1.47328	0.704811	0.685666	1429567_at
Adh6a	-0.346683	0.121366	0.386872	0.61933	0.111985	-0.723621	-0.480642	-0.0906322	-1.02373	-0.316038	-0.729906	-1.04225	0.800454	1429608_at
Rhobtb1	-0.816529	-0.683699	-1.59945	0.241271	0.895368	-1.22128	-0.111215	-1.72309	0.852366	-0.162805	1.70393	2.00901	2.02812	1429656_at
Slc16a9	-0.836594	-1.93475	-2.56784	0.459883	0.86723	-1.47342	0.36672	-2.59316	2.15654	0.171244	1.83749	2.31743	1.94699	1429726_at
Slc16a9	-0.836594	-1.93475	-2.56784	0.459883	0.86723	-1.47342	0.36672	-2.59316	2.15654	-0.78706	2.27686	3.88431	4.30467	1429727_at
Clip4	-0.649044	-0.0873837	-2.35089	0.861686	1.386	-0.759641	-0.460104	-2.19841	2.16697	0.695214	1.26462	0.930199	1.19306	1429752_x_at
Wdr65	-0.686029	-0.168462	-2.14567	0.384358	0.894298	-0.361206	-0.0485992	-1.56918	2.03601	-0.566907	2.36312	3.09941	3.46221	1429808_at
Pank1	-0.985158	-0.0202661	-2.25733	0.0124696	0.638287	0.428613	0.107887	-2.14749	1.03674	0.0374491	-1.3767	-0.842701	2.0363	1429813_at
Pank1	-0.985158	-0.0202661	-2.25733	0.0124696	0.638287	0.428613	0.107887	-2.14749	1.03674	-0.462782	-0.168244	0.532402	-3.85101	1429814_at
4930550C14Rik	-0.109174	0.211683	0.15563	0.220931	0.415637	-0.0202886	-0.0562441	-0.132832	-1.1722	0.531507	3.57347	3.2813	4.42013	1429824_at
Wdr65	-0.686029	-0.168462	-2.14567	0.384358	0.894298	-0.361206	-0.0485992	-1.56918	2.03601	0.457488	0.32095	-0.0644725	0.998112	1429869_at
Hmmr	-0.86707	0.817186	-2.09098	0.394308	1.01854	1.07766	-0.983151	-2.60307	1.19445	-0.806713	-0.86408	-0.0876492	1.18957	1429871_at
Ssbp2	-1.27393	-0.114157	-2.34013	0.043501	0.935416	-0.0740624	0.398265	-2.53824	0.651773	0.761211	2.60975	0.864386	1.69474	1429951_at
Ipmk	-0.882935	0.282831	-2.06813	0.241507	0.982345	0.0118034	-0.445166	-2.39524	1.18084	0.855564	2.05371	2.11392	1.76153	1430031_at
Clgn	-0.232679	-1.14298	-1.79847	-0.364481	-0.291126	-0.368058	0.884781	-1.4477	0.261649	-0.557956	-1.99128	-1.24612	0.815575	1430240_a_at
Klf5	-0.553124	-0.8238	-2.33177	0.920795	1.21193	-1.27132	0.297457	-3.09625	1.74508	1.18542	2.8353	2.56668	1.48249	1430255_at
Me1	-0.98479	0.422233	-1.4274	0.148639	0.535864	0.143932	-0.274184	-1.27971	0.48052	-0.162158	0.840153	0.600689	0.58546	1430307_a_at
Lipm	0.52525	0.513208	-1.08985	1.11455	0.891043	-0.483885	-1.40358	-1.58968	2.04015	-0.490066	1.38675	1.73055	2.06135	1430550_at
Lipm	0.52525	0.513208	-1.08985	1.11455	0.891043	-0.483885	-1.40358	-1.58968	2.04015	-0.621221	1.19246	0.81391	2.07325	1430551_s_at
Gadl1	-0.169444	-0.151131	-0.948948	1.00551	0.647925	0.581556	0.470308	-0.595997	0.474815	-2.10601	0.78328	2.05415	2.13509	1430843_at
Pank1	-0.985158	-0.0202661	-2.25733	0.0124696	0.638287	0.428613	0.107887	-2.14749	1.03674	-0.254896	0.896599	1.17909	1.13167	1431028_a_at
Lpl	-1.03515	-0.762282	-1.35253	0.190576	1.11712	-0.296597	0.304884	-2.30781	-0.569303	-0.570962	1.8062	-0.0842891	2.74341	1431056_a_at
Smoc2	-0.649509	-0.0403071	-2.57831	0.717093	1.20693	-0.0759687	-0.278145	-2.46804	1.91956	0.445891	2.01025	2.61383	1.44792	1431362_a_at
Clip4	-0.649044	-0.0873837	-2.35089	0.861686	1.386	-0.759641	-0.460104	-2.19841	2.16697	0.62605	1.82124	1.53675	0.982538	1431382_a_at
Lipn	0.408085	0.356818	0.616285	0.665115	-0.340572	0.063334	-0.313019	-0.111496	-1.18528	-0.342109	1.55663	-0.251899	2.86964	1431492_at
Zc3hav1	-0.69668	-0.11178	-2.3531	0.29228	0.859958	-0.0337988	0.159086	-2.64646	1.39302	0.619817	0.62932	0.5056	1.18831	1431909_at
Artn	-0.657066	-0.60944	-0.595743	0.0690182	0.560769	0.115753	0.78686	-1.42402	0.913432	1.27372	2.69669	3.03149	1.73619	1432032_a_at
Hipk2	-1.27191	-0.462787	-1.98196	-0.0292881	1.11098	-0.390312	0.0187809	-1.87794	0.959603	-1.07483	0.809134	1.45477	1.67827	1432523_at
2210409D07Rik	-0.247134	-0.138901	-0.713272	-0.0654134	0.213355	-0.465558	-0.186365	-0.853492	-1.40307	0.352538	0.688305	0.242382	1.92652	1432559_at
Dhrs7	-0.696832	-0.603433	-2.18425	0.304564	0.929796	-0.693905	0.0604424	-2.17857	1.56869	0.804579	0.104337	0.0518463	-0.827215	1432891_at
Dhrs7	-0.696832	-0.603433	-2.18425	0.304564	0.929796	-0.693905	0.0604424	-2.17857	1.56869	-0.226156	1.02363	-0.358807	0.543952	1432892_at
Ces2f	0.048458	0.406691	1.50827	0.358016	0.801331	0.148545	0.0722417	0.487559	-2.54995	1.18369	1.80967	0.475753	1.44069	1432975_at
Ces2f	0.048458	0.406691	1.50827	0.358016	0.801331	0.148545	0.0722417	0.487559	-2.54995	0.00924467	1.98167	2.13798	1.7311	1432976_at
Edaradd	-1.08061	-0.53223	-2.26879	0.204076	1.0638	-0.584963	-0.677988	-2.14258	1.79724	0.648787	1.5503	1.47537	2.81614	1433132_at
Edaradd	-1.08061	-0.53223	-2.26879	0.204076	1.0638	-0.584963	-0.677988	-2.14258	1.79724	-0.136027	1.27379	1.60322	1.87903	1433133_at
Ndfip2	-0.901896	-0.747375	-1.85406	0.213472	0.600432	-0.58077	0.0751195	-2.33384	1.44812	0.243016	1.7301	2.23762	2.18424	1433205_at
Hmgcs1	#DIV/0!	#DIV/0!	#DIV/0!	#DIV/0!	#DIV/0!	#DIV/0!	#DIV/0!	#DIV/0!	#DIV/0!	-0.709525	0.255538	0.940953	0.442294	1433443_a_at
Hmgcs1	#DIV/0!	#DIV/0!	#DIV/0!	#DIV/0!	#DIV/0!	#DIV/0!	#DIV/0!	#DIV/0!	#DIV/0!	-0.807145	0.832773	1.17377	0.957664	1433444_at
Hmgcs1	#DIV/0!	#DIV/0!	#DIV/0!	#DIV/0!	#DIV/0!	#DIV/0!	#DIV/0!	#DIV/0!	#DIV/0!	-1.10947	0.599699	1.26621	1.06407	1433445_x_at
Hmgcs1	#DIV/0!	#DIV/0!	#DIV/0!	#DIV/0!	#DIV/0!	#DIV/0!	#DIV/0!	#DIV/0!	#DIV/0!	-0.662107	0.40804	0.983842	0.884489	1433446_at
Anln	-1.17695	0.789225	-1.25276	0.176424	0.931	-0.491647	-0.0250508	-1.64593	0.660898	-1.88467	-0.133715	0.746511	1.26245	1433543_at
AA986860	0.108521	1.03127	-0.509322	1.13855	0.819361	0.439074	-0.559156	-0.719811	1.24845	-0.598845	1.28662	2.52422	1.48407	1433610_at
Esrp2	-0.779587	-0.464112	-2.52487	0.372385	0.899039	0.0864773	0.0119147	-2.868	2.52252	-0.213042	0.756723	0.929962	1.05313	1433683_at
Ermp1	-0.9449	-1.17345	-2.33824	-0.12301	0.542241	-0.332009	0.806678	-1.67162	1.7645	0.209243	1.33856	0.956353	1.56667	1433702_at
Tgfbr3	-0.557393	-1.53936	-2.31446	0.58245	0.856449	-1.87971	-0.132351	-3.41734	1.79535	-0.174538	1.68124	2.14692	1.75048	1433795_at
Spag5	-0.68484	0.83123	-1.2169	0.45783	0.587098	0.249461	-0.358864	-2.81964	0.783968	-2.60836	-0.398406	1.09882	1.40693	1433892_at
Spag5	-0.68484	0.83123	-1.2169	0.45783	0.587098	0.249461	-0.358864	-2.81964	0.783968	-2.33733	-0.396004	0.401059	1.1987	1433893_s_at
Tsc22d1	-1.03372	0.168049	-2.49096	0.226405	1.06314	0.252016	-0.53598	-2.68704	1.85605	0.0365853	0.731795	0.938557	0.86283	1433899_x_at
Slco2b1	-0.0185374	-0.286074	-1.27206	1.39875	1.28843	0.440917	0.429079	-1.23398	-0.077351	-0.597182	2.13207	0.678231	2.67919	1433933_s_at
Elmod1	-0.202175	-0.619923	-1.78525	1.0986	0.69106	-1.23464	0.233333	-1.43182	0.989862	0.639363	2.21461	1.88855	1.6612	1434083_a_at
Tmem125	-0.799263	-0.968938	-1.03991	0.330817	0.845089	-1.04011	0.449931	-1.17529	1.26318	-0.108743	1.42883	1.16179	1.84461	1434094_at
Sh3bgrl2	-0.726017	0.223107	-1.90819	0.271642	0.496412	0.393627	0.0432577	-2.41159	-0.00454303	-0.0597275	0.772694	0.520054	1.15225	1434109_at
Mettl7a1	-0.597476	-0.310613	-2.03752	0.642156	0.972928	-0.391377	-0.0309733	-2.03125	1.85794	0.185597	1.82559	2.04121	1.93517	1434151_at
Sh3bgrl2	-0.726017	0.223107	-1.90819	0.271642	0.496412	0.393627	0.0432577	-2.41159	-0.00454303	-0.0803226	0.647356	0.689	0.617114	1434211_at
Galnt6	-0.160832	-1.39435	-1.72311	1.30949	0.639728	-1.01734	0.612792	-2.82269	1.20578	-0.985448	1.58496	1.68057	1.20458	1434399_at
Mfsd7b	-1.01796	0.711287	-2.17295	-0.00342826	0.804582	-0.0822258	-0.101095	-2.59974	1.08134	0.210325	1.53982	1.36373	1.5866	1434424_at
Slco3a1	-0.949511	0.121169	-2.41731	0.288349	1.05057	-0.0386946	-0.182118	-2.47135	2.03789	-0.157171	1.69867	1.26586	1.54123	1434537_at
Slc16a10	-0.92779	-0.596847	-2.26554	0.339546	1.04829	-0.336642	0.180424	-1.73336	1.53706	-0.0498918	0.867512	1.6733	1.41051	1434592_at
Mycl1	-1.16985	-1.27685	-2.44946	0.281937	1.25859	-1.35173	-0.2121	-2.53945	1.87668	-0.439755	2.13587	2.59169	2.15055	1434777_at
Dennd4c	-0.96399	0.010261	-1.68471	0.329569	1.10105	0.515705	0.106879	-1.91724	2.32479	-0.318833	0.695419	1.35012	1.2915	1434846_at
Il1rl2	-1.00569	-0.451039	-2.15692	0.22717	0.999108	-0.24608	0.0145512	-2.29743	1.7853	-0.934476	0.767583	2.01507	0.978229	1434903_s_at
Sox6	-0.269305	-1.86672	-2.20072	1.27698	1.23277	-1.0977	1.07349	-2.34692	1.51434	-0.231405	4.19425	4.96022	2.64828	1434918_at
Neo1	-1.12811	-0.130945	-2.65058	-0.438243	0.700639	-0.127245	0.156811	-3.33369	1.51502	-0.292952	-1.0764	-0.539292	-1.04649	1434931_at
Cenpe	-0.85242	0.329078	-1.98456	0.365103	0.894303	-0.302477	-0.0296455	-1.89369	0.95933	-1.66489	-0.108263	0.0258245	1.35462	1435005_at
Plcb1	-1.21861	-0.658507	-1.10064	-0.581274	0.729614	0.446991	0.686555	-1.38647	0.764959	1.05783	2.12343	1.5025	3.22907	1435043_at
Kcnj16	0.191651	-0.246915	-0.951361	1.24189	-0.134418	-1.19603	-0.24232	-0.581263	1.19305	-0.744645	2.06195	2.59863	2.19374	1435094_at
Limch1	-0.837531	-1.01611	-1.80545	0.334654	0.847243	-0.427802	-0.0176685	-1.62424	0.717472	0.712264	1.66784	2.93623	3.96912	1435106_at
[truncated: 370 more rows]

## Sheet: Down-Reg upon Differentation
Supplementary Data 2. List of subsets of genes in their correlation of changes in histone marks and gene expression between EA-HFSCs and LC-HFSCs
[truncated: 3,668 more rows]

[truncated: 4 more sheets: Up-regulated upon Self-Renewal, Down-Reg upon Self-Renewal, Gene List, CDKi & Tumor Suppressors]
